# Supplementary material for: Extreme specificity of NCR gene expression in Medicago truncatula
Source: BMC Genomics. 2014 Aug 25;15(1):712. doi: 10.1186/1471-2164-15-712 (PMC4168050; doi:10.1186/1471-2164-15-712)
Supplement: Supplementary file 1 — Additional file 1: Table S1: NCR probe-sets and expression data. The NCR probe-set annotations are from the Affymetrix Medicago GeneChip. The expression data were extracted from MtGEA, NCBI GEO, and from the spatially-resolved nodule dataset. (XLSX 4 MB) [file 12864_2014_6439_MOESM1_ESM.xlsx]

## Sheet: raw data set
annotation	Probeset	A17 LimN	A17 rhizobia LimN LimN2	A17 rhizobia SuffN	A17 SuffN	CS MJ 24h	CS MJ 24h control	CS MJ 2h	CS MJ 2h control	CS YE 0h control	CS YE 24h	CS YE 24h control	CS YE 2h	CS YE 2h control	Flower	GallTissue-surrounding GiantCell (-)	GiantCell	HairyRoot DMI3 Myc control	HairyRoot DMI3 Myc Infected	HairyRoot WT Myc control	HairyRoot WT Myc Infected	Hypocotyl A17 10C 100C-day1	Hypocotyl A17 10C 100C-day2	Hypocotyl A17 10C 35C-day1	Hypocotyl A17 10C 35C-day2	Hypocotyl A17 10C 50C-day1	Hypocotyl A17 10C 50C-day2	Hypocotyl A17 20C 100C-day1	Hypocotyl A17 20C 100C-day2	Hypocotyl A17 20C 35C-day1	Hypocotyl A17 20C 35C-day2	Hypocotyl A17 20C 50C-day1	Hypocotyl A17 20C 50C-day2	Hypocotyl F83 10C 100C-day1	Hypocotyl F83 10C 100C-day2	Hypocotyl F83 10C 35C-day1	Hypocotyl F83 10C 35C-day2	Hypocotyl F83 10C 50C-day1	Hypocotyl F83 10C 50C-day2	Hypocotyl F83 20C 100C-day1	Hypocotyl F83 20C 100C-day2	Hypocotyl F83 20C 35C-day1	Hypocotyl F83 20C 35C-day2	Hypocotyl F83 20C 50C-day1	Hypocotyl F83 20C 50C-day2	Leaf GUS-ox	Leaf MtLAP1	Leaf	Leaf 2HA 1wk
NCR genes
NCR075	Mtr.10053.1.S1_at	6.2512	6.66267	6.54107	6.83531	6.13518	6.16072	6.18511	6.13078	5.80777	5.86176	5.41491	5.87421	5.75963	6.75612	9.50314	10.2469	6.74281	7.37062	8.61572	6.6588	6.67281	6.8324	5.8615	6.70496	8.35018	7.61363	8.05643	7.61322	6.85136	7.86178	6.69643	8.44372	7.69572	7.84033	9.32809	7.77205	6.55825	8.00281	7.58515	7.07951	6.8357	7.37304	8.27383	7.11773	6.90267	9.07974	7.24741	8.21506
NCR163	Mtr.10249.1.S1_at	10.0259	9.56912	10.4135	10.3982	9.10651	10.1608	10.7431	8.20804	8.414	9.04906	8.59464	9.35494	8.35698	10.8033	41.9405	21.9274	11.5198	11.037	11.3755	10.3026	9.80828	9.90854	9.36587	9.49417	10.5878	11.2777	13.0435	11.8086	13.4787	8.03457	10.1566	9.38896	11.5481	10.0996	11.5852	9.10486	10.0739	11.58	9.91385	9.17515	10.7219	11.1921	15.1664	11.8516	11.0346	13.5047	10.9085	12.8501
NCR001	Mtr.10380.1.S1_at	7.788	7.3957	9.2772	9.00893	9.06273	8.888	9.1488	9.39486	7.82598	8.10319	8.22895	8.7208	8.24942	9.19164	60.6254	90.5037	8.64766	9.23233	8.82064	9.06169	9.06463	9.64085	9.54292	9.63945	9.70833	8.93753	8.22176	12.299	9.9242	9.18165	8.38779	8.84263	7.75874	9.71511	7.29046	8.24596	9.18023	8.35057	9.99892	9.80968	9.30446	11.2118	7.95307	7.85034	10.657	11.3567	8.65234	11.2527
NCR004	Mtr.10383.1.S1_at	7.54509	8.04719	8.2163	7.41849	8.08755	8.05534	7.68154	9.05152	7.26732	6.87839	8.43979	8.2514	8.03377	7.21964	22.2045	14.3289	9.39184	8.32144	8.78036	8.87953	6.97146	8.34783	8.06356	6.96043	8.88881	7.71986	9.22804	8.73377	9.82267	8.46166	7.33437	10.3049	8.74665	10.8537	8.62951	9.7198	8.49728	7.54302	9.01715	8.43649	9.37568	7.90976	10.3747	10.1149	9.04167	8.76827	8.31251	10.5362
NCR005	Mtr.10384.1.S1_at	6.80865	6.84814	7.21621	6.47613	6.68111	7.47607	6.58757	6.44683	6.93418	6.80839	6.14542	6.59008	7.43959	7.5742	8.33172	10.5076	8.50705	7.67294	7.44257	7.36115	6.45726	6.46319	6.42151	6.7004	7.09901	6.35304	6.47015	7.97192	7.15257	9.96074	8.91496	6.22751	5.46008	7.88849	6.35049	6.98731	6.54882	8.49435	8.32123	7.83343	6.19724	7.64282	6.8966	6.80125	7.03498	8.18158	6.77092	12.6482
NCR059	Mtr.10387.1.S1_at	6.28219	6.46719	6.33593	5.8659	6.03925	6.7624	6.51126	6.92826	5.60878	6.73692	6.48923	6.21063	6.90394	6.71455	11.0994	12.8913	6.23448	6.52083	6.7932	6.15897	6.77895	6.71001	6.6524	8.41479	5.75433	6.41252	5.42691	5.72184	6.45483	8.63942	5.93905	6.35408	6.68276	6.35284	5.42901	7.47669	5.14616	7.52149	5.36711	7.41156	7.9288	7.06594	7.36262	6.46378	6.73318	6.52779	5.90349	6.40244
NCR200	Mtr.10467.1.S1_at	7.25824	7.64887	8.00169	6.7306	6.93695	7.2457	7.16961	7.33344	6.94688	6.39177	7.11301	6.60546	8.01116	6.85391	9.56007	30.9765	8.28196	7.70954	7.6947	7.52191	9.05126	7.34087	8.08671	8.53968	9.20161	6.78218	9.89491	9.08937	6.38057	8.36833	8.67172	6.96822	7.62441	8.51262	7.39319	8.90092	6.8925	6.06176	6.85031	5.72999	6.88363	7.64107	7.87954	5.92698	9.11336	7.53564	7.79614	8.57651
NCR035	Mtr.10684.1.S1_at	8.20168	9.0919	9.44156	7.25396	9.33631	8.925	8.66798	10.2634	8.05562	8.72717	8.00655	8.39528	8.23345	9.20387	11.6066	32.7887	8.82498	8.82285	8.84372	8.84296	7.48439	9.57521	8.88464	9.38498	7.49778	8.66473	8.15954	7.91186	7.80212	7.83437	6.61337	8.54693	9.7446	9.15224	8.68392	8.51859	9.20525	9.40495	8.52434	9.14943	7.16657	7.85946	7.12818	8.37217	8.58593	10.6355	9.70127	11.1267
NCR133	Mtr.10784.1.S1_at	7.03832	7.20617	7.16658	7.60526	7.38303	6.79764	6.26311	7.39573	7.09984	5.76997	7.15928	8.05436	6.41233	7.77916	14.381	158.541	7.74395	7.47453	7.59148	6.84643	7.78421	6.67501	6.9895	6.17814	8.06958	7.04693	6.48177	8.53405	8.85623	5.98698	8.54178	6.77327	7.61365	6.32071	5.74527	7.67122	6.40775	6.5128	6.77777	5.94299	6.51525	6.30843	9.47081	9.42176	7.81473	8.83968	7.37057	7.98286
NCR069	Mtr.10785.1.S1_at	8.28184	8.61281	9.31455	8.48619	7.38713	8.71959	7.13339	7.97163	7.79672	7.37881	7.87801	9.82647	7.31982	8.04211	11.0369	13.9916	7.97556	8.08324	7.61993	9.14674	9.65466	6.42489	7.20789	6.98741	8.83717	6.99797	6.93532	8.63162	6.866	8.35126	8.80725	8.64584	5.89562	8.29813	6.84681	8.52487	7.76085	10.1162	6.52477	7.90384	7.16269	9.64764	10.4119	7.16485	8.66605	9.42982	9.68967	10.7733
NCR119	Mtr.10836.1.S1_at	7.9576	6.47842	6.36568	6.81964	7.60712	7.07741	6.26484	7.23405	6.2881	8.11549	6.07634	6.28808	6.35403	6.16375	16.2019	8.44668	7.19603	6.50839	7.08249	6.92341	6.94536	6.94391	6.16171	8.08049	5.84748	5.63154	6.36638	6.62995	6.1344	6.34258	5.83446	6.69889	6.78688	6.469	7.26751	6.60991	6.32612	8.27979	9.63313	8.89779	6.4116	6.54278	4.84151	7.29258	6.89317	6.69006	6.77225	8.01184
NCR037	Mtr.10869.1.S1_at	6.73567	7.52608	7.49838	6.74478	9.61989	7.80752	8.47678	7.88025	8.82285	8.31002	7.03451	6.89668	8.57047	8.17376	9.24999	16.3418	6.76074	7.07969	7.17709	6.99831	5.93118	6.78337	6.31687	7.19798	6.68941	7.32638	7.39672	8.25005	7.06506	7.22197	5.10473	6.84629	6.61025	6.35284	7.3687	6.51608	8.68976	7.08709	6.20383	7.59746	8.43705	7.22253	6.98744	6.52536	7.1945	7.55113	7.74504	8.373
NCR036	Mtr.10869.1.S1_x_at	7.30395	7.34794	7.8846	6.71426	7.39819	7.4454	9.1974	7.60167	7.70675	8.68375	8.14373	8.21466	9.65827	7.96723	9.66436	12.4482	8.94827	7.88241	8.2788	7.18553	6.75779	5.61128	8.62747	5.88607	6.71298	6.85821	6.54086	8.76607	5.6083	6.90351	6.59951	7.31218	6.32617	8.83789	8.32505	6.21838	8.64611	7.28748	8.92725	6.53978	6.5724	7.50636	7.32683	6.65653	7.72828	8.23024	7.55635	8.53252
NCR109	Mtr.10916.1.S1_s_at	10.0127	6.41172	7.87089	6.84832	6.97545	6.36174	7.71721	6.48515	6.63697	7.10775	6.81022	7.62628	6.64251	6.28253	19.0724	13.7969	8.52813	7.33341	9.23932	12.4119	8.13645	8.03872	8.17601	7.8781	6.76607	6.87985	8.90489	6.07212	7.217	8.75916	6.16575	6.92294	7.83426	8.61467	7.42467	7.52623	6.77948	10.1379	7.89576	7.3598	7.98133	8.1061	6.52517	6.64657	7.3396	7.33908	6.59165	6.59697
NCR045	Mtr.10931.1.S1_at	6.69662	7.21381	7.53025	7.38262	6.58438	6.18461	6.49866	6.67969	6.68996	5.49327	5.69608	6.69018	6.48196	6.33836	17.6277	15.8573	8.1074	7.94928	7.08273	9.24001	6.36931	8.57184	8.72108	6.84812	8.01208	6.95802	7.74202	6.77783	6.00813	7.00858	7.00348	6.35529	6.83301	6.551	7.10382	6.83737	6.98817	6.38544	7.7158	9.86862	6.8093	6.20358	6.23406	8.79891	8.06	7.38527	7.61652	12.257
NCR193	Mtr.10947.1.S1_at	7.29936	6.45245	6.59672	6.63884	8.48065	7.10791	8.11094	7.72215	7.56494	7.22034	7.33614	7.33827	6.95089	7.32463	17.8298	18.3817	8.583	8.16165	6.97369	7.8108	6.93471	6.48926	6.95477	7.03905	8.57534	6.77326	7.07702	7.79754	6.37999	7.06806	6.41401	9.34929	9.0095	8.46696	5.84002	7.95077	6.00337	6.46369	8.83872	6.59719	7.24121	7.48844	6.25939	6.90647	8.39462	8.0496	7.31573	8.03349
NCR236	Mtr.10953.1.S1_at	13.3866	16.0366	13.4102	14.5602	12.8699	11.1198	12.0541	11.7889	11.8103	12.0009	12.2257	10.648	11.4681	14.3426	24.7478	28.5305	19.2731	14.6118	17.0723	13.0882	12.8855	11.8836	12.0368	13.016	13.4015	15.977	12.3516	14.0269	14.236	13.3746	17.3853	13.7024	13.3883	12.3724	16.1303	21.865	15.0604	17.3067	11.9695	14.2011	12.984	11.8054	18.3667	14.4437	13.4022	13.7837	13.5671	17.5484
NCR002	Mtr.11052.1.S1_at	6.28037	6.39766	6.26277	6.01408	6.2168	6.2345	6.18143	5.55615	5.8814	5.59429	6.59255	5.66812	5.49933	6.49629	8.20981	13.0876	8.7274	8.35775	7.02958	8.05132	6.26818	7.16973	6.73431	7.74057	6.27407	6.4633	6.41576	6.07212	6.97035	5.94647	5.17789	5.77299	6.64938	5.93139	6.05482	6.74795	6.04443	6.94551	7.6038	5.87986	6.76085	6.48794	5.47794	7.13523	7.62409	6.16831	6.9375	7.09484
NCR028	Mtr.11160.1.S1_at	6.33644	7.15475	5.85375	5.921	5.80695	5.97399	6.07015	5.77233	6.57776	6.70937	6.14415	6.34338	5.74845	5.89749	7.49388	8.36844	7.06067	6.5337	7.50743	6.60083	6.04637	7.15876	5.8861	6.43623	6.38108	5.90064	7.46865	7.31843	6.28039	6.73907	6.50696	7.03434	6.62415	8.30101	6.41408	6.81947	8.45586	6.53947	7.17692	6.27013	7.56761	6.75499	6.97864	7.51162	6.38014	6.71724	6.60515	6.09413
NCR026	Mtr.11172.1.S1_at	6.46578	6.39985	6.12026	6.91155	6.10953	5.50139	5.74329	6.33089	6.48644	5.77958	6.46559	5.6685	5.53552	5.56191	12.7409	8.26092	6.60415	6.58929	7.72788	7.05624	6.92422	5.76449	6.66967	6.63241	6.84229	6.09859	6.94673	7.14368	6.25628	5.82767	7.19646	7.28969	7.08157	7.43627	7.14819	5.78867	6.11069	7.00861	7.43713	7.162	5.99335	5.82767	6.67505	5.52414	6.34815	6.22035	5.334	6.60429
NCR077	Mtr.11310.1.S1_at	29.8628	29.9553	30.799	26.5716	51.2907	57.2983	111.994	94.8362	96.0032	63.3937	71.2675	108.008	72.4894	26.5034	61.3503	67.5673	71.7293	41.0957	78.1654	56.9701	13.9796	15.4419	20.1324	14.8702	14.7529	19.8244	12.127	19.6042	16.503	12.6163	16.9242	15.3294	13.1025	16.2437	19.6345	20.7509	22.6532	14.3268	15.6557	15.6263	16.8831	17.1678	19.7728	17.1938	12.6228	14.9926	51.7626	125.32
NCR149	Mtr.11426.1.S1_at	7.28802	7.34483	7.60239	8.24909	7.4536	7.45535	7.11325	8.26766	7.08005	6.7401	6.83061	6.77408	7.24327	7.34295	21.6264	30.613	11.2111	8.17301	8.32691	7.58014	7.12273	8.47747	7.45443	10.2145	6.93837	7.57784	7.47394	8.30526	10.3381	9.44588	8.64836	7.15011	9.11238	8.16816	6.79628	6.8811	10.8382	10.5212	7.11106	7.36453	7.77125	7.40883	6.10475	8.71486	8.98699	8.35134	7.58357	6.80184
NCR167	Mtr.11429.1.S1_x_at	6.96486	7.0639	6.96826	6.40842	6.71721	6.23265	6.49574	6.81928	5.93369	6.39068	7.12786	6.97439	6.65961	6.14108	8.06717	8.31065	6.53121	7.55391	7.66375	6.4783	8.08912	6.25994	7.15408	6.29268	6.45025	8.80685	5.88992	7.42488	5.95892	6.65322	7.19183	6.42152	7.83337	7.26799	6.37161	6.41882	7.13412	6.52314	9.15592	6.13906	5.83003	8.18993	8.55593	5.79037	6.69541	7.80817	7.3819	7.61677
NCR192	Mtr.11627.1.S1_s_at	7.04423	6.62741	6.87144	6.75658	6.37895	6.55492	7.00736	6.40248	7.13557	5.97094	6.46778	6.13685	6.4045	6.22952	24.7563	10.2832	7.61977	5.90553	6.44664	6.55605	5.84331	6.96101	6.64116	6.16769	7.43372	6.19291	6.02841	7.24599	6.63042	7.92929	5.50646	6.85001	7.64323	7.33018	6.43819	6.70957	6.71091	9.03162	6.2652	6.97208	7.77082	7.07956	7.67194	6.87367	6.55966	6.89182	6.0287	7.38163
NCR230	Mtr.11848.1.S1_at	11.316	12.9256	12.735	11.9369	10.7778	11.8277	14.0225	11.6716	10.3682	13.6541	10.6562	11.1044	10.9385	12.7064	36.2627	48.6945	18.8129	13.7661	15.213	13.6987	15.1166	14.7379	12.0959	14.224	13.7371	15.725	10.5919	12.1576	18.4059	18.1469	15.8405	14.7194	16.2544	14.8726	17.3614	24.4231	12.8015	10.5827	12.2837	18.7446	17.8868	17.3005	14.1755	15.895	14.1182	14.2088	13.9453	14.2754
NCR016	Mtr.11901.1.S1_at	8.51573	9.15883	9.12145	7.86135	7.39275	8.15219	7.82653	7.45925	7.96737	8.56175	7.67846	7.71518	7.43859	8.61654	12.99	17.523	7.90369	8.98256	7.63787	8.96012	7.59579	9.11937	9.16208	7.99812	7.87889	7.53648	8.07264	8.52631	10.8586	7.44613	7.26208	7.5013	9.94648	8.74881	7.85546	6.61191	8.48258	9.08154	8.97833	10.2489	8.36028	8.16248	10.7993	7.87776	10.4516	10.684	9.19858	10.7468
NCR251	Mtr.12142.1.S1_at	10.5689	8.08809	10.3476	8.56715	9.00155	8.97472	10.1614	10.9916	8.95463	9.52888	7.81324	8.78299	11.035	9.79005	10.1511	14.0503	10.5343	8.69239	10.6813	9.06767	9.7269	6.83576	10.4011	8.82343	11.6831	8.77512	8.49509	9.98129	9.4413	8.75644	9.32016	8.44198	8.67056	11.3623	9.67887	10.1759	9.24314	10.4737	8.51437	9.4389	9.92753	11.1691	11.0055	10.4651	11.6774	12.8414	9.03686	10.0684
NCR007	Mtr.12334.1.S1_at	6.40707	6.1466	5.93812	6.92141	6.58077	6.57874	6.61893	6.05043	6.47793	6.12645	6.05518	6.60026	6.29184	5.83297	13.097	22.8101	6.78959	6.7972	7.79712	6.89147	6.23812	6.47633	6.16065	5.89656	5.58544	6.8028	7.84558	6.07212	6.43581	7.16846	5.73391	5.6732	6.4886	7.67989	7.88614	6.0064	5.29485	5.27033	6.39404	5.75327	7.3455	7.42476	5.89201	6.8622	6.63159	6.18938	6.79253	6.97352
NCR007	Mtr.12334.1.S1_s_at	6.59921	7.25543	6.73488	7.08008	6.98698	6.99054	7.35968	7.38143	7.88219	8.05135	7.20608	6.76633	6.64293	7.16875	14.3959	18.371	9.29424	7.37811	8.81258	8.51479	7.71041	6.86437	7.43203	6.26688	7.35949	7.16317	7.07702	6.0596	6.79175	6.74639	7.36871	6.54822	8.80649	6.5035	8.6815	7.32992	9.73087	6.48988	10.9777	7.18534	8.80488	5.80628	7.22512	8.45011	7.40569	7.55775	8.60726	7.21103
NCR095	Mtr.12469.1.S1_at	6.23276	6.6754	6.84162	6.13126	6.10852	6.53776	6.12789	6.02114	5.47708	5.77058	6.62837	5.95872	6.59972	6.21446	7.8354	17.4587	6.53506	6.2917	6.1708	6.59768	8.38895	6.23534	6.1585	7.01899	6.2367	6.68846	5.88936	6.10062	5.73212	6.90245	6.27808	5.86663	6.62415	8.71804	6.81772	7.27519	6.2449	7.32473	6.55203	7.52032	8.60091	6.36527	8.24764	6.66175	5.82779	6.27955	6.28244	7.32403
NCR274	Mtr.12580.1.S1_s_at	6.44911	7.90592	6.68151	6.50916	6.09464	6.85524	6.87023	7.25554	7.64826	7.4589	6.58784	6.76333	6.61678	8.47805	7.64468	8.13087	7.77127	6.58115	7.58443	6.17471	7.59108	6.68516	6.88378	7.82316	7.66335	7.51038	7.07702	6.15984	8.81597	7.73106	8.86888	6.73451	6.62232	7.66715	7.86093	7.2398	8.40215	8.54139	7.59073	8.11116	7.56761	9.48483	9.53085	8.162	8.30824	8.58142	9.15572	8.77495
NCR011	Mtr.12658.1.S1_at	6.98853	6.71335	7.29614	6.01611	7.08946	7.26297	7.32429	6.57443	7.02851	6.43081	6.48947	6.7677	6.41119	6.10103	8.35552	22.4635	8.24506	8.14486	7.89385	7.53133	7.74713	7.33907	6.69451	6.08647	7.25453	6.08902	7.29964	6.49501	7.71726	7.80066	8.06563	6.72652	6.01033	6.30794	8.0546	8.06441	6.66348	10.4441	7.52586	6.86787	7.16341	8.3418	6.86802	6.44365	6.61698	8.4418	7.4622	7.74564
NCR073	Mtr.12717.1.S1_at	7.53031	6.56701	6.47033	6.82165	6.14239	5.84783	6.30725	5.70013	6.64033	6.38041	6.20788	6.01768	6.39106	6.13321	10.1095	15.2092	7.09	6.59336	7.68799	7.14522	6.80682	8.50464	6.4775	6.5633	8.79434	6.35051	6.61259	6.67199	6.72962	7.38255	7.34299	6.82763	6.37142	9.32383	7.29046	7.12617	7.30944	7.98701	7.12279	6.64584	7.46557	6.93463	7.38709	7.33516	6.52793	7.52171	6.48918	8.16129
NCR208	Mtr.12752.1.S1_at	8.31926	9.43985	8.42476	7.43525	7.06764	8.88359	8.47572	9.11479	7.84885	7.68653	9.59264	7.66084	11.2192	7.47123	13.1674	13.7571	9.78844	10.4505	10.0262	10.4031	7.97841	8.61783	8.57173	9.80808	6.68745	8.52917	7.54602	8.44268	7.75667	9.10511	9.16504	7.54815	8.74665	5.96704	7.92227	8.18823	6.84424	7.62182	7.69353	7.05093	7.63055	8.64458	11.7301	8.96709	8.70299	9.1177	10.9679	9.57624
NCR235	Mtr.12854.1.S1_at	6.16475	6.25282	6.38215	5.60972	6.3889	6.33262	6.71733	6.36512	6.01707	6.09694	6.7947	6.03661	6.47989	6.04941	9.59729	36.6649	7.81385	6.51627	7.35213	6.93122	6.20695	5.77481	7.13849	5.46991	6.12484	7.49409	6.6842	5.85552	7.05733	5.69537	6.38644	7.05884	6.10714	5.8089	8.27635	7.0882	7.82282	6.70487	5.49458	7.44211	5.89165	6.14432	6.85534	8.3558	6.73053	6.77739	6.81177	6.63856
NCR147	Mtr.12993.1.S1_x_at	6.45181	6.34139	7.0518	6.61614	6.68074	7.14169	6.84433	6.53685	6.41031	7.29149	6.46869	7.7752	6.51052	6.52874	17.3913	36.9165	7.86452	7.87851	6.38701	7.61864	6.26602	6.17773	6.82933	7.38745	8.0439	6.05508	6.74567	6.77027	5.92169	7.7665	7.82205	6.99712	6.26505	7.02408	6.94665	6.64263	8.50334	6.73986	6.55937	6.11784	6.94487	6.70381	5.89378	6.45379	6.69778	6.90863	6.30429	6.56145
NCR244	Mtr.13004.1.S1_at	7.36357	9.30276	7.92148	8.0041	7.02535	7.36038	6.65935	6.90922	6.67684	6.25975	6.18608	6.87004	7.11966	6.41824	9.07517	9.33321	8.38731	7.25413	7.14398	7.97725	6.94536	7.19291	6.61789	6.76902	7.18023	8.2388	7.07702	7.0119	7.95463	7.10666	6.65963	6.66647	7.64937	6.66176	6.77155	7.81847	6.75333	7.51169	6.361	8.89779	6.90686	6.55506	5.49131	7.38258	8.929	9.01296	9.36213	9.18866
NCR277	Mtr.13022.1.S1_at	7.58084	7.28653	7.09086	7.01105	6.76238	6.67954	7.17191	6.88805	7.14264	6.61439	7.25941	6.74136	6.59228	6.93246	16.187	11.5275	8.35648	8.74022	7.99213	8.01092	7.60398	6.97047	8.87698	8.19024	8.29723	6.53306	6.83053	9.41277	8.89565	5.80768	6.73316	6.62019	9.62233	6.94874	7.78534	7.17747	7.10834	6.55394	7.4015	7.86904	10.5693	7.61077	7.32642	7.57788	7.17592	6.58433	6.37492	8.55038
NCR201	Mtr.13135.1.S1_at	9.3287	9.86273	9.37439	8.56791	8.87143	8.30362	8.98329	8.87978	9.05035	8.71861	6.67124	8.28723	9.31888	7.87366	14.4773	15.2809	8.53027	7.71723	9.47758	8.55168	8.34298	7.67536	8.96746	7.38357	6.79676	7.09089	8.28765	8.35428	8.62232	11.5455	6.7369	6.73451	9.74429	10.7875	6.50276	8.96192	7.33256	7.58225	7.93379	10.0811	9.19501	7.64829	7.02879	7.10333	9.01577	9.1808	9.44894	11.1776
NCR154	Mtr.13138.1.S1_at	7.64755	7.00974	7.87314	7.44118	7.46715	6.81091	6.35385	6.33318	6.35103	6.7797	6.80278	6.84223	6.35669	7.6987	12.2171	10.285	9.64435	8.63072	8.7183	8.19887	8.91493	8.28585	7.55534	7.77961	8.31717	7.56046	9.48015	7.67352	8.51066	7.5675	8.19338	8.27545	8.12238	6.5434	10.4834	8.82708	10.2263	8.3016	10.0796	6.84698	7.56645	5.82111	6.35156	7.31491	7.00015	8.18677	7.05714	8.64082
NCR057	Mtr.13159.1.S1_at	11.7857	8.83815	8.37632	10.0672	9.09738	8.73509	10.5313	7.2667	9.77043	9.08988	8.99635	8.88243	10.1731	10.4992	13.6231	14.2484	10.7123	9.02595	8.29352	10.6906	7.42571	8.56381	10.7367	10.6571	9.18151	8.66473	8.8982	8.62444	10.3607	8.59733	9.24094	11.368	8.71837	10.0843	7.60747	9.10098	8.50334	11.0351	8.79263	10.9281	9.46859	7.49305	8.07797	9.42819	10.3521	9.83085	10.9661	10.3603
NCR166	Mtr.13208.1.S1_at	7.51598	7.9761	7.39623	7.24006	7.16792	7.18209	7.77951	8.20037	7.36828	8.09994	6.99783	8.00386	7.70235	8.44111	20.5924	27.7535	7.7729	7.17707	8.32634	8.95174	7.32188	7.67917	7.64439	5.73681	6.18028	8.93459	8.52939	8.17789	8.18684	9.06247	8.54178	8.15716	8.59302	6.74907	9.45097	9.77365	7.36529	8.21704	7.27715	7.14572	6.88215	7.83104	9.54015	7.43625	8.6582	8.31091	7.89269	11.3375
NCR	Mtr.1326.1.S1_at	6.41513	6.89993	6.56971	7.57381	6.79062	6.38037	6.36726	7.07115	6.6159	6.04414	6.72826	6.3567	6.76805	6.62711	7.83954	18.2955	7.36225	8.36402	7.37648	7.15972	7.43581	7.07042	8.15433	8.5112	6.12348	6.74162	7.92427	6.85411	6.1344	7.68527	7.99998	6.42755	7.68585	9.83997	6.37879	6.51106	7.60968	7.95859	6.24421	6.62081	6.54909	7.46391	10.7688	6.95095	7.39388	7.55133	6.61392	8.42583
NCR307	Mtr.13313.1.S1_at	5.58775	6.66455	6.33503	6.12164	5.41983	5.58489	5.59491	6.06463	5.78684	5.49095	5.55612	5.45358	5.42946	5.47425	11.7716	26.6631	6.99497	6.5783	7.15565	6.4302	6.51904	6.51357	6.65745	6.2821	6.73548	6.48966	7.15733	6.59026	5.8979	6.06287	6.14323	6.43977	5.68556	7.92067	6.32822	6.66971	6.58915	6.09817	7.58171	6.38088	5.72391	5.29781	7.21717	5.57506	6.65024	5.66068	5.39809	6.81506
NCR127	Mtr.13340.1.S1_at	5.97177	6.158	5.44684	5.83826	5.76844	5.97916	5.46564	6.95494	5.48341	5.65981	6.36989	6.02064	5.9321	5.49608	14.8846	10.0546	6.2701	5.98988	6.4832	6.15644	5.48567	5.89514	5.71197	6.11607	5.93777	6.85991	6.34237	6.07787	5.95844	6.41897	6.16575	6.819	6.03728	6.94131	7.07424	6.30127	5.63996	7.07441	7.29189	6.41238	6.65718	6.03573	6.39313	7.32412	5.8295	5.77827	5.85216	7.13018
NCR110	Mtr.13363.1.S1_at	8.91564	10.8863	9.80963	8.67496	15.5315	13.1689	17.1316	16.5838	13.6081	17.5309	16.6145	11.0911	14.7433	9.37019	10.8828	14.4014	9.24909	9.91027	9.25023	9.60334	8.78795	9.52037	13.1015	10.3125	8.63138	9.91772	8.33054	10.988	7.96047	7.44249	6.60609	11.1648	9.28256	9.88021	8.42124	7.50333	7.66506	10.1714	7.50284	6.73162	8.60091	7.2019	10.3979	8.62029	8.94872	10.445	7.7833	8.7889
NCR298	Mtr.1372.1.S1_at	7.99678	7.88467	7.34409	7.62433	6.68217	6.24937	6.3675	6.14953	6.39195	6.21569	6.47776	5.99389	6.4252	6.87718	12.486	10.2937	9.16394	7.08932	7.93203	7.90406	7.05781	8.67765	7.24941	8.6768	9.6885	7.35572	8.98837	9.25152	7.79117	8.38221	10.1098	7.96656	7.91944	10.694	8.75472	7.40441	7.89469	7.54397	9.63374	7.56259	8.71943	7.20002	7.00748	7.85034	7.20543	8.60381	7.08312	7.13912
NCR221	Mtr.15102.1.S1_at	6.7485	7.0983	6.61755	6.94655	6.41508	6.04422	5.95998	6.34309	6.11483	5.38304	5.76143	6.40891	6.34885	6.33881	12.249	15.0148	7.15313	7.24249	6.57273	6.90409	8.3108	7.69292	7.7107	6.07459	6.34964	8.88641	5.8173	7.01972	6.23287	6.38314	8.86796	8.30982	7.10801	7.84033	8.99711	6.89878	6.0664	6.64478	8.72321	6.2388	8.13129	6.12069	6.72596	6.16684	6.52378	7.18558	6.97107	6.96558
NCR209	Mtr.15206.1.S1_at	24.7339	8.74765	8.37704	21.977	7.82609	7.59036	7.6864	8.3407	7.79193	8.09821	8.4697	8.36722	7.15864	9.09281	11.8912	14.6909	10.3128	9.86521	10.5662	8.36643	9.08292	11.1173	8.91719	6.99051	6.83666	7.08852	8.01393	8.18222	7.52148	8.98193	7.306	7.34194	7.96194	9.90749	9.75805	7.11209	8.51732	12.456	8.83365	7.80537	11.18	9.76114	8.58321	8.5552	9.59621	9.6992	9.47749	10.3941
NCR181	Mtr.15575.1.S1_at	9.06819	7.88016	8.55059	8.53322	7.77688	7.79134	7.48037	7.28829	7.83783	8.6461	7.95786	8.23258	9.18718	7.70089	14.9915	14.7301	10.8028	7.93905	8.78558	8.73066	8.00759	7.44873	8.1977	7.36007	8.31159	7.32296	8.62329	7.97192	7.95453	6.56835	9.15533	7.42771	10.5117	10.0391	8.04089	8.53628	10.6049	9.63166	8.79534	10.6971	13.0046	8.95837	8.00053	9.42718	8.35944	10.3276	8.20773	8.56561
NCR174	Mtr.1588.1.S1_s_at	5.77693	6.37752	6.45459	5.51681	5.61522	5.41689	6.14308	6.54789	5.54404	5.81751	5.74933	5.40089	6.29806	5.75563	10.3373	12.4003	6.63779	6.34279	6.86684	6.72291	6.17996	6.37311	5.76419	5.40108	5.19246	6.47205	5.99137	8.37323	4.92866	5.37898	7.99242	5.69739	6.15347	6.49321	6.49846	6.21408	6.01023	6.07821	5.90706	5.03734	5.50823	6.90961	5.81485	5.14738	6.06866	5.32189	6.11864	7.36908
NCR114	Mtr.1738.1.S1_at	7.18105	6.35585	7.03107	6.92648	6.96657	5.5791	6.49579	6.68322	5.81257	5.78554	5.9996	5.99061	7.34536	6.70552	7.71661	8.31869	7.42546	7.34774	7.83574	7.03492	6.07042	6.61548	6.51179	6.93413	7.4092	6.4633	7.59543	8.77798	6.1344	5.77039	6.8855	6.88486	7.41787	7.21406	5.86859	6.37499	6.39191	6.64247	6.68603	5.96277	5.65572	6.70381	5.33797	6.1784	7.87049	6.51362	6.17078	7.67318
NCR254	Mtr.1739.1.S1_at	7.31577	8.19775	8.65526	8.26939	8.39969	8.38183	8.16426	9.35198	8.60713	9.08611	7.83569	8.34382	8.40809	6.911	14.4885	11.3848	11.1898	10.1138	8.85532	9.64358	6.67829	9.8223	6.86623	7.41359	10.3866	7.93481	8.03905	8.22225	9.13118	6.91686	7.02274	9.95799	7.46413	8.10139	7.72878	6.80969	9.3005	7.55539	8.3595	8.14104	8.29185	11.781	7.91285	7.67389	7.62224	7.81366	8.23843	7.98962
NCR129	Mtr.17415.1.S1_at	6.26737	6.28543	6.75912	6.1748	6.80736	6.32482	6.90573	5.99295	5.49897	6.07553	6.50734	6.08083	6.69034	6.81189	7.95371	13.2517	6.62951	6.97685	7.43404	7.38694	7.15744	7.37829	7.36269	7.99812	6.29622	7.21755	6.00292	7.92768	6.20719	6.78878	7.4065	6.10641	7.05607	6.9241	6.18909	8.00459	6.9507	6.07724	7.78889	7.30413	7.79869	7.71785	6.05642	5.96563	6.21373	6.00101	6.00215	7.64337
NCR214	Mtr.1766.1.S1_at	8.37564	9.06291	10.0145	8.31283	8.22267	7.94077	8.09854	7.65734	8.26938	8.03651	9.59348	8.99704	8.01072	9.11734	12.9139	14.0465	12.887	12.165	9.68299	11.4949	9.21243	9.7921	8.73501	7.82982	8.19072	9.68921	8.09383	7.7554	9.94464	8.72554	9.26268	9.19768	8.60519	7.90102	8.51476	9.31347	10.2519	9.64334	8.82865	8.21056	8.76094	9.25353	11.3609	8.83132	9.29988	8.54538	12.5158	11.2957
NCR023	Mtr.1768.1.S1_at	9.94834	9.01255	8.73415	9.04322	7.8825	7.95864	7.89225	7.0483	9.11063	8.2033	8.03311	7.30753	8.65719	9.80669	10.0232	10.7245	11.6378	9.29363	9.3699	9.72452	7.69198	7.03437	8.24315	9.18624	7.80466	7.62729	8.31808	8.4356	10.2542	7.19232	8.1735	8.24502	7.68006	11.5156	8.14771	8.68332	9.80713	8.77199	12.4605	7.58043	8.60091	8.67424	9.71747	7.75769	8.06447	9.34528	9.53476	9.71263
NCR269	Mtr.1775.1.S1_s_at	9.04186	10.1694	9.25882	9.01449	7.76289	8.18868	9.96724	8.5975	7.3972	6.92304	7.70932	7.69732	7.95664	8.77517	12.3271	47.605	11.4422	10.0583	9.48047	10.6153	9.13372	8.72929	10.1484	6.9266	9.51064	9.74986	8.39535	8.69132	10.1597	11.7815	10.0628	7.62759	15.6995	8.96145	8.54968	10.3614	13.42	9.12324	7.75541	8.89779	10.0343	10.2752	10.7993	8.33669	8.44278	8.46899	8.10638	12.7375
NCR242	Mtr.1793.1.S1_at	8.74918	8.92991	9.7451	8.89341	9.14489	8.80599	8.01895	11.2122	9.58855	9.25872	7.76649	8.44551	8.87281	9.09452	9.90816	14.422	10.1514	8.75041	9.49806	10.665	8.41204	6.5798	8.92642	11.0825	8.32197	8.74673	6.96155	7.82702	8.55708	7.39713	8.54178	7.88095	8.23467	7.84033	6.69287	10.7883	8.05392	7.43346	6.53279	7.99449	9.57685	7.65672	10.7993	7.11773	9.45447	8.37002	8.80497	9.23684
NCR068	Mtr.17934.1.S1_s_at	9.38843	9.8926	11.3306	9.52849	13.7835	12.1078	12.7293	10.7366	12.2468	11.6216	10.744	10.5794	12.9981	12.6174	93.8998	44.6239	14.3743	11.3323	14.6875	10.5631	9.56704	10.6054	12.3865	9.23049	10.6508	12.0597	13.0487	12.5798	10.4163	11.1592	13.3091	9.52525	14.1682	18.6458	12.1673	9.36146	11.8174	10.0168	10.1354	9.77436	8.90446	9.15223	9.52284	10.9455	12.9196	15.7565	13.3826	15.1073
NCR	Mtr.18384.1.S1_s_at	6.96742	6.2005	6.54916	6.05418	6.25861	5.75604	6.41818	5.92071	5.64287	6.37535	6.5094	6.12661	6.07292	6.3427	15.6929	31.9362	7.02802	6.6195	6.4927	6.29128	7.54148	7.27985	6.0862	7.13503	5.65309	7.80452	6.50896	6.59962	7.1157	5.758	7.97873	5.70224	6.76489	7.84033	6.43577	7.57351	5.57258	7.14811	5.60527	6.17012	6.33321	8.74006	9.92541	6.40225	6.22318	6.4608	5.77254	5.64955
NCR140	Mtr.18391.1.S1_at	6.93179	7.26213	6.8718	6.69672	5.69589	6.3123	6.22127	6.46384	6.06204	5.73381	5.80286	6.25144	5.67356	6.46349	8.45877	9.95711	7.49808	7.85404	8.0296	8.3537	8.20738	9.24294	9.55055	9.45142	7.30327	7.13633	7.81396	7.53526	7.20228	7.22197	7.85643	8.63493	8.51055	8.20912	8.05908	9.02442	6.89878	9.26187	8.53206	7.77098	8.44038	6.30096	7.05171	8.50457	7.92027	7.73615	7.28834	7.00957
NCR111	Mtr.18544.1.S1_at	6.01525	7.4592	7.14824	7.04402	6.02389	6.21905	6.5389	5.63014	6.24472	6.78698	6.01083	6.55949	6.61679	6.14354	10.2024	9.61431	6.76141	7.24912	6.74059	7.40596	5.8254	5.47043	6.23488	7.88869	6.20706	6.15062	7.22364	7.3818	7.35149	6.27616	7.24105	5.89259	6.43663	6.7629	6.91184	8.20789	6.94469	6.01934	6.82421	7.59629	6.88399	6.59807	7.973	6.85186	6.66423	6.71079	6.41827	9.31431
NCR010	Mtr.18548.1.S1_at	7.12531	8.02637	8.23873	6.92819	6.56082	6.65536	7.77441	6.52989	6.62719	6.15663	6.47458	6.07047	6.84873	7.88892	13.2924	32.838	9.27182	8.27524	8.2156	8.2392	8.28827	7.44275	8.19256	7.22763	7.91532	6.19008	5.6278	6.5759	8.71295	6.16789	7.57439	8.46625	6.6088	9.57114	10.617	6.39461	8.58323	6.35144	7.01556	7.44211	7.30381	7.68303	6.92354	5.96563	8.1827	8.4447	8.27216	8.28473
EF414372/NCR321	Mtr.18991.1.S1_at	7.48556	6.6832	6.86039	6.92572	6.62168	6.57912	7.45627	6.7713	6.04065	6.34851	6.63644	6.45277	6.86811	5.98951	11.4465	15.2554	8.36922	8.02971	6.62984	7.74902	7.40105	6.47234	7.24538	8.67069	8.92202	6.91175	7.16358	7.41173	6.31259	6.22385	7.67049	7.4888	7.66619	7.75302	6.91198	6.7144	7.24904	7.26172	6.91561	6.87089	7.56761	6.57958	6.80678	6.38845	8.84323	7.4758	6.62694	7.14447
NCR207	Mtr.1978.1.S1_s_at	6.65998	6.47796	6.48362	6.78752	6.77139	6.71395	6.35732	7.00065	6.56377	6.92794	6.34251	6.55138	7.4971	6.39619	10.286	18.2465	7.41795	7.41602	7.09958	6.61685	8.65591	7.26246	6.65719	9.46104	6.91388	6.34892	7.2198	6.13973	7.21571	7.84134	6.20611	7.9475	8.14278	7.13708	5.93145	8.51316	8.06322	7.77081	6.62834	8.09151	6.29952	7.57841	6.67843	7.13897	8.05101	7.25267	6.31178	7.99703
NCR297	Mtr.1992.1.S1_at	6.13449	6.68261	5.91991	6.18859	5.84798	5.86117	6.24022	5.71365	5.67019	5.89955	6.11348	5.89429	6.29891	5.80662	14.8805	8.82628	6.59951	6.07059	5.79601	6.11747	6.60575	6.55073	6.28173	5.49855	6.82106	5.4776	6.77087	6.34117	5.3293	6.53374	6.38802	6.26506	6.01956	6.93275	5.65635	6.27534	6.00347	6.21486	6.94919	6.07427	6.0861	7.69062	6.72398	6.50111	5.68456	6.81161	5.77486	7.21951
NCR	Mtr.19958.1.S1_at	6.67361	5.92944	5.95565	5.63494	5.77525	6.4805	6.19534	5.68961	5.49721	5.66926	6.11989	6.05193	5.47805	5.49815	8.02628	7.65516	6.37178	6.86646	6.74936	6.67453	6.90123	7.60688	6.02061	5.77999	5.3642	5.69203	7.45174	5.91415	5.07182	7.15524	6.66364	5.86288	5.9151	7.12408	6.63874	6.03037	5.83121	6.20942	5.4417	5.46777	7.3294	6.64186	6.20399	7.22857	6.63123	5.8199	6.15884	7.03384
NCR	Mtr.20030.1.S1_at	7.32364	7.0368	7.65471	6.84002	7.20854	7.35017	7.96509	7.50043	7.04613	7.20859	7.95378	8.14829	8.15479	7.46362	25.0469	37.4588	8.71714	8.59816	8.23492	7.91137	7.61064	10.7954	7.2271	6.78271	8.4178	7.05172	7.5961	8.43868	9.00795	7.34702	6.78938	8.54462	7.22252	6.72305	7.00041	8.42804	6.92086	7.98701	6.50189	5.9734	9.34405	8.52042	6.87514	7.51389	7.50027	9.107	6.71163	7.9597
NCR266	Mtr.2006.1.S1_at	7.70478	7.92148	7.55109	7.79792	7.75378	8.1591	8.08706	8.01253	8.39389	7.58393	7.97956	8.00839	7.89677	8.4626	12.1737	8.76449	7.94567	7.61974	7.25754	8.21616	7.62074	9.52138	9.82624	7.68174	7.68102	7.66236	7.13751	10.4654	7.47353	7.93565	7.15991	8.20008	9.69158	12.2788	8.26304	9.48318	7.32671	6.73421	7.83821	7.31073	9.19724	6.66733	9.48825	8.21025	8.94514	9.70803	7.59003	9.68459
NCR189	Mtr.2010.1.S1_at	7.49666	6.4769	6.20233	7.41157	7.55043	7.7635	6.84323	6.99865	6.76924	7.44174	7.17135	7.72207	7.33223	7.64048	8.70251	8.96135	7.26387	8.93095	6.85825	7.97827	7.41685	10.0577	6.1014	8.76833	7.37033	8.72879	6.39182	7.94217	6.72864	7.69157	8.60493	7.71415	9.1554	7.57613	8.59709	6.74104	8.35923	7.41941	6.37017	8.5585	7.79682	8.13202	8.86928	7.11773	7.87194	7.91969	6.75029	6.82209
NCR	Mtr.21842.1.S1_at	6.30074	6.12706	6.14396	6.15194	6.44598	6.03064	6.07639	6.69344	6.25465	5.87754	5.95069	6.85483	6.30302	6.05219	7.93784	13.7101	9.56739	6.74475	7.05858	7.69984	5.11031	6.71621	7.31548	6.18155	6.00896	6.54234	7.07702	7.23197	6.43142	6.39951	6.81258	6.20432	6.79988	6.82278	6.77155	5.60418	6.41391	8.08468	7.58515	6.60027	6.11422	8.16248	7.2831	5.9929	8.5004	6.93079	6.88347	7.30038
EF414382/NCR331	Mtr.21843.1.S1_at	7.34618	8.31056	7.46327	7.20288	7.28292	7.17644	7.11903	6.67524	7.7166	6.8079	7.44669	6.86434	7.18589	6.96671	11.4295	11.4888	6.95447	6.98871	7.70781	6.57721	7.22861	7.44429	6.76205	7.04209	8.27309	6.35167	8.24144	7.34517	7.97557	9.12829	8.43325	7.89021	8.15184	8.52638	7.93361	6.64263	8.07236	6.7123	9.124	6.54814	7.32083	7.19874	7.13725	8.56175	7.46822	7.89934	7.59003	8.8565
NCR176	Mtr.2222.1.S1_at	5.90104	6.04517	5.55597	5.52274	6.20571	5.76044	5.62194	5.63022	5.36779	6.23834	5.98758	5.44862	5.45198	5.56697	10.7519	9.37922	6.92346	5.81119	6.18314	6.42055	6.47497	6.09752	5.40432	6.1456	5.75433	6.35628	6.82266	6.47556	6.25631	5.97868	7.56951	6.18905	6.07397	5.18795	6.5802	6.15627	5.73312	5.92005	5.78247	6.14319	7.94406	4.99485	6.97864	5.98878	6.12725	6.3416	5.83621	7.11293
NCR263	Mtr.2223.1.S1_at	5.547	5.90188	6.85536	6.11673	5.19501	4.86896	5.85259	5.11661	5.03593	5.12115	6.02169	5.36925	5.32471	5.32126	9.53816	14.6663	6.1369	6.60973	6.3847	6.06228	5.74227	6.04214	5.58933	7.4393	5.87291	4.86262	5.89521	7.41975	6.41227	5.30286	6.16575	6.70884	5.91791	5.94153	6.77155	6.71906	5.76986	5.97876	5.9874	5.6837	5.18564	5.42639	5.89201	5.49522	5.8567	5.83117	6.10058	7.69586
NCR311	Mtr.2229.1.S1_at	6.29587	6.65287	6.48136	7.20233	7.24984	6.524	6.34806	7.78174	6.92731	6.83545	6.66864	6.57954	7.74958	6.83736	12.4375	11.7751	7.05993	6.98972	7.47713	7.82361	6.93402	7.77922	7.42358	6.46376	5.61864	6.4633	6.91014	6.23721	7.6872	6.14432	7.12894	8.47853	6.10714	6.85845	7.70018	6.99403	8.73452	7.79867	7.79137	6.1974	6.91524	8.32839	7.52093	6.97762	6.53001	7.34295	6.92328	7.81014
NCR231	Mtr.2230.1.S1_at	6.95932	6.3348	6.33805	6.6003	6.74059	6.13025	7.33893	7.75333	6.9264	6.10144	6.65831	6.3633	6.351	6.55216	9.35635	9.61099	7.06579	7.997	7.19368	7.18374	5.69762	8.60153	8.15359	8.02748	6.28153	7.59209	7.48083	8.2471	6.96926	6.48786	7.60873	7.20694	6.43311	6.87495	6.66466	6.32735	8.55774	8.44274	6.51938	6.21355	7.98198	7.25071	6.97864	7.05365	7.17815	8.2691	7.29893	6.94905
NCR116	Mtr.2232.1.S1_s_at	6.52739	6.61551	6.70342	6.83772	6.76413	5.85961	6.29852	5.86001	6.54192	5.66484	5.49602	6.06583	6.29242	6.05821	9.83155	31.7401	7.37557	7.24818	7.28672	6.80124	6.86785	6.70767	6.97831	6.84929	6.74222	5.9194	6.18271	6.07212	7.48669	6.57897	6.70836	7.50421	6.43752	6.93048	6.59148	8.90734	6.63217	8.1657	6.87163	7.3962	8.60091	7.18851	6.38456	7.76491	6.16132	6.33918	6.22897	9.09541
NCR171	Mtr.2233.1.S1_at	6.59563	6.1171	6.14516	6.34318	5.96383	5.35874	5.68484	6.04961	5.50857	5.55053	5.59703	5.91752	6.43478	5.79087	8.05925	7.71555	6.53146	7.13343	7.07504	6.86703	6.18931	6.55745	5.64871	7.86246	7.56707	7.52767	5.25457	6.20528	6.45021	6.78417	6.45437	6.55935	6.72105	8.38926	5.26156	5.42441	7.60428	5.89928	7.05084	6.16845	6.0861	7.4705	6.19639	6.99368	6.3543	6.76697	6.07746	5.88013
NCR021	Mtr.2234.1.S1_x_at	5.91257	5.45556	5.44993	5.79217	5.15686	5.6399	5.12267	6.30075	5.20494	5.59852	5.23613	5.4743	5.42451	5.45627	10.6044	13.219	5.92777	6.55216	6.18189	6.66227	6.16128	7.40907	6.93627	7.9837	5.71261	6.13284	6.54766	6.58483	5.41775	6.9237	6.5539	8.54818	6.29457	7.13874	6.3049	6.93623	5.78307	6.66604	7.20508	6.04546	6.27289	5.4464	5.89201	6.6437	5.8631	5.75091	5.64649	5.6652
NCR274	Mtr.2241.1.S1_at	14.0815	14.1086	15.9773	14.7084	13.0611	13.7241	16.3877	15.2212	11.9803	14.2044	13.4435	14.7657	14.9962	11.8833	18.8932	26.3322	40.1945	36.2215	29.558	25.6395	10.986	10.1389	13.2452	10.3049	10.4326	8.13212	12.3051	16.0991	12.5824	11.5455	11.761	17.3027	9.03326	10.6072	12.5266	12.6578	13.4008	15.8686	12.1396	19.4197	9.28398	14.6106	11.7063	11.8525	19.9661	14.317	13.1189	17.6193
NCR186	Mtr.2243.1.S1_at	10.5055	11.2229	9.79531	9.71759	8.10774	8.79123	7.20068	8.73622	9.30295	9.01863	10.2016	8.13786	9.31151	9.45466	8.78267	15.5763	16.2002	10.1277	14.3699	11.5611	13.5633	9.20588	14.068	11.1205	8.89477	11.093	8.78117	10.6586	10.9021	11.3953	8.99134	9.34694	11.3256	12.2944	11.2395	14.4408	12.2669	11.8174	8.09484	11.5683	15.3672	9.44149	13.513	8.62825	10.4972	10.6179	10.1588	13.2997
NCR239	Mtr.2244.1.S1_at	8.67389	8.78644	9.01025	8.91268	9.92226	9.08152	8.08006	9.1741	7.40137	8.61699	7.30135	7.98045	8.25839	7.64972	10.4622	20.0546	9.20596	9.58377	10.4739	10.4288	9.09237	9.12863	6.93471	8.2775	11.4738	7.90552	7.34389	8.40846	8.20781	9.40235	8.89551	7.30717	7.37202	7.84033	7.15166	7.22037	7.50903	7.67758	8.44219	6.66695	6.92847	7.09491	9.42507	7.43128	9.85472	8.08315	8.30774	9.33826
NCR041	Mtr.2245.1.S1_at	6.172	5.71511	5.97015	6.08685	6.35423	6.04523	5.82072	5.77917	6.15869	6.19522	5.78666	6.01621	6.111	5.94669	8.0074	10.639	6.32608	6.16612	7.10544	6.78587	5.85047	6.33426	7.38376	6.56296	6.08595	5.38158	5.95485	6.16846	6.23172	5.81882	6.26357	7.0041	6.92296	5.42352	6.40512	6.74801	6.34728	6.9623	7.27055	6.56047	7.25373	6.27751	5.45716	5.58966	6.46218	6.75154	6.09158	7.65623
NCR286	Mtr.2260.1.S1_at	5.86807	5.81885	5.74239	5.58653	4.93387	5.03709	5.75752	5.28328	5.28093	5.14639	5.16314	4.99622	4.97323	5.09324	9.95452	8.87306	6.02444	5.69921	6.20738	6.252	5.77508	5.85649	6.06384	6.47838	5.90298	5.43418	5.91276	5.2695	7.38515	5.24063	6.65191	5.77299	5.59392	5.96685	5.44026	5.64919	6.28056	5.72441	5.48556	7.07701	5.71631	5.23887	6.66378	5.6468	4.90961	5.67607	5.21171	5.31312
NCR056	Mtr.2262.1.S1_at	9.33619	8.43004	7.59742	7.76827	6.84087	7.00728	7.21522	6.55993	7.48425	6.35249	7.23807	6.44363	6.68304	6.44314	8.71864	8.99234	8.5638	7.90731	8.93983	8.90709	7.17489	6.4095	7.13023	7.17817	7.86333	6.67211	7.10928	9.48561	7.54989	8.4577	6.01996	7.17655	7.91944	8.73457	7.59084	5.72712	8.91252	8.48297	8.70739	7.1737	6.74426	7.06999	7.54835	5.6534	7.0164	7.35669	7.51589	9.1111
NCR287	Mtr.2265.1.S1_at	62.2243	56.4194	63.5305	60.8012	84.1501	70.4422	161.025	70.9239	65.585	84.1744	64.2715	103.308	61.5693	87.5686	147.041	97.4175	94.3521	92.8943	109.396	96.5846	128.787	70.7862	147.217	38.5738	25.4757	27.5308	68.5605	49.0799	72.9431	69.5458	61.6445	60.2709	100.535	136.413	120.551	112.688	122.727	136.93	78.5915	111.599	105.717	78.0006	73.2296	75.7321	71.5727	73.0374	87.5775	163.904
NCR272	Mtr.2267.1.S1_at	7.08475	6.58286	6.6806	6.65998	8.3689	9.99611	8.6537	9.60073	7.82569	9.65693	7.72338	6.0549	8.58606	7.50573	9.2601	18.709	7.31555	6.78328	7.2558	6.7247	7.89671	6.74958	6.49416	6.67751	6.18296	5.86464	6.43262	6.71597	5.34967	7.81758	5.92641	6.56611	5.70977	6.81634	5.25406	7.09428	6.83171	6.69735	5.74558	8.07363	7.7526	6.822	7.00531	6.40087	7.42309	6.98772	7.70484	6.40398
NCR086	Mtr.22873.1.S1_s_at	12.3755	13.0484	13.5204	13.0646	12.2872	13.2407	13.089	13.1031	12.6329	12.6775	15.4483	12.4862	12.5418	13.3637	16.1509	16.1585	15.4073	12.9184	23.9076	14.5849	18.383	15.5444	15.6557	13.1343	12.2567	12.506	11.3114	12.3462	17.1699	16.2696	12.6042	12.539	15.3883	15.8238	12.5691	16.2703	17.1953	12.9626	11.7599	14.2418	12.4698	14.4362	13.8574	14.8587	12.4151	13.4715	14.9277	13.2207
NCR	Mtr.23229.1.S1_at	6.50746	5.89235	6.8268	6.01553	6.46042	7.22353	6.0928	5.81389	6.22388	5.93569	6.30347	6.55553	6.31471	6.0888	8.95683	18.5259	6.64872	6.41807	6.69223	5.82777	6.38581	8.91737	5.9024	7.62429	6.95212	6.21488	7.68897	8.35783	5.58348	6.58201	7.47907	6.91225	7.22252	6.87627	7.48287	6.50284	7.85357	8.00761	6.9765	7.44211	7.22741	7.20786	6.22278	7.49743	6.46869	6.39141	6.42592	6.15512
NCR108	Mtr.23804.1.S1_x_at	8.19034	7.95104	9.27852	7.8152	7.33476	7.82237	9.17416	8.58563	8.24834	8.2486	7.29882	7.58444	8.40144	7.60703	11.2016	23.0142	8.41365	8.81237	8.24325	8.2672	10.2299	8.58561	9.72232	9.18218	9.94483	10.6414	7.85425	9.67586	9.01758	8.41717	7.42664	8.88717	8.45542	7.46841	7.1983	9.1556	7.58284	8.66885	7.24608	8.63153	8.19291	9.03216	6.99035	7.61836	9.95971	10.0233	8.13436	9.30428
NCR118	Mtr.25404.1.S1_at	18.2236	20.689	20.4509	19.992	22.2513	22.8176	23.803	20.1746	22.7498	22.8387	19.8202	21.447	21.7769	28.1409	22.9265	22.3374	23.2984	19.5315	17.4822	15.4037	25.0558	18.5289	18.4042	17.4131	18.1916	18.4279	22.3484	22.4538	25.5809	19.7269	24.193	21.2458	21.1898	16.8143	23.0777	20.527	25.5875	22.5125	21.6265	18.7491	18.422	17.854	19.8972	24.6518	33.8376	32.2808	35.0663	36.4462
NCR128	Mtr.26226.1.S1_at	7.07127	7.13849	7.03055	7.33645	6.6278	6.96166	8.20114	7.43245	8.66807	7.04353	7.38931	7.68576	7.306	6.89129	21.1053	14.9339	7.86634	7.19545	7.90062	7.32099	9.68606	9.08583	7.39986	7.63731	6.96298	7.87257	10.6227	7.85835	7.51112	8.98762	7.46138	9.87377	9.43393	11.4377	8.30313	8.41821	7.06803	7.70978	7.86269	5.86544	7.28955	6.76177	7.23398	8.2547	8.79077	7.55738	7.61519	8.11451
NCR313	Mtr.26227.1.S1_at	6.59295	7.01916	9.15907	7.51302	7.21601	6.55151	7.25961	6.27841	6.80192	6.93642	6.33979	6.71343	6.56304	6.8043	15.8855	16.1151	6.82554	7.62361	7.58134	6.78165	5.98576	7.63625	8.98617	6.48377	6.31924	7.42444	8.01976	8.8499	7.21553	8.45336	6.62506	9.33668	8.68876	5.77453	8.73244	7.5275	8.86491	9.90519	7.58614	6.88282	5.96351	7.59683	7.51794	6.45444	8.31416	8.57933	7.22727	9.21845
NCR145	Mtr.26228.1.S1_s_at	8.52154	7.62225	8.32455	8.25514	9.7464	8.46454	9.49049	8.28464	8.76875	8.74404	8.6142	8.48779	8.09093	9.21356	55.1773	85.2089	8.36784	9.74848	8.67481	8.91131	9.40703	9.56929	8.74511	8.10763	10.2595	8.958	8.26005	10.9076	7.63811	6.72531	9.38355	8.36263	10.9964	10.1986	9.61627	9.49651	11.5892	8.28859	10.6284	12.425	9.70212	10.1998	11.5848	9.12407	11.026	10.512	10.2153	9.7162
NCR062	Mtr.26231.1.S1_x_at	5.67174	5.96483	6.5527	5.84191	5.92359	5.46463	5.47895	6.09325	5.89499	5.94041	6.10485	6.10387	6.64179	6.6938	8.69466	7.32351	7.95801	6.5093	6.52407	6.37742	6.20336	5.59899	4.81579	7.04201	7.90118	6.05508	5.93852	6.12753	6.19518	6.28294	6.85999	5.38372	6.18702	6.35284	6.38737	5.72712	6.3866	5.46856	5.35322	6.42409	6.71398	7.25748	7.259	7.27666	6.55077	6.25102	7.40949	6.8347
NCR074	Mtr.26238.1.S1_s_at	7.95077	8.5585	7.89749	7.43103	8.61275	7.63356	8.26307	8.62338	8.35878	7.10343	9.35072	8.7457	8.25046	9.22815	8.77877	407.481	8.60796	7.49949	8.58269	8.56655	8.31391	8.8479	7.9916	7.80617	7.63578	7.52979	7.38542	8.95947	9.00127	7.73187	7.58817	6.747	9.11064	9.5357	7.89862	6.79437	7.14214	8.79715	8.71812	9.37739	10.7726	10.0455	7.50906	8.50572	10.6227	8.80481	10.5297	8.42989
NCR076	Mtr.26238.1.S1_x_at	12.9484	12.2054	12.7167	12.6546	10.4153	10.9462	12.9143	10.5027	11.1419	12.3886	12.2351	10.4098	12.4209	11.83	14.8268	46.5656	15.7048	16.9191	16.0448	16.2981	11.5327	12.8449	12.0279	10.1483	12.2045	11.7114	11.6118	12.2362	11.263	10.2543	12.1758	9.52344	9.16116	9.72387	13.3722	11.4726	13.7715	11.9572	10.912	12.0716	9.08207	12.4987	8.30932	13.1673	11.617	11.1542	12.4608	13.7507
NCR	Mtr.26876.1.S1_at	6.4195	6.06028	6.35223	5.88956	5.93117	5.93271	5.98133	5.34917	6.45603	5.78622	6.13124	6.10013	5.94968	5.46851	15.3907	12.4716	7.5598	6.41577	7.08853	6.7901	6.97686	6.7907	5.66905	6.69728	6.20502	6.46941	6.59711	8.51943	6.07022	8.59733	7.81965	7.77253	8.08901	7.83768	6.43092	7.06973	6.25583	6.46754	8.09973	7.44727	6.47742	6.53939	7.16012	7.11773	5.87171	5.89354	6.53578	7.93462
NCR025	Mtr.26917.1.S1_at	6.82789	6.68668	7.80806	6.47202	6.25761	7.09375	7.3289	6.94529	6.3046	7.40988	6.17152	6.16642	7.48344	6.11567	28.7539	22.8532	10.3485	6.52047	7.68521	6.90154	7.19909	6.67067	7.49111	8.49283	7.47762	8.48509	8.52071	8.43744	5.70137	7.17465	6.43694	5.93343	6.79869	6.45397	8.56241	7.1064	7.47083	6.91909	6.33173	5.93822	7.57783	6.94871	8.32984	6.6193	7.34692	6.10449	7.07163	6.46864
NCR014	Mtr.27028.1.S1_at	6.43468	7.35	6.53739	6.44741	6.84286	6.91707	6.44958	6.40099	6.45136	5.39542	6.815	5.75922	6.74801	5.7116	9.10424	6.90573	6.17311	7.1839	7.03044	6.94447	7.55071	6.78337	6.56294	5.85438	6.71892	5.60891	6.90236	6.61133	7.70618	5.956	6.59713	6.73451	6.53038	7.90981	6.83156	5.36267	7.8367	5.94943	6.96152	5.39179	8.09707	8.94436	9.15448	7.13036	7.67999	7.14201	6.071	8.9037
NCR196	Mtr.27140.1.S1_at	6.59369	6.88043	7.13392	6.75944	7.50691	6.98868	6.58587	5.82713	6.13695	7.3391	6.5917	7.53089	6.50831	6.16993	9.62058	11.831	7.36961	6.91707	7.30355	6.94216	7.13802	7.28519	6.92791	8.27068	7.45993	7.03108	6.11885	7.9946	5.81422	6.14432	6.37587	7.62819	7.22252	5.33882	7.29046	6.1508	6.49369	7.39171	6.62759	5.9595	7.56761	6.48682	6.26557	6.7172	7.34405	8.05513	7.08784	7.26124
NCR031	Mtr.27142.1.S1_at	7.05902	6.03234	5.55572	5.82443	5.55021	6.44351	6.24465	6.30693	6.12076	5.51142	5.63644	5.97475	5.7537	5.96311	10.229	20.2289	6.65301	6.41322	6.54302	6.76499	5.98759	6.18065	5.71785	5.792	7.34588	4.91961	7.38408	7.24959	7.33386	5.69537	5.98779	6.85755	6.807	5.48619	6.3049	6.26283	5.75101	6.64607	6.31945	5.86544	6.60861	4.83533	7.10614	4.99903	5.93407	5.78746	5.96582	5.79628
NCR270	Mtr.27144.1.S1_at	8.11034	6.85527	8.22649	8.22141	7.88895	6.85295	6.92103	7.2941	8.07984	7.41447	7.24446	6.58168	6.8157	7.46987	16.6008	12.9656	9.23301	8.59929	9.07039	7.43885	7.06749	7.92167	9.05612	9.18018	8.20945	5.91894	7.60687	10.3812	6.32674	8.47104	7.19801	6.39723	7.27217	6.46455	8.95126	7.5377	8.03935	7.2738	6.50647	9.40629	8.39077	7.602	9.62129	7.85034	9.90547	7.41778	7.55414	10.1033
NCR215	Mtr.27148.1.S1_at	6.93267	7.17853	7.23968	6.86167	6.75936	7.41295	6.32405	5.84164	6.63445	6.59858	6.60002	7.69077	6.54036	6.87964	13.7059	13.6353	6.57806	7.05287	7.69758	8.36225	6.05053	6.83913	5.67263	6.9079	7.00363	6.84732	7.91881	7.73645	6.53814	7.80019	6.3859	6.52833	7.20999	7.73208	7.189	6.80729	7.58358	7.58162	6.84847	6.84435	6.88241	6.14432	6.5698	6.12025	6.96276	7.70299	9.16043	6.64082
NCR030	Mtr.27151.1.S1_at	5.31643	5.33869	5.96684	5.67318	5.11748	6.45912	5.65894	5.34648	5.77747	5.03747	5.82218	6.04776	5.87338	5.6187	9.94975	15.2864	6.64601	5.33153	6.01561	5.96084	5.32207	6.21418	5.84566	5.69636	5.75433	6.49268	5.96555	5.26483	7.02901	5.67781	5.9682	5.80352	7.1527	4.92409	5.09688	6.1739	5.34178	7.39184	5.12614	5.46922	7.01982	7.95028	5.88287	5.72719	5.90604	6.14057	6.07509	6.38865
NCR223	Mtr.27424.1.S1_at	6.30237	6.33356	6.23968	6.39104	5.92787	6.31066	6.3418	6.67942	6.24219	6.1771	6.07976	6.20186	6.09106	6.23487	9.63919	10.4029	7.10838	6.31429	6.7416	6.61483	6.31616	6.84122	7.31263	6.36188	7.30452	6.20604	7.95066	6.19992	7.28023	6.73142	5.95205	5.84385	5.94779	7.10133	7.29046	6.72416	6.75076	7.22672	7.58836	6.92836	8.76098	6.61103	7.621	6.03885	7.06003	6.63625	6.46394	6.67942
NCR002	Mtr.27426.1.S1_s_at	7.342	7.14278	7.44581	7.99283	7.47949	7.68598	7.14473	7.57435	7.89626	7.79605	8.09792	7.10774	8.39631	8.19493	13.1838	15.1467	9.04603	8.38847	8.376	8.44518	7.69828	8.35516	8.13135	6.27701	8.25884	7.68439	7.07702	9.44597	7.7689	7.93293	6.90739	7.51347	8.69201	8.19268	6.77155	6.80773	7.98363	7.66436	7.44883	8.20195	7.01514	8.1722	7.75802	6.5981	8.27496	8.43818	8.71579	10.0836
NCR278	Mtr.27430.1.S1_at	8.26598	9.51153	9.81573	8.12979	8.9138	7.53781	9.60182	7.40283	6.94625	6.65235	7.37236	7.76736	8.70434	7.54204	15.7277	14.7758	9.67861	9.17998	8.78265	9.07743	9.0937	9.04601	8.58299	10.9868	12.4984	7.47117	9.85123	9.94896	8.94074	7.92797	8.46922	10.941	9.18266	8.83789	8.77644	7.50445	9.98071	7.98701	7.48791	8.89779	9.38803	8.9552	9.31783	9.95269	7.68044	7.44775	8.07651	9.17215
NCR078	Mtr.27456.1.S1_at	6.69603	7.25715	6.6166	6.8726	5.88596	6.1266	6.19927	6.34813	5.89653	6.87994	6.26945	6.5597	5.9569	6.66978	11.8283	30.9495	11.2029	8.32862	9.66134	9.47712	6.82899	9.01317	12.4375	8.32339	9.853	7.2737	9.93153	8.35142	6.51968	8.13537	8.72651	7.72152	9.4178	11.4326	7.1479	7.86675	8.29045	8.88378	7.97526	8.97299	5.51187	5.66896	7.13455	6.953	12.1972	12.175	9.52607	12.7845
NCR078	Mtr.27456.1.S1_s_at	7.08954	7.17293	7.46087	7.01805	7.53152	6.69927	6.0585	7.12698	6.44487	7.03833	6.72587	6.22729	6.96523	6.96288	14.8662	8.75809	8.28857	8.61693	8.62211	9.31154	7.38731	8.13722	7.52696	7.59646	7.47321	7.3816	11.3366	9.66654	7.9668	7.90547	8.41301	8.33258	8.17307	8.81808	8.79428	7.19953	7.5112	8.10043	10.0303	8.44996	8.44783	8.52864	8.30171	8.06225	7.36607	7.38596	7.21912	6.81043
NCR180	Mtr.27466.1.S1_at	15.2951	11.6262	15.699	13.5724	12.4819	11.3712	13.7631	11.851	11.6037	12.9174	10.2445	11.1731	11.5655	13.3047	38.0198	82.2399	18.3583	16.4002	18.47	13.0744	11.9048	13.0502	14.8564	14.7167	15.373	14.9703	12.3645	21.8978	14.2976	13.0996	14.1723	17.2322	15.3239	14.1439	14.6122	13.2131	15.2039	16.2222	14.3055	14.6529	15.4463	14.5028	15.2425	16.9282	21.1573	17.5439	14.3481	16.9425
NCR170	Mtr.27730.1.S1_at	6.96526	6.70009	6.61553	6.57727	6.64267	5.44406	6.46266	7.02316	6.10986	5.80421	6.49801	5.69243	6.03845	5.21136	6.6613	8.23166	7.81801	7.97683	6.9573	7.6749	5.85167	7.42828	5.62318	5.85769	6.44159	5.44488	6.10861	6.4562	5.89259	5.70459	6.63285	7.31132	6.80237	7.94478	6.13339	6.72385	6.08315	6.01363	6.11473	6.74206	6.36655	7.92059	7.21	6.71664	5.90989	6.19868	5.76975	6.31394
NCR173	Mtr.27731.1.S1_at	8.92266	10.8019	9.17585	8.5039	8.80055	8.75677	8.16005	9.18269	7.39492	9.21327	9.60843	7.93401	8.14046	9.08124	12.4491	21.618	13.7488	10.9338	10.7709	8.30907	8.78795	9.39981	7.47879	7.51163	8.17484	7.95531	9.70799	7.97192	8.37781	9.26636	8.67326	8.82433	6.2806	7.75706	8.08968	7.89792	8.66916	7.14811	7.83162	7.6445	7.99608	9.41189	8.64575	8.54133	9.25191	9.29803	9.61524	8.99236
NCR304	Mtr.27766.1.S1_at	26.0767	26.937	26.3658	25.3247	27.458	24.03	29.0912	24.6105	24.5266	23.9811	24.7047	27.0847	23.5656	36.0203	23.503	43.7204	23.2079	26.1249	25.1197	23.9844	36.1355	22.1293	32.586	34.4545	46.6297	33.6482	25.2565	38.7354	40.3619	42.7476	29.6889	39.3588	21.2236	23.3235	42.2374	39.3547	42.2527	54.8444	37.6948	35.1704	30.0332	52.0816	35.1601	43.0095	39.8148	36.9607	36.0548	29.6553
NCR187	Mtr.27774.1.S1_s_at	6.48477	5.81746	6.52314	6.3721	6.14201	6.1953	5.86	6.33881	5.83157	5.73213	5.55297	6.66223	5.62822	6.4185	9.09254	11.2712	7.66031	7.15356	10.5742	7.09688	7.17075	6.18187	7.2271	5.98846	7.33192	6.83119	7.85425	11.128	8.5805	7.00558	6.16575	7.47722	9.17445	9.6977	6.44163	6.60113	8.7945	9.03162	8.29993	7.37528	6.05683	7.12822	6.39313	6.15182	7.01176	8.19896	7.94705	12.1592
NCR063	Mtr.27779.1.S1_at	6.86883	6.83167	7.47081	7.40333	7.76945	7.00575	7.42446	7.35305	7.50282	8.36433	7.64621	8.24787	8.32057	8.17975	9.56074	19.3438	9.71863	7.24268	9.66843	8.74259	9.31767	6.40214	6.40499	6.28653	6.92314	6.2463	7.35728	9.08665	8.77032	7.86178	8.20429	8.57194	7.54729	8.31157	6.28316	7.80196	7.53945	6.34639	7.38626	8.89779	8.60091	7.78057	8.70925	7.87298	8.99035	8.46386	9.08002	7.85749
NCR079	Mtr.27799.1.S1_s_at	7.09017	8.13216	7.24274	6.93316	7.43925	7.78771	8.11745	7.50107	7.50474	8.1897	7.42324	8.86408	7.75584	8.45122	18.4507	27.551	7.60582	7.093	7.29926	7.26996	7.13396	8.00585	6.76261	7.33777	6.78299	7.46927	6.43351	6.59962	6.73264	7.25215	6.66309	7.64546	7.53252	7.69585	7.43193	9.21251	9.28418	7.01639	6.4957	8.04241	9.8046	6.68449	9.35998	6.54741	8.49008	7.27006	7.6295	7.84469
NCR298	Mtr.28061.1.S1_at	7.11201	6.84972	6.67137	6.30723	6.22003	6.4826	6.72164	6.82066	6.74213	6.14129	6.52518	6.376	6.21911	6.1754	11.8287	51.9178	6.82119	6.83635	7.06613	8.08049	6.50989	5.45329	6.46295	6.15092	6.29775	7.26422	5.86543	7.68522	8.03607	6.71167	5.38754	6.60977	6.86392	7.65595	8.19388	6.43682	6.91238	10.9774	7.81032	8.89779	6.3214	6.90571	7.75705	6.09349	6.87443	6.40868	6.51947	7.45136
NCR145	Mtr.28086.1.S1_at	6.30116	6.1867	5.90749	6.23473	6.09421	6.71978	5.3914	6.12336	5.78295	6.11493	6.49796	6.08627	5.93017	5.94331	10.301	67.4511	6.96906	6.89562	6.92132	6.84917	6.47497	8.52396	6.94155	7.75393	7.05217	6.05508	5.99781	6.11563	7.00646	7.68534	6.16575	6.73451	6.93346	7.84033	7.373	7.64299	6.64268	7.65434	7.00893	6.92798	8.60091	7.19756	5.89201	6.72065	7.38962	6.1704	6.0576	7.32822
NCR299	Mtr.28093.1.S1_at	6.6332	6.60709	6.43758	5.94726	6.00325	6.81725	6.64806	6.95885	5.97526	6.37075	5.86143	5.97907	6.31709	6.44063	11.701	14.7323	6.86249	6.47137	6.77168	6.43518	6.68526	6.32126	6.74571	6.68518	6.18028	8.04574	9.5001	5.66534	8.16619	7.79878	6.6582	7.30717	7.74336	6.69004	7.90619	6.67138	6.88273	7.71901	6.71061	6.82676	6.57219	7.98464	5.9972	7.4842	6.27231	6.93087	6.76305	6.46849
NCR093	Mtr.28095.1.S1_at	6.48711	6.07531	6.17931	6.03704	5.41563	5.75746	5.54922	5.70671	5.55278	5.99126	6.07457	5.92041	5.71553	5.60913	8.07199	9.7232	6.54569	6.24728	6.6501	6.62222	6.22589	6.7039	6.28519	6.29431	6.01855	6.19886	6.61154	5.55464	6.92823	6.66364	7.06661	5.90797	6.22432	9.71481	7.30188	6.38988	6.95562	9.92776	6.50576	6.33174	6.09478	6.30525	5.90124	5.96563	6.03168	6.43057	5.83728	7.00412
NCR306	Mtr.28098.1.S1_at	7.43032	8.2985	7.89542	7.41226	9.00993	7.17553	7.63184	7.83039	7.78299	7.97047	7.35852	7.11644	7.79596	8.20672	16.1941	9.43426	8.71609	8.75841	9.73096	9.94691	7.85312	8.11459	7.57922	8.3708	8.22917	8.00359	8.99001	9.55061	7.34661	10.073	7.28224	6.72815	7.58203	11.3071	9.01439	7.62579	6.51512	7.21339	7.95407	8.51827	9.75456	8.97614	9.68764	8.46061	7.48352	8.731	7.56176	8.45007
NCR195	Mtr.28102.1.S1_at	10.2051	10.2159	10.4534	9.60877	11.2815	9.92964	9.39778	9.11058	9.87973	8.9313	8.60597	10.2216	9.13437	17.1843	13.7434	48.3227	9.73197	8.42171	9.46808	9.34072	9.14242	12.7984	11.9286	13.6224	12.9608	7.5404	12.7246	11.3124	9.87605	8.50447	11.3203	11.8569	8.55829	10.0219	12.703	14.6648	11.8925	9.027	10.3481	11.3736	9.19857	14.774	14.2459	10.1778	11.1921	10.5085	11.2072	9.98302
NCR050	Mtr.28113.1.S1_at	7.66419	6.71381	7.77923	7.24509	7.01852	7.09707	6.91042	6.84411	6.81935	6.76072	5.98016	7.27879	7.07004	7.22257	14.3949	8.96736	8.14946	8.50531	7.3203	8.32716	7.60137	5.69054	6.29535	7.24364	5.8679	6.95539	9.60186	7.86965	11.123	6.34174	8.12767	8.63618	7.82894	6.35284	8.00315	7.81847	7.72246	7.97701	8.53116	7.36351	6.25355	8.32662	6.86285	7.51094	7.54429	7.55569	6.30403	7.65274
NCR115	Mtr.28116.1.S1_at	7.2662	7.39235	7.4516	6.93586	7.1333	8.53561	8.16357	8.01528	7.5436	7.00485	7.5259	8.34229	7.69974	7.74248	7.99169	7.84008	8.20422	8.79851	8.64825	8.59227	6.08275	8.82279	6.71515	6.42248	9.412	6.6382	8.66592	7.74492	6.25414	6.95483	7.19801	8.46979	7.22252	7.25191	7.30805	10.5606	6.41023	9.12858	7.22447	8.6262	6.1112	7.33006	7.1681	5.91365	7.52991	7.97066	7.43275	10.3835
NCR285	Mtr.28123.1.S1_at	10.1058	10.944	10.1771	8.78102	7.27648	7.08626	7.99905	7.07743	7.99966	7.49978	7.0209	7.24476	7.23057	7.02043	8.6754	9.62352	13.0731	11.5172	12.5568	11.5453	10.7905	10.0577	9.45359	7.99812	11.8695	7.80726	9.48744	7.76266	8.70851	9.15625	8.38319	10.9954	8.47135	10.6756	8.13601	10.3486	9.08657	10.3954	10.8083	8.53	9.14119	11.5324	8.16061	10.1079	7.16609	7.62403	7.5349	7.33271
NCR138	Mtr.28135.1.S1_at	8.43142	8.37677	7.85322	7.8383	7.52786	7.89247	7.69764	7.47828	7.09039	8.07839	7.14504	6.7863	7.26357	9.76676	15.3767	11.4373	9.27939	9.01399	8.6495	9.84799	7.5429	9.03376	11.0129	9.14312	7.74978	8.56376	8.20646	9.97208	9.81357	8.1827	8.65378	8.96868	7.53124	9.35432	7.20551	8.15266	8.18969	8.68384	9.12697	7.06115	7.63249	8.22637	8.22809	8.88054	9.86435	10.4541	8.04145	8.83538
NCR273	Mtr.28138.1.S1_at	8.38463	6.8736	8.85874	7.73597	8.31835	8.38759	7.55231	7.87088	7.25552	7.20709	7.37905	6.4547	7.5309	6.60187	14.2969	10.6049	8.49789	8.14481	9.03108	8.24336	7.90368	10.3085	10.4267	7.48007	9.93343	8.10351	8.53079	11.765	9.64527	9.28602	8.38304	10.1128	9.22324	8.46698	8.49071	7.27056	12.6545	14.6274	8.80346	9.10219	9.28452	8.8887	8.92223	8.40718	7.7323	7.58482	7.60258	8.5338
NCR185	Mtr.28140.1.S1_at	6.94463	6.82342	7.28734	6.95269	8.75599	13.4634	11.1742	14.2533	14.5678	13.1455	11.2852	12.4554	16.6755	6.95084	15.8776	8.43659	7.57585	7.79046	7.18807	6.84258	6.04244	7.77091	7.16377	5.89002	7.92705	6.3556	6.75844	7.7823	7.79826	6.82285	6.64388	7.24698	7.30976	5.40503	6.48923	7.29912	6.03603	6.20732	7.96562	6.18855	9.2434	7.08819	9.39532	5.60612	6.2432	6.78342	6.6173	6.64746
NCR185	Mtr.28140.1.S1_s_at	8.59956	9.71673	8.93141	8.24152	13.695	18.2549	20.7873	20.3059	22.8041	20.8291	20.812	16.1132	18.2806	10.1567	25.6495	10.979	9.79193	9.64725	9.11058	10.3877	6.99964	9.01317	8.36234	8.72236	7.05472	9.38358	6.92683	9.29658	8.57364	7.89442	9.89013	7.24325	6.82286	8.80576	8.44732	8.18435	9.01222	8.5428	9.15592	7.15566	7.42486	6.91596	7.30522	5.96563	10.2022	10.135	9.91356	11.033
NCR049	Mtr.28142.1.S1_at	9.19249	9.87828	9.62674	9.19771	7.92533	7.98124	8.46519	8.43781	7.98189	7.86758	8.55238	8.43101	8.19731	9.96761	10.2715	10.272	9.95119	12.2867	12.6775	11.5299	9.1456	11.2998	11.5317	8.75099	12.6454	10.6348	9.46086	10.0253	11.0616	9.37513	8.57768	11.2031	9.31843	14.4042	9.74323	9.29132	16.0738	7.98701	8.61273	9.49188	9.94528	10.1142	9.42749	7.85034	9.35248	8.84838	9.16131	9.25135
NCR125	Mtr.29504.1.S1_at	7.26979	7.03767	7.81853	6.93916	7.74988	6.76804	6.58614	6.67276	7.21729	6.56199	6.93253	7.79205	6.66379	6.83751	32.8137	112.177	7.78453	7.58735	7.77487	8.98528	9.37123	5.99162	8.64983	7.0784	7.87975	6.69306	8.58094	6.98408	6.81842	7.92286	7.85814	7.73589	7.0747	8.76152	6.36859	7.67802	7.27358	10.7393	7.62249	7.65314	8.21848	7.37283	8.6065	7.88898	8.66737	8.9795	9.02754	9.98096
NCR264	Mtr.29511.1.S1_at	6.55847	6.63994	6.88822	7.08578	6.91577	7.16497	7.13628	7.76262	7.77046	6.61303	6.91892	6.71118	6.67276	8.824	11.0279	12.2165	7.39119	7.00813	7.17744	7.22104	5.54584	6.96956	7.37428	6.83976	7.75905	7.2225	6.85593	6.13689	8.417	6.81617	6.36664	7.32	6.69604	6.38946	7.09535	7.30159	5.02645	7.85122	6.55317	8.51234	8.56152	6.17045	6.97864	6.81198	9.17776	8.94203	8.90021	10.2382
NCR	Mtr.29534.1.S1_at	42.2284	6.95922	6.76861	9.16649	7.13342	7.54879	6.66019	7.2565	6.28164	6.25192	6.17869	6.6202	7.37395	6.79789	10.0019	9.53224	8.45097	7.04733	8.27884	7.30728	5.78296	7.42368	6.32468	7.85377	7.36671	6.42288	6.0683	6.02091	5.97456	8.59733	7.19801	7.05456	5.66247	6.31312	6.34192	6.96009	7.82282	9.99014	6.69791	5.62778	9.86545	6.14432	6.03631	5.39929	7.33191	6.83918	7.25236	9.47612
NCR098	Mtr.29547.1.S1_at	6.5931	7.94682	6.50665	6.19282	6.41189	6.30456	6.27092	7.1211	6.59322	6.57106	6.56004	6.36035	6.121	7.47593	14.1875	11.0315	7.81171	7.73166	7.75864	7.12327	7.41851	8.24121	6.85448	5.47641	8.1586	6.93528	7.89653	6.60404	7.20228	6.65768	6.85898	5.77685	7.71455	8.64525	6.77609	5.71041	6.49296	6.1454	7.86979	6.84435	5.65973	6.55106	5.65223	5.91319	8.48476	7.54182	6.88259	7.54548
NCR104	Mtr.29548.1.S1_s_at	8.95396	8.30275	8.51126	8.30393	9.98524	9.06673	8.38848	8.45929	9.55111	7.94009	7.94924	8.66302	9.50666	8.87783	10.7025	33.2547	8.66183	8.38081	7.98702	8.47057	8.28865	8.42552	6.7726	9.26724	9.28758	7.84515	9.28923	9.68775	8.50799	9.44603	7.14289	7.97187	7.8588	10.0071	8.66812	8.37123	8.43823	12.1177	7.96643	10.878	8.43102	8.30254	9.34472	7.43509	9.39483	9.80616	8.75033	9.68339
NCR117	Mtr.29555.1.S1_at	363.82	9.16293	9.72929	47.7434	9.47934	8.70005	9.26277	9.5153	9.39306	10.396	8.7427	9.33126	9.45053	10.7829	19.4149	25.8865	10.6872	9.07924	9.18874	8.95306	8.12828	9.6255	7.71809	8.64271	7.48764	7.56509	8.02408	9.45115	10.6707	8.3959	7.47469	7.00151	11.3799	9.17173	8.73241	11.3406	9.5602	10.3859	9.15592	10.3204	9.50918	9.69341	8.19316	9.4527	9.91444	9.68882	11.5475	15.493
NCR238	Mtr.29596.1.S1_at	7.26045	6.79732	6.77889	6.1875	7.16904	6.54655	6.54344	6.36965	5.7273	6.28701	6.77396	6.45939	7.09438	6.85431	8.10987	312.56	6.58805	7.07567	6.97966	7.02776	7.48439	7.03243	7.79878	7.25639	7.13407	6.03332	7.26711	6.59962	7.1224	8.95329	6.93097	6.66315	8.4618	7.20146	6.44481	6.56895	7.75204	5.83176	6.39404	7.15558	6.1845	5.53632	6.39352	7.50689	7.62355	7.74199	7.11794	9.06967
NCR	Mtr.29699.1.S1_s_at	8.09007	8.32401	9.77076	7.87209	8.19417	8.32052	9.16791	7.75342	7.91166	8.21234	8.11051	9.31229	7.58344	8.75043	12.9408	10.484	14.7935	10.3317	12.5879	11.3938	8.43752	9.4656	8.5924	7.20146	8.64932	8.47255	8.86782	10.8681	8.28973	9.12041	6.22768	6.52166	8.6029	10.3441	8.65032	7.81847	8.13593	7.43809	10.2372	8.01152	7.62435	9.0286	8.65785	9.01735	12.5579	10.9466	10.0703	11.1606
NCR218	Mtr.29769.1.S1_at	146.402	336.829	393.952	150.092	7.38701	9.97216	8.52432	10.7548	8.14636	8.37781	7.55073	7.6388	6.58512	9.70552	15.166	17.3869	126.727	191.917	131.649	242.018	62.4627	39.1343	48.6648	45.674	20.2886	23.1118	29.67	28.9988	98.7501	66.5967	79.2048	62.5769	10.6435	8.97291	8.4109	11.4622	7.83702	6.7134	9.13885	9.77748	26.2234	17.8211	16.3662	14.0047	11.7192	14.8448	54.2864	13.7408
NCR308	Mtr.29825.1.S1_at	8.85947	9.30045	9.5621	7.74443	8.75012	8.98538	9.17193	8.4359	9.06667	7.48956	8.02373	8.03495	8.88164	9.71777	14.5904	12.7045	8.96176	9.23808	11.3852	9.44372	8.90375	13.3263	10.0964	10.3484	8.62847	8.64651	10.757	11.0107	12.9415	12.9893	11.0666	9.46578	10.3065	10.6766	8.66989	10.3822	13.249	12.1402	10.7792	10.963	9.86044	12.4069	11.6613	11.8544	12.6203	12.0146	9.87032	11.082
NCR294	Mtr.29883.1.S1_at	6.44235	6.56003	6.36289	5.89716	6.08753	5.75419	7.49702	6.34022	6.41625	5.96633	5.69308	6.59406	5.59018	6.19974	7.15575	23.3855	6.70434	6.73625	6.51845	6.41706	8.31794	6.78884	5.90365	6.86911	6.32337	7.69709	5.44116	8.37658	6.18035	5.69537	5.8441	6.44405	7.40931	6.40458	5.88689	5.60608	5.48198	6.46754	7.05364	6.6362	6.22002	5.75417	7.15091	5.70663	6.8709	5.78609	5.84365	7.40307
NCR268	Mtr.30002.1.S1_at	6.14193	6.73121	7.02458	5.96305	6.66088	5.97983	7.58966	7.10015	6.04476	6.69429	6.97656	7.16178	6.95954	6.09035	8.26955	9.24369	6.45529	7.39173	6.31883	8.26654	7.90125	6.87273	7.92563	6.08451	5.95504	6.05508	6.439	8.74245	6.57017	5.49115	7.85287	6.77001	8.48685	6.72435	6.52841	6.15859	6.71729	6.27787	6.92597	7.2446	7.76908	7.79337	7.3646	6.88129	6.43881	8.24384	6.74637	6.82657
NCR029	Mtr.30133.1.S1_at	6.63119	8.31025	7.96195	7.03026	6.44177	6.419	6.09941	6.25091	6.3627	6.28223	6.57207	6.07039	6.29812	6.08809	9.15877	10.4697	7.16134	6.75911	6.97415	6.48562	6.53178	5.38801	7.26438	5.60578	7.36483	7.40374	6.55975	7.50719	6.41025	7.40347	6.19838	6.99206	5.92837	6.6321	5.81567	6.91819	7.9904	7.14811	6.48127	7.44211	8.60091	7.54178	7.75118	6.17789	6.95231	7.42218	6.96468	6.22545
NCR044	Mtr.30137.1.S1_at	5.90913	6.14863	6.15792	6.34187	6.54584	5.7448	6.33322	5.79029	5.85389	6.17753	6.39027	6.19884	5.82979	5.72272	8.6207	8.78914	6.60908	7.00002	6.86905	7.02667	5.8282	8.13722	8.203	6.07765	7.2901	6.92106	8.60119	5.52523	5.88244	5.69537	7.83018	7.4756	5.98587	6.84223	6.90151	5.90359	7.34911	7.0826	6.0805	5.89243	7.17668	5.34179	6.06288	6.53296	6.19679	6.22406	6.38485	6.08648
NCR181	Mtr.30139.1.S1_at	6.59412	6.33181	6.53762	6.9191	7.05321	5.95305	6.61	6.30751	6.77653	6.25973	6.27037	7.00679	6.36055	6.14972	9.9366	16.9246	8.54933	7.2426	7.99423	7.39851	6.49209	6.9248	6.03158	6.43796	7.54139	6.46067	6.2137	9.01896	6.1468	7.38818	7.30931	6.25216	6.95335	7.95377	7.9917	6.35978	7.23075	6.04545	9.47395	5.95695	6.89164	8.56487	6.97864	7.11773	7.07915	6.87686	6.62628	7.46505
NCR172	Mtr.30154.1.S1_at	10.553	10.5747	9.87553	8.92485	9.31322	9.01666	8.64322	8.3799	8.7974	8.18129	7.94532	7.50025	9.21987	7.03607	21.1737	30.9946	9.91956	8.27223	9.6582	9.2902	8.47563	7.07259	8.64995	11.5925	9.44312	9.77052	7.52187	7.88975	6.48897	8.03036	8.28942	8.15171	10.8598	7.6087	7.68444	8.63103	9.34667	7.66242	6.75724	8.00277	7.15462	7.79726	7.34644	8.44715	8.04952	8.64921	7.95758	7.95213
NCR305	Mtr.30271.1.S1_at	5.75527	5.32104	5.94283	5.43884	6.0171	5.96781	5.4659	5.54114	5.3367	4.99087	5.57158	5.49369	5.32041	5.40711	14.6867	8.59784	6.19729	6.13768	7.41108	6.12097	5.90394	7.07086	5.82795	5.78948	5.22036	5.93059	5.78628	5.71587	5.72437	6.40473	5.38706	6.30395	5.62879	7.46325	6.72331	5.22442	6.26349	6.43955	5.64811	5.48637	6.0861	6.89469	5.86171	6.0203	6.34354	5.76026	5.86305	6.20919
NCR042	Mtr.30282.1.S1_at	6.89538	7.06457	6.80759	7.2916	6.55675	6.36402	5.88371	6.92171	6.22472	6.42462	6.46945	6.33945	6.32632	6.15678	9.46608	8.45819	7.49154	7.50915	6.14024	6.74361	5.55237	7.68268	8.28822	5.89987	7.1963	6.70133	6.87309	6.46193	6.15353	5.85026	6.5838	6.62866	9.50336	7.29447	6.75433	7.31019	6.33604	6.79075	7.9792	5.42107	10.5863	7.83366	6.97864	6.84886	6.39112	6.93888	6.18496	8.36939
NCR197	Mtr.30291.1.S1_at	7.05648	7.26692	7.34455	6.71807	7.11098	6.2904	6.31844	6.20653	5.81758	6.71395	6.00157	5.81944	5.89415	5.99669	8.69555	9.74807	7.86989	7.6742	9.05427	7.53953	7.05636	6.49629	5.984	7.9157	8.98778	8.65845	6.08632	6.59962	8.41494	6.73008	7.5386	6.76532	7.46509	7.44485	7.51085	8.81102	6.85601	7.11376	7.28341	6.94121	6.80236	8.55506	6.9259	7.11773	7.21155	7.05978	6.39228	6.92343
NCR132	Mtr.30978.1.S1_at	8.3952	8.03244	9.4536	7.47893	6.66615	8.31607	7.30366	6.6837	6.94096	8.31565	6.97309	7.24321	8.924	9.15567	14.312	9.18238	7.3236	8.25909	7.57135	7.46138	10.8221	6.71079	8.41943	9.44474	6.6599	8.09699	7.34526	6.65012	7.64046	8.648	6.25779	7.14423	8.64299	10.6978	8.44627	9.10534	8.41976	7.80119	9.50466	7.89488	8.52955	7.1696	10.1896	9.00189	8.94107	8.2712	8.95903	12.326
NCR153	Mtr.30980.1.S1_at	5.83399	6.67977	6.99402	6.7657	7.15616	6.85847	7.78739	6.89909	7.29529	7.00089	6.30056	6.39581	7.25068	6.03606	10.6305	18.7151	7.81416	6.85135	6.28957	7.5984	6.51087	7.51295	6.19292	9.88276	7.84115	7.2178	6.63429	6.18675	7.30465	6.59844	6.20259	6.24302	7.89615	6.38048	6.77766	7.29625	8.61831	7.02957	6.3998	7.42248	6.74426	6.74891	7.02342	7.1622	7.79896	7.35682	7.07937	7.05596
NCR281	Mtr.30985.1.S1_at	6.42663	6.98302	6.48202	6.24189	5.87732	6.48139	6.19307	6.19046	5.73621	5.9199	5.87669	6.12171	6.60413	6.99138	7.80359	15.5192	6.33684	6.54187	6.05886	5.48796	6.47497	6.278	6.61953	5.74012	7.58299	5.76501	6.27058	6.93711	7.11431	5.82956	6.25583	6.04091	5.95204	7.97151	6.86147	6.24284	6.33112	6.7179	5.9971	6.32184	7.11215	7.07123	8.06427	6.10984	6.98904	6.71312	6.64459	11.7425
NCR228	Mtr.30992.1.S1_at	7.0667	7.32305	7.2537	6.18954	6.75103	6.66725	6.07955	6.67021	6.43007	6.57114	6.29507	7.00579	5.68033	6.62859	20.448	14.9382	8.56293	6.76599	8.78414	7.27484	6.47497	8.73923	7.5521	7.33777	6.68076	8.1522	10.8648	7.54022	7.17506	7.14129	6.65331	7.30717	6.83609	9.45681	7.46421	6.90404	6.94743	6.80502	7.26169	7.04394	6.0861	6.39696	6.84071	7.36371	8.22175	8.12112	6.6432	7.69452
NCR248	Mtr.31024.1.S1_at	8.66452	9.24069	8.59671	7.70036	7.46559	8.51832	7.20915	7.46825	7.56713	7.74403	7.73072	6.72139	8.80953	8.02578	11.8441	17.0623	9.52503	9.32805	9.44786	9.31278	8.50704	10.8837	8.94963	7.65618	7.46289	7.88475	8.09363	7.43519	7.97186	7.02623	7.91485	8.21635	7.99889	10.1888	7.88614	7.60894	10.2681	7.10262	9.73333	7.22137	7.79825	9.5682	7.98313	10.4171	9.40354	8.46538	8.10433	8.21876
NCR188	Mtr.31105.1.S1_at	7.98937	8.45263	9.582	7.64045	8.79138	7.96363	8.12535	8.83436	8.93922	8.02354	7.95407	7.94072	8.6622	8.41413	12.6288	14.4304	8.86224	8.23072	9.23487	8.37766	8.52967	9.08854	9.64242	9.14911	7.70733	8.57173	7.52579	7.34999	7.57	9.25317	7.68108	7.92881	10.1854	10.5781	8.04058	8.73252	8.87541	8.92076	10.2124	9.28094	7.95399	9.60174	10.4446	8.76811	10.2294	11.4146	9.77942	9.90823
NCR107	Mtr.31108.1.S1_at	6.7797	8.07769	7.2691	7.51743	6.64362	6.44067	6.52907	7.07794	6.12794	6.12515	6.49323	7.14505	7.30774	7.03255	18.4673	10.3592	6.55198	7.10441	6.93791	7.54897	6.98901	6.58394	6.17178	6.71123	7.89195	7.12002	7.62462	7.03859	6.71082	5.30286	6.57586	8.58746	7.87228	6.85719	6.81399	6.26527	9.41409	7.8479	7.41141	6.25558	6.49091	10.0647	7.53267	7.78655	7.33202	6.57319	7.07416	11.0647
EF414375/NCR324	Mtr.31124.1.S1_at	5.6193	5.76242	5.92902	5.91329	6.16094	6.33296	5.9424	6.62607	5.64775	6.07986	5.86898	5.99249	5.78813	5.717	12.6445	10.1619	6.59155	5.74927	5.94086	6.04591	6.64161	6.2051	6.68163	5.92792	6.64535	5.94772	6.76344	4.8914	5.49986	6.02589	6.26733	5.28085	5.68326	7.0733	6.05585	7.15196	6.62981	8.21624	4.43086	6.32184	6.24103	5.38705	6.85491	5.85986	5.61386	6.05852	5.59887	6.57784
NCR253	Mtr.31125.1.S1_at	7.00552	9.06755	7.8071	7.61677	7.28452	7.17936	8.3332	8.40066	7.52761	6.67095	6.93211	7.54823	7.66915	8.8421	11.2985	26.4867	10.8561	8.78839	9.7762	8.55752	8.78048	9.32139	9.4678	7.36168	9.2846	8.55911	7.07514	8.29879	9.86049	7.23165	7.2102	10.4819	7.61526	9.63573	10.6825	9.23664	11.6711	6.9474	9.16819	7.78309	8.46039	10.6932	8.37527	7.12727	10.405	7.84531	9.68591	10.1959
NCR	Mtr.31412.1.S1_at	7.65989	8.08322	9.20293	8.37339	6.63948	6.26419	6.01607	6.66313	6.33947	6.29546	6.71545	6.42955	6.00286	6.44877	13.6183	9.33808	8.80509	9.95224	8.01911	9.43042	8.78619	8.58506	9.7408	7.88707	6.82181	6.70113	9.36139	7.25406	8.51004	7.22012	7.36592	7.91457	6.64583	7.38255	7.48167	6.84191	7.28033	6.98488	6.96606	7.08445	7.03733	6.38728	8.33703	8.28239	7.2178	6.91514	6.79497	7.17745
NCR	Mtr.31412.1.S1_s_at	6.25859	6.84444	6.71796	6.71965	6.62488	7.612	9.58369	6.65423	7.85296	6.33211	7.94949	6.50907	7.93885	6.82831	21.3163	13.5944	9.38074	8.54779	7.5549	7.52038	6.85137	6.53804	6.47429	6.48907	5.63539	6.72186	8.23555	6.13762	7.35496	6.86086	7.79825	6.18253	8.1666	6.27237	8.37295	6.06974	6.07649	5.73515	6.20584	6.42556	5.80397	5.66896	5.77022	5.3512	8.38592	10.326	7.16115	6.37655
NCR252	Mtr.31771.1.S1_at	20.0607	7.47973	9.00621	6.46951	6.55933	7.05449	7.19937	8.81695	6.9668	6.87247	7.00277	7.03612	6.16856	7.68961	23.3924	16.2519	6.73484	6.20639	6.55817	7.00596	6.64618	6.30572	9.30267	9.24139	6.6599	7.16329	7.85425	6.53041	6.24285	7.29577	8.85263	6.7626	6.10714	5.77807	8.45683	7.46154	9.14513	6.35693	7.58515	7.08905	8.60091	7.56722	6.90203	7.37676	7.93275	10.0598	7.22476	8.44505
NCR169	Mtr.3210.1.S1_at	7.95323	7.93766	8.07639	7.03737	7.76856	7.29485	7.82628	8.56297	6.90448	6.74455	7.14562	6.87419	7.90403	7.38028	26.5809	15.1128	8.82484	8.02077	7.31352	8.83156	7.31061	9.01317	8.17567	7.72382	8.57105	7.08205	8.40821	9.25838	8.55703	7.86178	7.56802	7.27599	7.28984	8.34531	7.45385	9.37701	8.50028	7.89706	10.8555	6.49798	8.11419	8.52202	7.84712	6.72756	7.93883	8.89652	7.77481	9.06242
NCR124	Mtr.3226.1.S1_at	5.86752	5.61345	6.58851	6.36774	5.4283	5.66202	5.26966	5.34062	5.48371	6.70068	5.71289	5.44219	6.56963	5.60483	11.7912	13.5744	6.68969	7.46055	6.85368	6.79596	6.18117	7.24496	5.4314	6.30353	6.30191	5.80061	5.94828	6.95384	6.99038	6.23491	6.25665	7.17287	7.36362	7.02408	8.7167	7.12193	7.23075	5.78604	7.36468	6.78693	6.20587	6.05471	7.33235	5.61066	5.99303	5.95974	5.9697	6.87575
NCR027	Mtr.3234.1.S1_s_at	8.49129	8.45673	9.01749	9.58467	9.20571	7.46803	7.71775	7.34594	8.21818	8.6184	8.55838	8.94189	7.92191	8.45633	10.1193	15.7148	10.0389	10.6388	12.1125	10.8076	6.89972	9.57062	8.8844	7.99812	9.6898	9.76824	8.76023	8.48881	8.74241	8.18576	8.72135	7.72484	8.26244	9.17108	9.71683	8.88157	9.64536	7.03938	9.22516	7.8998	9.04474	8.61776	10.0302	8.46683	7.85856	9.2685	9.52368	9.77689
NCR097	Mtr.3236.1.S1_at	13.2867	11.7977	11.2256	10.3556	10.6739	11.1112	13.1779	11.5321	11.0993	12.2568	13.6212	10.0721	12.2299	11.8369	15.2209	21.7623	12.2627	11.3321	12.66	11.2005	13.6706	11.847	10.8622	12.0704	10.9302	10.9893	9.67171	11.8412	8.31183	12.5988	10.1424	12.0029	13.0272	11.5544	12.5139	11.2033	10.278	13.6334	12.4059	13.2438	10.3076	12.5404	13.0443	14.3027	13.0761	12.739	12.9082	16.1637
NCR232	Mtr.3241.1.S1_at	8.87725	10.665	11.9188	9.5986	11.5732	10.2105	9.31957	9.12885	10.0393	10.7308	8.68434	10.8682	8.84101	11.7932	10.9815	13.5167	9.30229	10.8414	10.4132	9.7982	11.3607	10.9069	7.14464	6.82478	10.0902	9.21562	10.9239	14.2821	10.0737	8.59396	10.5535	11.1277	10.7034	7.88896	8.54968	10.7609	9.96353	12.2099	10.35	11.7826	11.3807	8.59396	7.83061	12.0711	17.3631	12.5535	14.7039	11.5147
NCR232	Mtr.3241.1.S1_s_at	7.45766	7.64233	7.93072	7.58272	8.28627	7.66575	8.38983	9.57597	8.08019	7.78456	7.87287	8.23978	7.26908	8.23573	10.2323	12.7084	10.018	7.28083	8.49909	8.273	6.84169	8.50638	7.40844	7.11059	7.08235	7.09903	6.23405	7.29768	9.04535	7.23427	7.19946	8.61531	7.91944	9.08928	7.39012	9.82175	6.27898	5.05083	9.20071	10.4293	6.48799	7.26601	7.09033	8.99188	9.47264	7.92505	8.81697	10.2306
NCR	Mtr.3242.1.S1_at	6.10118	6.93581	7.21241	6.62353	6.72378	6.23916	6.644	7.96083	6.71887	6.77377	6.82724	6.35102	6.70154	6.11058	25.0997	9.3688	5.88243	6.16249	5.93379	6.7765	5.32222	6.78337	6.06801	5.85438	8.32135	9.99963	7.85425	5.25146	6.52952	6.84784	6.22226	6.38109	10.0978	7.02408	7.83569	8.31167	7.41781	6.35544	6.4927	5.97657	8.73579	6.01613	6.10473	6.24669	6.09224	7.26067	7.54455	8.28944
NCR333	Mtr.3244.1.S1_at	7.10155	6.65983	6.77525	6.7627	6.09034	6.4279	6.12544	5.98777	6.35164	5.94108	6.16575	6.21093	6.40573	6.35276	12.1487	15.2999	7.2178	6.92732	7.10637	6.8566	7.53842	5.27163	6.19505	6.16744	7.61074	9.34426	8.0532	6.78039	9.27348	6.20336	6.84173	7.06889	7.13771	6.57874	9.38364	7.4455	6.77892	7.56672	5.3599	7.60519	8.01146	7.42422	6.19782	6.21437	6.54953	7.94567	7.16066	11.1178
NCR306	Mtr.3244.1.S1_s_at	9.35447	10.2858	10.1205	8.76945	9.17153	9.78466	10.582	9.86931	10.1158	7.65743	9.96438	10.4206	9.60535	12.3885	11.2152	12.052	11.7532	11.4684	10.6592	11.012	9.75439	11.2998	11.5324	13.1161	9.23338	8.37249	8.07852	12.5798	9.65314	7.31423	9.56497	11.8924	10.6872	14.4293	9.86228	11.6608	8.28541	9.68349	7.72345	11.5868	12.3889	10.1331	11.4493	10.0849	11.4242	10.5531	12.4554	9.2099
NCR333	Mtr.3244.1.S1_x_at	7.49185	8.4322	7.7951	7.33176	6.33709	6.84662	6.9015	6.8109	6.87565	6.6133	7.56462	7.96615	7.16963	6.55476	12.858	12.2091	7.06484	8.34072	8.12115	7.41806	7.71697	6.43952	6.85571	7.37136	6.2705	6.35571	5.94743	7.33282	7.20228	6.7526	6.51948	6.46321	9.11714	8.56812	7.00535	6.21091	8.27162	9.03162	9.6812	7.23702	6.0861	8.18078	7.44051	8.30072	7.83874	7.11608	7.43158	7.8659
NCR245	Mtr.3269.1.S1_at	6.73111	6.79677	7.05922	7.40814	6.71292	7.54781	6.56143	6.75302	7.2972	6.72516	6.79585	6.81245	6.57764	6.76114	17.2491	9.58758	7.68987	6.90758	8.81023	6.90333	6.4693	7.23472	7.12141	6.29268	6.65058	7.96472	6.79763	6.46284	6.493	7.04923	6.22171	6.1166	7.05834	6.17035	5.76488	7.36861	8.28844	9.56919	5.83633	7.44211	8.01804	8.16248	6.58545	8.3176	7.91303	8.44923	8.68324	8.56025
NCR017	Mtr.3274.1.S1_at	8.58542	12.033	10.2789	9.40978	8.46031	8.31389	8.78123	8.49846	8.84586	9.705	8.45482	10.8668	9.68705	7.18996	17.8395	13.5537	9.99068	10.1505	11.4488	11.2072	8.49499	11.2655	8.69493	9.20827	7.19551	8.66473	10.7618	8.80049	10.3572	9.53881	9.50716	9.2808	9.9101	11.99	8.92123	9.36036	10.9812	7.88241	8.44527	8.04804	9.25492	7.17385	11.6093	16.6444	10.8747	10.9885	8.93782	12.3533
NCR246	Mtr.3277.1.S1_at	9.3567	8.43036	8.65402	8.91013	8.68756	8.82318	9.15047	9.52801	8.5257	9.71208	8.32219	9.6748	8.84621	9.80555	22.1349	16.8151	9.80137	10.2785	10.2033	8.76327	8.08912	8.7934	9.19042	7.03649	8.62778	8.15627	7.03341	9.11318	8.48932	10.7028	7.99276	8.96629	10.0708	7.60431	8.35263	8.61095	7.41532	8.64678	8.2887	8.79815	7.42491	6.8706	8.17358	7.58626	12.1031	11.7825	9.74945	9.85788
NCR319	Mtr.338.1.S1_at	9.14361	8.14454	8.26155	8.33501	8.23357	7.89973	8.02216	7.91083	8.51763	7.16613	8.19562	7.82815	6.85483	8.25825	10.8215	10.5855	7.63821	7.87764	9.37822	8.85192	8.48341	10.318	6.93093	8.60712	8.57534	8.90969	9.92948	10.1469	10.4008	6.86056	6.64838	7.04563	8.81391	12.4001	10.166	10.4986	7.00201	8.16903	7.58515	7.46484	6.53772	7.42908	9.28422	6.32952	7.56521	7.5903	7.0547	9.30754
NCR058	Mtr.3448.1.S1_at	6.64797	6.50471	7.31993	7.09328	7.2366	6.34091	6.633	8.02275	7.23615	6.72341	6.64436	6.6975	6.61899	6.74251	25.3446	31.8788	9.3247	7.04747	8.56014	8.08399	6.60764	6.88462	6.17224	8.01178	6.19083	6.6169	6.25286	7.05988	6.96707	6.28909	6.60786	6.43857	8.04647	6.67337	7.21301	7.2126	7.51309	7.1377	7.74651	6.33264	6.61664	7.72907	6.51467	6.92277	7.00236	6.82029	6.84503	11.4169
NCR276	Mtr.3449.1.S1_at	8.81102	7.9153	7.97976	7.9323	7.31401	7.7944	8.10007	8.12793	7.5138	7.86631	8.50834	7.97986	7.92622	8.22728	34.4235	52.6273	8.9012	8.07092	8.31948	8.65659	9.24572	10.0577	10.2743	9.40093	7.6347	7.02838	8.03279	8.83948	8.19078	10.296	6.99402	7.81346	8.29371	6.69845	8.24965	9.78904	10.0168	7.43007	8.75555	8.89779	7.66811	9.27668	8.73754	8.93039	9.42039	9.04572	7.82972	9.66012
NCR280	Mtr.3536.1.S1_at	9.49777	9.80422	9.83156	9.13904	9.90155	8.69644	10.6764	8.41499	9.82789	8.67262	8.98203	9.00381	8.17339	10.8458	7.91546	10.1792	12.4214	11.1509	10.4153	10.2771	9.34185	9.97444	10.6065	11.6032	11.733	11.9376	10.3163	12.5758	12.5474	10.9788	10.2308	9.45415	9.42297	13.8517	8.12005	8.42866	8.5173	9.03162	8.70739	8.10279	8.23943	9.94631	7.9068	8.53899	11.5176	10.4175	10.1221	11.0906
NCR263	Mtr.35411.1.S1_at	6.93772	7.50168	6.50499	6.97881	6.78269	6.58749	6.12488	5.2626	7.1763	5.94137	6.04411	6.26121	6.29281	6.7494	9.99454	21.44	7.6194	7.18026	7.17991	7.21352	6.33561	6.53363	7.85127	9.59675	6.04474	7.26469	7.02749	5.07098	7.11762	7.22197	5.65623	7.09297	6.32369	7.29077	6.68489	6.07092	7.10061	6.93856	6.60947	7.51219	11.2733	8.3389	6.39313	7.15802	7.62506	7.38907	7.11705	8.3082
NCR258	Mtr.35416.1.S1_at	6.759	7.41851	7.302	7.50752	6.57806	7.05409	6.9217	6.15029	6.96464	6.49185	7.25047	6.91891	7.91699	6.55661	11.7098	12.3645	7.8328	8.08844	7.77396	7.0201	8.7311	7.90872	7.43626	7.55013	7.84115	7.09929	7.07702	8.20263	6.81311	7.52127	7.81965	7.50544	7.91944	7.22736	7.99695	8.77159	9.01128	7.22122	7.68924	7.66764	9.39111	9.73853	8.63455	7.28219	8.40796	7.82917	8.5548	8.94111
NCR100	Mtr.35425.1.S1_s_at	6.34178	6.47098	6.12357	6.24357	5.54411	5.64079	6.17989	5.93492	5.89204	5.89431	6.00883	5.86423	5.58443	5.82362	9.45311	9.47332	7.39661	6.20226	7.40679	7.85499	6.37575	6.14834	6.21024	5.81569	5.65575	5.89082	6.41576	6.7914	6.60272	6.74159	6.21269	6.8692	5.31177	8.9298	6.37844	5.7209	5.91747	6.34767	6.4619	6.3552	6.80215	5.57303	5.84372	7.71585	6.28531	6.7698	6.59855	8.50504
NCR106	Mtr.35599.1.S1_s_at	8.97186	7.82278	7.49848	7.41408	7.71701	6.80355	7.94163	7.27377	7.27904	6.93278	7.55286	6.78038	7.57028	6.76089	10.6102	13.2539	9.10854	10.4698	8.40987	8.57275	7.67903	10.0577	8.25009	6.64318	8.8891	6.91175	9.84881	8.57108	8.99911	7.17887	7.81965	6.40357	9.64004	14.0961	7.85734	7.28656	7.23075	8.63235	7.94796	8.46304	7.49347	8.20095	8.25442	6.83609	8.01043	8.43658	7.16117	9.20097
NCR202	Mtr.35612.1.S1_at	5.87231	6.67186	6.29105	5.99777	5.54425	6.76158	5.74188	5.70596	6.20923	5.78716	6.26345	6.95971	6.31173	6.3434	7.83166	8.86007	6.35602	5.75674	6.0903	6.99378	5.0886	5.85273	6.54851	4.97137	6.29578	5.46751	7.45758	5.55207	5.30756	6.17999	5.11513	5.29165	5.96697	6.35284	6.42273	5.97639	6.0023	6.12913	5.97718	6.18775	5.83291	8.31503	6.26188	5.84778	6.92167	6.79132	6.15431	8.11932
NCR048	Mtr.35767.1.S1_at	5.96102	7.09263	6.42637	5.87564	5.6718	5.87112	6.70762	5.85125	5.42835	5.17469	6.11287	5.57486	5.67879	5.87977	15.024	8.38961	6.15564	7.07928	7.32687	7.12768	5.7945	6.69587	6.2761	5.25125	7.14965	6.4633	5.97067	7.08494	7.20228	4.85679	5.74461	7.22975	5.30287	7.54286	5.35258	6.15012	6.70763	6.0739	5.54347	6.84435	6.74426	5.35084	7.99121	6.74715	6.13765	6.18284	5.50653	7.79898
NCR121	Mtr.35829.1.S1_at	267.186	8.81603	8.4772	46.2923	8.45924	8.34279	8.48695	10.2313	7.10005	8.1194	7.94158	8.48205	7.45763	9.58384	18.7612	11.662	17.8402	10.2467	12.808	10.6158	8.08912	9.29365	11.6523	7.19366	9.21167	7.39038	9.3024	8.71275	7.94322	9.9165	8.73897	8.02042	9.31789	9.46879	9.33528	7.88191	9.08606	10.0546	9.03743	7.49207	8.80452	10.2752	8.50912	9.50174	8.46256	12.6235	8.37901	11.1877
NCR229	Mtr.36185.1.S1_at	7.20014	7.99922	8.45336	8.0627	7.21383	7.5513	7.70674	7.46234	7.40094	7.34741	7.2372	7.08184	7.58881	7.06601	22.6489	21.1206	7.86174	7.98063	8.82002	8.15215	7.3142	7.8017	7.2271	6.25746	7.21408	7.81314	7.85425	8.39528	8.78632	9.826	7.66439	8.43824	7.23671	10.0606	8.50939	7.8882	7.24249	8.76348	7.59748	7.69471	7.57158	7.7538	6.08402	7.16813	9.38746	10.3382	6.93478	8.27264
NCR018	Mtr.36937.1.S1_at	9.98432	12.366	10.6869	10.9512	9.34647	9.26132	10.0209	8.7638	8.11306	9.46884	8.94917	8.53897	9.6629	9.42649	21.3167	28.9552	10.1133	9.28954	12.5922	10.3445	12.237	11.7458	9.87451	9.13674	8.50305	9.09538	9.50994	12.0795	12.5851	8.91756	10.8119	9.02613	9.34424	9.96703	8.39238	9.62745	11.8487	10.0989	10.427	8.73952	9.09502	10.0273	9.72387	10.76	9.74677	7.75249	9.60261	10.1091
NCR291	Mtr.36963.1.S1_at	6.69971	6.93304	7.05232	7.14204	6.69638	6.95042	6.25943	5.92558	6.34909	7.26235	5.71842	6.40882	6.35809	6.11989	10.0945	11.1447	7.44656	6.74962	6.92344	6.71549	6.04341	7.29846	7.30188	7.33777	6.81912	6.13076	7.48728	7.75586	7.02458	5.69537	6.02115	7.13486	7.04459	7.92691	5.84543	7.87178	5.53057	7.18678	7.81531	7.30994	7.1452	7.95881	6.98227	8.4348	6.36024	7.14586	6.71701	7.05162
NCR012	Mtr.3699.1.S1_at	6.59417	7.50799	6.98192	6.91424	6.34933	6.56378	6.7343	6.70893	6.78638	6.47798	6.92973	6.55143	6.66328	7.10639	8.40894	16.0445	6.68278	7.71185	8.17625	6.88922	10.1683	6.83113	9.05919	7.10371	7.21408	8.66473	7.37384	7.13276	6.63042	8.34225	10.6765	6.42775	8.29423	8.07201	7.78181	7.71945	7.02851	9.17859	6.94919	9.77436	8.30965	7.72362	8.04465	6.85564	7.60423	8.49302	7.96528	9.17402
NCR224	Mtr.3703.1.S1_at	6.96747	7.14216	6.71117	6.66823	5.58903	5.59867	5.63933	5.67361	5.9723	5.51401	6.40552	5.84461	5.78482	5.35985	11.5984	20.3768	7.91155	6.93331	6.51523	6.53507	6.61418	6.83315	7.12514	5.65113	5.47467	7.38795	6.87196	6.94081	7.01199	7.86178	6.29778	5.7329	6.57816	6.63992	6.85166	6.22377	6.294	6.19242	6.91151	8.82837	7.32912	8.16248	6.94754	6.81908	6.00172	6.08897	5.24667	5.94362
NCR190	Mtr.3708.1.S1_at	7.64368	7.67459	7.86955	7.66694	8.74289	7.24556	7.88558	7.24671	7.07288	8.92943	7.05727	7.45485	7.98523	8.38175	13.4634	14.4841	8.9965	8.0836	8.64121	8.35241	7.1196	6.41092	8.00091	7.38787	8.09574	6.56384	7.83476	8.65549	8.19431	6.94638	6.64838	7.30717	7.33487	7.96229	6.94178	9.50708	9.05931	7.2593	7.43608	8.12388	8.37788	8.15114	9.54015	10.1029	8.00833	9.07069	8.16775	8.68839
NCR204	Mtr.37081.1.S1_at	7.10366	5.96944	6.07708	6.09367	6.34569	6.12677	5.82609	6.42826	5.86101	6.39415	6.17083	5.36621	6.20256	5.82318	7.32198	13.3812	6.42582	6.77272	6.91006	6.03435	6.66006	6.00489	6.7235	6.63687	6.45207	5.36721	6.50903	6.2978	5.80333	6.65322	5.3511	7.10287	7.22252	6.35284	7.27352	6.42156	6.18958	6.54824	6.11662	6.51301	5.83801	5.97904	6.41695	7.90356	6.16185	6.51038	5.18423	6.83177
NCR282	Mtr.37101.1.S1_at	6.90953	6.94462	6.8752	6.59795	7.33773	6.24543	6.64235	6.6931	6.09297	7.36824	7.19781	6.60368	5.95135	6.45933	8.29358	9.30833	7.82332	7.22128	7.36223	7.62715	6.43018	7.82238	7.49088	6.29268	7.61733	8.00359	7.08236	6.03921	6.41776	6.86815	6.64838	6.32228	8.74665	7.41671	7.24493	8.10115	7.63492	6.69465	7.76783	7.40177	8.51532	6.33678	8.16112	7.69412	6.53534	7.01851	6.67903	6.99863
NCR051	Mtr.37119.1.S1_at	6.90977	8.06711	7.69378	7.68074	6.3211	6.18345	5.83112	5.67912	6.26565	6.20817	6.33513	6.90437	7.00565	6.43234	7.73503	14.211	7.96116	8.25778	10.2403	8.39419	8.08912	7.64317	7.67351	7.95765	7.81328	6.91175	8.45862	6.65934	7.27465	8.63187	9.38013	7.95585	8.69348	7.59307	7.0525	6.52435	9.20287	8.44039	7.07774	10.5064	10.5638	8.10958	7.04227	8.17604	7.59115	7.51997	7.30007	9.48902
NCR300	Mtr.3725.1.S1_at	6.11848	7.14953	6.1119	6.34509	5.77778	5.85138	6.24766	6.57017	5.91627	5.46469	6.05153	5.53781	5.59178	6.13415	13.3504	24.2018	6.38813	6.255	6.19299	6.08287	5.91549	6.78337	6.33353	6.18374	7.25553	5.88172	6.49304	7.04692	6.12894	6.80592	7.38969	7.13626	8.85926	6.73182	7.124	6.15544	7.45919	8.00627	6.22409	7.58133	8.60091	8.08889	7.73007	7.91138	6.3665	6.06402	6.02714	6.66363
NCR259	Mtr.37302.1.S1_s_at	7.54158	7.46377	7.24742	6.90246	7.31383	6.80328	6.76098	7.02405	7.05102	6.4122	6.46909	6.57426	7.07908	6.53621	19.2986	10.2282	7.28599	7.70078	6.84058	7.52831	8.08912	6.60592	7.2271	6.70893	7.76715	6.6995	7.85425	7.97192	8.98617	7.96639	8.15985	8.46179	7.03829	6.84491	7.42195	7.41585	6.70995	7.44217	9.87689	7.36907	10.1225	6.70381	7.32632	7.57741	7.77856	6.5995	7.08511	6.69428
NCR122	Mtr.37401.1.S1_at	1983.49	2304.52	2842.14	2082.69	10.2893	9.6312	8.49998	8.5263	9.76395	10.3548	9.24571	11.2508	9.71424	8.47352	17.6648	83.9582	1323.48	1251.5	1157.58	1720.5	505.823	367.585	379.609	399.873	166.278	107.155	235.053	224.104	1137.99	662.843	1022.72	955.826	9.9468	10.0843	45.6027	21.7493	9.40552	11.2844	13.6131	19.8396	203.21	227.31	114.848	123.157	36.301	43.0563	635.085	14.275
NCR113	Mtr.37535.1.S1_at	9.57144	12.1643	12.373	9.78472	10.5023	9.75236	9.61769	11.6039	9.28403	9.03706	11.0919	8.18669	10.4378	10.3031	11.5987	20.5776	8.35292	9.10507	9.53516	7.24063	8.72693	8.52339	8.20563	7.66458	10.3866	9.84224	7.93911	8.8499	11.1099	8.93675	12.1202	10.9107	8.53654	8.22676	11.2395	11.0511	9.68065	20.0814	9.15592	10.1703	12.1782	13.8996	18.4027	11.4953	14.5636	12.0106	12.0056	9.32199
NCR032	Mtr.37545.1.S1_x_at	6.38857	6.28824	6.36094	6.11673	6.35107	5.91557	5.9266	6.37823	5.52496	5.90891	6.04594	6.21839	6.38203	5.90314	8.34399	9.89936	6.31024	6.52566	6.93511	6.88199	5.83781	6.01887	8.08968	6.99426	7.38361	7.23472	6.72262	7.20403	6.36694	6.38249	8.54178	6.66356	12.4294	7.02408	5.53242	8.29878	6.52482	6.93088	6.39404	9.06442	7.80602	6.70381	6.59524	7.12716	6.26853	5.66963	6.05156	7.3913
NCR183	Mtr.37546.1.S1_at	5.92602	5.65376	5.74573	6.30165	6.39341	6.55357	6.28208	6.50161	5.81123	5.91544	6.86954	5.80989	6.10103	5.73547	9.70632	7.93425	7.98439	6.98626	6.32906	8.61787	7.54682	6.34756	6.76549	6.25687	6.33638	5.54484	6.06557	6.68631	5.7035	5.79728	6.81365	6.22751	6.62415	6.02593	5.51743	7.42814	5.75726	6.80321	5.91851	5.96382	6.40198	6.94405	5.48464	6.56905	5.76255	7.05484	5.90167	7.28015
NCR183	Mtr.37546.1.S1_x_at	6.06234	6.8464	6.88486	5.91744	6.92656	6.11639	5.57242	6.52963	6.83117	6.58897	6.0994	6.37908	6.63963	5.79945	11.1408	9.59635	6.92556	6.95176	6.84407	7.0881	6.47497	6.48307	6.20565	6.08697	6.6599	6.29564	6.09474	5.84365	6.43105	5.80278	6.1339	5.99643	7.50947	6.25012	6.62206	6.4	6.48999	7.4321	7.78691	7.87856	8.93381	6.8634	7.96889	5.72098	6.27917	6.27365	6.07001	6.44751
NCR165	Mtr.37625.1.S1_at	6.33909	7.4853	6.84191	6.7977	6.93478	6.47334	6.78254	6.77716	6.70936	7.72477	6.01332	7.15428	7.66182	6.78779	21.4169	7.73723	6.42484	6.6065	7.35228	6.15868	6.80867	7.12486	6.12447	5.47275	7.08406	7.12294	8.76023	6.54814	7.15164	7.37929	6.64838	6.6965	7.3459	6.44181	7.88101	7.21703	7.44211	6.99333	6.4219	10.6196	8.09981	7.37929	7.07626	6.4148	7.82731	7.65498	6.80358	6.88332
NCR103	Mtr.37700.1.S1_at	7.60533	8.05046	8.06788	7.02161	6.61399	7.09343	7.9737	7.20822	6.74373	6.94938	6.4039	7.52542	6.78365	6.58865	12.3222	17.0315	7.32812	7.73359	7.35244	7.75542	8.13307	7.21327	6.65719	8.49274	7.59419	8.00359	7.33972	7.03282	7.84156	9.34247	9.30772	7.79756	7.84851	6.45674	7.80466	11.7142	9.78891	6.46754	11.9671	8.17805	7.81294	9.0648	8.73806	7.77134	9.00895	7.63738	7.52895	7.86406
NCR159	Mtr.37947.1.S1_at	6.61434	5.99922	6.4097	5.97219	6.54588	6.06173	5.93589	6.62487	5.59862	5.46493	4.9502	6.55581	5.96699	5.01299	8.79499	11.608	5.69561	5.77352	6.00136	5.99621	6.02256	7.21292	6.97059	5.73551	6.56264	5.28882	6.8606	5.39899	6.63042	6.69107	6.44018	6.43596	6.10714	6.35284	6.21282	5.70431	7.54507	5.89717	6.71096	5.38934	9.35635	5.66896	6.39313	5.8508	5.5601	5.94069	5.11879	6.14393
NCR135	Mtr.37959.1.S1_at	5.53525	6.32063	6.42318	6.2635	5.3114	6.77727	6.35118	6.03192	6.92881	6.22181	6.03837	6.52344	6.32706	6.98193	10.8097	10.2301	6.73971	6.51207	6.52182	6.87988	6.08909	5.80522	6.06536	7.38962	7.06467	6.74582	6.90712	6.5558	5.9322	7.04859	7.63548	5.73185	6.88977	7.45098	6.56536	7.5804	7.65102	7.19861	5.7383	7.92885	8.9037	7.23456	6.6182	8.32745	7.25547	7.21818	6.98839	7.44318
NCR013	Mtr.38076.1.S1_at	7.35422	6.78101	6.80265	6.51835	6.4647	5.68397	6.37951	6.37885	5.79767	6.83188	5.75826	6.38891	6.20754	6.39471	9.90994	9.52674	7.76346	7.23577	8.19376	7.06791	6.37148	6.53476	7.80218	7.33777	7.16989	6.28214	7.85425	6.31159	5.49691	6.73674	6.193	6.7659	7.52238	7.96634	7.29007	5.9335	7.32279	7.53001	8.08492	6.43684	7.1977	6.04248	6.49588	8.71486	6.38328	7.00349	6.35123	6.96571
NCR203	Mtr.38104.1.S1_at	6.6278	6.43269	6.92627	5.81786	6.80242	6.15146	6.76464	6.56265	6.14914	7.35415	6.69764	7.11874	7.01215	6.9788	7.42637	9.30554	6.77602	6.24375	6.03661	6.87765	7.50808	6.65021	6.73625	9.42469	6.94367	7.41914	7.48289	7.83656	7.36846	6.86302	5.9975	7.01164	5.99946	5.9041	6.57547	7.28185	7.75864	6.82241	6.7038	7.64493	7.14368	6.33205	7.90458	7.24561	7.53559	7.97371	8.2285	8.16019
NCR137	Mtr.38369.1.S1_at	7.91592	7.66885	7.93701	7.63046	8.82489	9.44106	8.25856	8.20604	8.75131	6.67749	8.85406	8.04858	6.96561	8.42521	7.74647	9.15839	8.0018	7.72006	9.12845	6.87756	8.42099	8.22458	8.36538	6.55966	9.38163	9.01368	7.57433	8.80117	8.52571	9.28681	9.21702	6.73451	8.85533	7.85416	8.57418	8.26773	7.73886	10.0989	8.33726	8.70445	8.60091	8.84518	6.30605	6.50111	9.05775	8.37555	8.16177	6.94227
NCR194	Mtr.38373.1.S1_at	5.55067	5.76408	5.94678	5.78235	5.77322	5.40115	4.8357	5.61391	5.16627	6.02255	5.48494	5.7975	5.83157	5.1523	14.2156	24.065	6.18443	6.56248	6.35967	6.38022	5.79082	6.51806	8.37715	5.77198	5.71526	5.70379	6.08167	6.28646	5.31221	6.81776	6.16575	5.74221	5.75771	5.43316	5.72906	5.98738	6.43406	5.62059	5.8131	7.11896	8.20827	6.25503	9.27969	6.50111	5.69173	5.84016	5.42104	5.68149
NCR015	Mtr.38448.1.S1_at	9.17396	8.95926	9.38368	7.81256	8.434	8.46578	7.69356	8.00156	8.40262	8.92489	8.02826	8.7614	8.08603	9.02872	14.0168	15.5235	13.0561	9.73658	13.7713	10.016	9.15396	10.2109	9.64534	6.69357	9.09993	8.6486	9.76956	8.8499	9.41129	10.5152	8.66528	8.33309	8.83367	11.6958	11.043	8.80556	11.2579	7.21267	9.15592	9.60347	7.56761	9.81147	10.5415	7.95134	9.30325	10.2425	9.48199	10.7385
NCR	Mtr.38488.1.S1_at	6.83624	6.70592	7.76758	6.37563	6.9631	7.33267	7.24876	6.25987	7.14104	7.70231	7.37701	7.09403	7.10464	7.36711	14.1623	19.2687	8.67018	7.44847	8.13984	7.48782	7.57239	8.08214	7.88614	7.09792	7.55804	6.96057	6.97513	7.87475	6.07192	7.38665	7.91159	7.65426	7.9207	6.36826	7.75141	8.41466	7.4711	9.41616	8.29223	8.64213	6.86104	8.76113	9.05039	7.75167	7.50774	7.70162	7.19086	8.66137
NCR155	Mtr.38489.1.S1_at	7.22096	7.509	7.6392	7.12289	7.88961	7.06781	6.87665	7.38902	6.64066	6.9562	7.49637	6.85162	7.57776	7.10939	14.4815	20.787	9.33704	7.60236	8.33205	7.83186	6.49573	8.52747	7.31102	7.78357	6.29109	8.2713	7.7935	8.29409	7.75421	7.01781	8.19754	8.05002	7.01293	8.05567	7.05325	8.09451	8.97171	8.37296	7.96978	8.60413	6.47009	7.24696	7.40693	7.85106	7.82078	8.60727	9.43042	8.40002
NCR101	Mtr.38556.1.S1_at	7.51154	8.11024	7.48147	6.80955	6.76249	6.42344	7.54983	7.90472	6.13888	6.33178	6.6105	7.09548	7.01358	7.20174	11.9156	9.96103	10.6321	8.19532	7.50874	6.99141	7.69181	7.38647	7.51111	8.00515	7.12957	6.62636	6.14794	7.6534	7.38398	7.07697	6.3801	7.10667	6.34764	8.93559	7.29046	7.45187	8.11164	8.88212	7.30563	9.46739	9.54458	6.9005	6.04943	6.70509	7.00692	7.54458	7.82642	9.42336
NCR142	Mtr.38646.1.S1_at	7.89835	8.83726	8.96164	7.80026	7.55835	7.51042	7.43474	7.61767	7.94435	6.70562	6.3922	7.84471	7.20646	7.84294	10.6508	121.021	9.6468	8.1308	8.4831	7.67443	7.98718	7.75412	6.65408	8.31256	7.79113	7.41914	7.62654	8.74272	7.16023	8.28222	6.65844	7.4036	8.30965	7.17977	8.3287	7.06228	6.74743	9.858	6.5077	6.89474	8.50212	9.76182	6.97864	7.26857	7.38454	8.89949	7.98479	7.98231
NCR024	Mtr.38657.1.S1_at	6.58737	6.79224	6.84364	6.6521	6.04988	5.52506	5.5437	6.3275	5.66493	6.32002	5.85032	5.65899	5.83376	5.71447	16.6319	13.4865	8.24611	8.36209	8.62443	6.91647	7.5373	6.23534	8.42801	7.81646	6.70979	6.32074	7.48185	5.68723	6.22291	6.6298	7.1903	7.93096	5.72668	5.8089	6.49765	7.81638	6.07497	10.6517	7.53	6.90749	9.56342	7.84821	6.36396	8.39523	6.90742	6.04181	6.19656	7.68603
NCR151	Mtr.38796.1.S1_at	6.62632	6.17354	6.60465	6.63791	5.68907	5.87512	5.69352	5.88395	5.91632	6.06861	7.41706	6.37823	6.59964	6.01416	8.07851	6.75285	8.45048	7.56662	7.86099	6.83878	5.86924	7.45481	7.2271	6.93964	6.20935	6.91175	7.15773	6.77435	6.8548	6.87982	6.32343	6.56882	7.91944	5.47229	6.15399	6.71153	6.18827	7.70811	6.0061	6.54376	7.79326	6.77881	6.50618	7.39732	6.73244	6.04254	6.7194	8.27147
NCR083	Mtr.38823.1.S1_at	6.50666	6.24707	7.43461	6.1619	5.79663	6.35982	6.90354	6.1498	5.65653	7.08053	6.11719	6.41187	5.73648	5.61862	8.99067	10.4455	7.33355	6.40844	6.39037	6.57184	8.31026	6.43778	5.91433	5.28502	6.53115	6.54164	8.77907	5.73505	7.99702	6.27587	6.65637	6.92875	7.22252	7.22583	6.86327	5.74481	5.67915	7.98701	8.42214	6.03207	9.61364	7.32837	5.56855	6.66806	6.03338	7.08027	6.47395	7.81202
NCR211	Mtr.38826.1.S1_at	7.71187	6.9781	7.49071	6.75187	6.33874	6.34999	5.89117	6.66066	6.62126	6.41653	7.11243	6.40126	6.99825	7.72569	13.6087	11.6605	7.29098	7.71334	7.92018	7.64181	6.604	8.79774	5.64687	8.05133	8.33074	6.74431	6.45128	6.6626	7.65197	6.04805	6.76534	7.155	7.02964	7.70713	5.69718	7.64906	7.67928	7.58567	7.37457	6.9107	7.28895	5.74264	7.68638	7.66271	6.78249	7.10471	6.93009	6.76324
NCR237	Mtr.38955.1.S1_at	7.32962	7.076	7.29614	6.83338	6.82959	6.97137	7.18959	7.02584	6.90891	7.09848	7.17653	8.26611	6.81598	7.48629	13.1891	75.7431	7.0851	6.40659	8.02816	7.38194	6.59573	7.39017	6.84213	6.45099	8.1615	7.40399	6.94751	6.92827	6.62774	6.17755	6.60059	6.45981	6.50641	6.83793	6.77155	7.35183	9.44235	7.27417	7.88706	6.31756	7.24362	8.07393	7.26781	7.85034	8.39119	7.61149	7.0054	10.1426
EF414388/NCR337	Mtr.38955.1.S1_s_at	9.24674	8.92199	8.97065	9.32444	8.80065	8.9885	8.82239	7.32954	8.28714	8.11407	7.88067	9.14523	9.1126	9.07354	31.5015	36.4006	11.6515	9.48221	13.8033	12.1559	8.91954	8.1898	9.95798	9.0218	8.64148	8.82522	11.1588	9.75842	11.9924	9.84611	9.38013	11.7827	12.4267	9.4677	7.84698	8.13671	9.37681	12.6276	10.0541	9.81121	12.5596	8.54876	8.98479	9.06887	9.76163	8.11159	9.95529	9.60256
NCR191	Mtr.39042.1.S1_at	7.6013	7.73149	8.53106	7.9042	8.37065	8.58959	8.9274	7.63967	7.51229	8.64175	8.03049	7.79296	8.87375	7.87643	16.0557	12.9141	10.3973	8.80318	9.9757	10.0862	7.46372	8.63259	8.03874	6.37378	7.21408	5.79951	8.76023	7.84225	7.76376	7.87315	8.03103	7.40616	8.09566	11.0227	7.39188	7.35976	6.7618	6.87352	7.26533	7.90925	7.12324	8.16248	10.0074	7.44259	8.68884	8.26406	9.0261	9.87866
NCR292	Mtr.39052.1.S1_at	7.78399	7.80549	8.15098	7.22035	7.60316	7.55689	6.85201	7.26435	7.65642	6.83777	7.23511	7.40549	7.24154	7.31984	9.04141	10.2405	9.1199	8.26904	8.41496	8.78679	8.73051	6.69625	7.01549	7.29877	6.34666	7.57086	7.66131	7.88087	8.47842	7.05642	7.12062	6.73451	6.62043	7.79131	8.09689	6.66939	7.82124	10.537	7.60068	7.98515	6.74426	8.17614	7.45872	7.11773	7.69981	7.53101	7.35624	7.18048
NCR249	Mtr.39216.1.S1_at	8.26227	8.47551	8.69072	7.95875	7.88291	6.60463	7.32131	8.06383	6.29246	7.41728	6.38419	6.60292	7.00763	8.68696	17.9634	18.6247	7.7418	7.48386	9.17639	8.34258	10.1193	8.74418	7.88614	8.1311	8.93679	11.1141	7.3877	8.21163	8.57364	9.23861	8.28845	8.63827	7.83355	10.3947	9.77924	10.0287	7.72756	6.94883	7.46753	6.56852	11.6362	8.16248	9.14095	8.90763	9.54842	9.52794	8.58941	10.7057
NCR217	Mtr.39224.1.S1_at	6.02389	5.71266	6.7861	6.20495	6.75097	6.61707	6.90103	6.16612	6.63335	6.77218	6.17191	7.07414	6.86085	6.3696	10.484	14.3401	7.43084	7.28428	6.56133	7.04292	6.04662	7.99744	7.60525	6.68811	6.82833	7.05733	7.3015	6.18243	5.43725	7.35317	6.78305	5.89451	7.167	8.58875	6.90062	7.56417	5.86296	7.94961	6.56048	5.48499	6.29958	7.66522	7.67194	6.08647	6.8537	6.1988	6.14458	7.18996
NCR157	Mtr.40030.1.S1_at	20.8679	22.7792	24.1402	23.4094	17.3533	19.5073	17.6773	17.1608	19.3917	22.4119	16.9642	18.5653	19.3577	21.2006	28.5203	21.288	22.4746	23.9684	27.6973	26.3144	21.9233	17.8036	18.8652	21.4305	23.1882	23.3638	17.8188	21.0738	21.8761	28.3656	20.343	19.4878	16.9841	25.868	24.3502	19.3858	23.8549	29.9669	25.0261	27.635	21.298	37.254	23.1806	21.4495	22.8435	25.8711	18.392	18.4304
NCR120	Mtr.40083.1.S1_at	8.19591	9.11	9.30369	8.08934	9.67691	7.71786	8.23931	8.1306	8.26331	7.89488	8.28617	8.96072	8.32638	9.31591	13.9215	9.15262	8.881	9.82363	8.62619	8.25191	8.93672	9.5176	6.61412	9.02621	10.9423	6.51399	6.7807	10.9799	9.07073	7.22197	9.32819	8.18357	9.59548	7.49078	7.81892	7.81847	9.41592	7.60103	9.19045	9.32615	10.8736	7.75463	8.87452	8.961	10.5633	10.794	9.87319	10.6677
NCR008	Mtr.40135.1.S1_at	9.96066	10.0571	10.2983	9.43581	10.5325	9.81453	8.84761	9.66577	9.00029	10.069	9.97553	7.95206	10.1186	9.07024	16.0215	13.8476	11.4727	9.65926	11.2377	10.1105	10.6516	11.8422	10.5088	13.4852	10.8765	10.6437	11.553	13.0139	9.55406	12.1766	10.0654	10.4999	15.5709	13.2191	11.5877	14.5511	16.9363	14.0397	7.77897	13.2489	11.8552	13.9338	11.9498	12.0008	12.5187	11.363	12.4593	18.2472
NCR158	Mtr.40226.1.S1_at	7.88679	6.76579	6.4819	6.73971	6.33635	6.05226	6.60737	6.51973	6.66461	6.13465	5.68882	6.2008	6.25424	6.59528	7.50177	12.0027	7.81951	7.61595	7.6656	7.68266	8.32616	9.98764	7.95756	5.79126	6.639	7.08433	6.37757	7.40751	9.56608	6.93637	6.77942	7.03579	6.02595	6.43411	7.44168	6.64263	6.24815	7.41328	7.58515	8.67645	7.42449	7.2372	7.04289	6.73992	8.05662	8.19833	8.94197	9.67054
NCR162	Mtr.40227.1.S1_x_at	8.14518	8.03532	9.39829	7.59369	7.38225	7.37008	7.97729	7.1178	6.66623	7.43463	8.31177	7.95104	7.20717	6.65173	7.9799	20.7781	7.91145	6.5813	6.86697	6.91226	7.38514	8.76977	6.72599	6.63707	6.59029	7.38323	7.39484	7.97192	7.69077	7.91683	9.30582	6.38361	8.42089	7.19843	8.50101	8.52487	7.88217	7.60072	6.71497	7.37425	7.98798	8.2845	7.67194	9.59697	8.98306	8.11569	7.92442	7.93997
NCR085	Mtr.40251.1.S1_at	6.35293	6.38118	6.52949	6.73967	6.36283	6.45666	5.51453	6.06682	6.27165	6.1608	6.20202	6.99773	5.96159	6.02424	9.14277	10.3889	6.54789	6.17839	8.29819	6.65036	6.27789	7.13544	7.99633	6.64111	5.95293	6.06084	7.07702	6.99049	5.89653	6.50785	5.70983	6.81549	9.33301	6.8751	7.4923	6.81061	5.67834	6.26784	6.09367	5.99807	6.86927	6.21712	6.46663	6.70884	7.69838	7.63245	6.53453	7.21808
NCR150	Mtr.40336.1.S1_at	9.14797	9.31096	8.20703	8.1769	6.77481	7.66249	7.35403	8.69342	6.91482	6.55893	7.72974	8.16501	8.26959	7.27639	17.1102	18.6369	8.21893	8.71036	7.90291	8.11443	8.63091	8.91897	8.04146	6.41673	7.84591	9.49715	7.92894	7.61061	9.66895	7.90636	8.99135	7.87286	6.74089	8.47095	11.4524	9.3322	11.2813	10.1188	9.58854	8.15708	7.2438	9.08098	7.49095	8.9386	12.3877	14.7093	8.35203	9.10726
NCR160	Mtr.40500.1.S1_at	9.16397	9.65737	8.95576	10.7607	8.75075	9.8902	11.2659	10.0603	10.41	8.93249	9.34602	9.40027	8.67258	8.86199	10.5266	8.608	9.57235	8.90939	10.3653	8.63226	9.56704	9.01317	8.76068	9.07897	7.86548	8.73711	8.58554	8.94806	9.41129	9.44603	7.63636	7.95585	10.3343	10.8909	9.77095	9.46877	9.72302	13.2777	8.8579	9.29396	6.26224	8.86589	8.77236	9.38072	11.1129	10.4724	7.35821	8.4675
NCR099	Mtr.40512.1.S1_at	6.5412	6.83549	7.04849	6.6485	6.18283	7.10508	7.51018	6.64505	6.21224	6.34724	6.00851	6.82767	5.71767	6.18162	7.79508	23.4208	7.7157	6.8059	6.91799	6.72159	7.71137	6.16103	6.84238	6.44109	8.20547	5.44406	6.99267	6.31202	6.34443	7.69066	6.31117	5.99926	5.84372	8.14763	6.3049	6.70269	6.42145	6.5263	5.63837	8.02706	6.22964	6.82935	6.54391	6.87182	6.19143	7.20829	6.09915	7.0099
NCR241	Mtr.40807.1.S1_at	6.82583	6.54944	7.16355	7.19449	6.35689	6.73216	7.32664	7.04172	6.40363	5.98862	6.75002	6.93872	7.31116	6.4097	9.09257	14.5293	7.57763	6.99692	8.24754	7.47516	7.3105	6.40298	6.25875	6.22947	7.46309	7.43128	8.72759	6.97962	5.99188	5.90456	5.9438	7.0993	7.43019	7.57583	7.02017	7.03226	8.06513	7.3841	8.28697	8.65508	8.68182	9.39799	7.1793	7.90611	7.02868	7.30441	6.8675	7.2616
NCR156	Mtr.40817.1.S1_at	9.03414	7.76816	8.54601	8.42015	8.62101	8.92797	9.24267	9.54293	9.37735	8.06772	8.45168	9.29849	8.30422	9.8663	32.2254	25.6784	9.92666	9.70808	8.74043	9.06792	9.15012	7.87262	9.52129	8.74486	12.3558	9.76976	8.76023	9.52771	10.4008	8.31211	9.25157	9.97643	8.74258	7.84033	8.95869	9.9317	8.81194	10.7704	8.07867	7.96268	10.2169	8.47613	8.80502	8.04772	12.2985	9.19849	9.86368	11.0521
NCR034	Mtr.40853.1.S1_x_at	25.3808	27.9114	34.1937	24.1129	21.4258	20.5701	19.9244	19.3026	19.2759	16.6848	21.0976	19.961	19.6084	21.5214	15.1777	20.9741	33.7965	33.38	35.054	31.4132	31.4113	23.2366	29.5221	28.3341	23.6531	22.2908	22.1995	27.5503	30.3753	32.3601	27.328	24.397	26.5038	27.8689	27.7225	23.5412	19.7841	29.3821	22.6685	24.1139	22.7525	27.9853	22.4315	24.9037	24.2705	28.4598	23.3298	26.7646
NCR136	Mtr.40855.1.S1_at	8.40182	7.8801	7.26715	7.18892	6.88495	8.14662	7.47553	7.43366	7.75684	7.51709	7.3014	7.52578	7.02582	7.79257	11.909	27.416	9.93975	8.66318	7.51613	7.7319	7.58415	7.65699	8.94718	6.55845	7.34431	7.79864	8.86208	7.80457	6.77774	6.76807	7.50147	7.51316	9.10455	7.41334	7.32755	7.99269	7.49735	10.2691	8.07444	6.64308	6.45918	6.32441	6.54298	7.31791	7.4433	9.6511	7.68425	7.90463
NCR290	Mtr.40907.1.S1_at	8.89297	7.91996	7.64342	7.79671	7.12693	9.91626	7.11732	8.96649	7.64549	7.26369	7.64279	7.03255	8.30411	7.91459	11.5352	10.1023	7.47576	7.13953	7.23445	6.58695	9.11862	7.56824	6.67068	8.05172	8.57534	7.41914	8.76023	9.86663	9.75493	7.80177	9.38013	7.92261	8.4564	10.0843	8.66102	6.92771	9.60794	7.44205	9.0207	9.39172	8.60091	12.7454	7.47531	9.85326	10.1592	8.33777	8.06918	9.00739
NCR040	Mtr.40973.1.S1_at	8.14631	7.32627	8.96731	7.4602	8.31625	8.25443	9.0388	8.28811	8.71423	9.03872	9.97499	9.10168	8.25475	8.12302	21.1342	22.1105	10.9761	10.1601	9.495	8.30738	6.94536	7.54586	7.88614	8.20134	6.97698	8.00421	7.11886	7.97192	7.99506	8.31954	7.07805	11.0712	7.36874	9.7136	8.64347	8.21151	8.99846	7.68586	8.01413	7.61086	8.28722	9.39816	6.21757	6.37026	9.23253	9.3888	7.44798	8.39715
NCR009	Mtr.40992.1.S1_x_at	6.21763	6.55626	5.95295	5.87907	5.29573	5.44599	5.80143	5.75439	5.925	5.66745	5.5644	5.59396	5.71654	5.69379	7.81155	8.75746	6.94899	7.06558	6.64593	7.04539	6.26284	6.29268	5.31774	5.69471	5.75433	6.35758	6.41576	5.77656	5.61021	5.74192	5.54561	5.6687	6.26126	6.26653	6.77155	5.2067	6.41345	5.66425	5.40895	6.01531	5.44471	5.93372	6.28855	6.59647	5.8229	6.11982	6.09389	6.55208
NCR092	Mtr.41022.1.S1_at	6.6547	6.65953	6.70539	6.74773	6.1783	6.45359	6.47138	7.06805	6.43422	6.36277	5.91386	6.94396	6.6513	6.41227	12.1779	9.47464	7.29604	7.8691	7.63752	7.99522	6.45791	7.25663	6.75267	7.82077	6.18387	8.6419	6.75898	6.73245	7.07325	6.61278	6.17006	6.40078	7.20349	8.62201	7.72471	7.03001	7.16295	7.12928	9.22473	6.93351	8.60091	6.18139	8.33493	6.87864	7.02984	6.43736	7.09004	7.81011
NCR225	Mtr.41036.1.S1_at	7.51811	7.79194	7.13032	8.03698	7.69178	8.42239	7.22338	8.16091	7.95219	8.03427	8.73536	7.31727	7.54219	7.39985	10.9861	9.2654	11.6636	10.6292	9.93218	9.43227	7.43579	9.0733	8.64983	8.84746	8.12431	7.27731	6.54291	8.78204	9.36122	9.44603	7.34025	7.25493	8.21043	10.4145	10.4077	7.07732	8.8021	7.17872	10.4425	8.75167	8.59272	11.0692	7.92021	9.4724	9.13666	8.42845	8.12638	8.59954
NCR301	Mtr.41334.1.S1_at	6.17955	5.69413	6.1703	6.45817	6.28379	5.38002	5.93126	5.9596	5.52989	5.34528	5.95311	5.80016	6.17434	5.93503	14.3251	9.68054	7.66215	6.50205	6.67901	6.36135	5.50986	5.89208	5.43759	5.8915	7.38815	5.53595	5.98888	6.26629	6.62238	7.18246	7.2642	5.80222	7.24516	6.19241	7.88614	5.34621	6.71091	5.74824	6.39404	5.90428	6.57394	7.88887	6.39313	7.11773	6.2022	6.40139	5.8424	8.11015
NCR039	Mtr.41366.1.S1_at	8.47114	8.93081	8.82955	9.73544	8.28662	9.07879	8.48149	7.93728	8.28218	7.98822	8.20899	10.2538	8.24371	9.89671	22.9294	28.7427	10.1157	9.33713	9.43678	8.47869	8.08387	9.98423	7.72993	7.22772	7.88101	8.18473	7.97816	8.27929	10.4955	7.28559	8.88654	8.67488	7.87097	9.184	9.14595	10.5247	8.56604	9.02146	10.1354	8.90175	8.45982	12.6856	12.3133	7.67096	9.54497	10.5725	9.1521	9.46614
NCR047	Mtr.41410.1.S1_at	8.04803	8.20289	9.10225	7.89774	9.28813	8.81717	8.83432	9.28784	8.59142	7.55647	9.11182	7.89831	8.60283	7.86445	16.0227	22.6317	9.2782	9.34301	9.5141	8.15418	7.85921	12.0656	8.65317	8.07044	8.66288	9.37091	7.50367	7.61515	8.31698	9.50082	9.23719	6.38277	9.09228	9.32933	8.2818	10.1626	9.35819	12.3501	9.15166	11.0143	9.41079	7.68594	8.78084	8.08816	8.95002	8.57893	9.08361	9.25412
NCR020	Mtr.41417.1.S1_at	6.93323	6.52478	6.36477	6.85177	6.68944	6.88453	6.79242	6.01326	6.86666	6.75617	6.50865	6.2653	5.4189	7.0557	10.0916	10.287	6.75263	5.87508	7.61965	7.36899	7.0332	6.29051	6.65106	5.60797	6.6599	6.04661	6.41576	6.17615	6.47302	6.40736	7.06641	6.29978	6.45435	5.90841	7.32549	7.03708	5.62144	8.4645	7.06824	5.8724	5.88729	6.705	7.12652	5.98376	7.1202	6.80236	5.89504	7.67694
NCR130	Mtr.41959.1.S1_at	7.22674	7.06403	7.49609	6.16325	6.33263	6.78968	7.08248	6.7732	6.82287	6.86834	6.79764	6.88889	6.99297	7.12796	11.7966	15.0912	7.64295	7.17999	6.95526	6.90455	7.63989	6.33273	6.57363	7.19336	6.2449	6.4633	7.18672	8.10779	6.93424	5.83314	8.22389	7.18472	8.74665	6.8125	7.35044	6.20812	6.41769	6.46754	7.62703	6.01096	6.49296	8.83392	6.96712	5.57163	7.31159	7.18528	7.18386	8.40443
NCR134	Mtr.42295.1.S1_at	7.53032	7.6482	8.25005	7.6885	7.34601	7.04557	8.19163	7.50702	7.1477	7.88105	7.90693	8.29567	8.3989	8.14106	9.95421	10.2736	11.0445	8.20198	11.5482	10.9708	8.29058	8.08449	8.36955	7.51241	6.97566	8.20261	7.72953	7.32471	8.65953	7.2596	7.05605	7.35043	8.02181	7.81474	6.9891	8.67929	7.68913	6.96997	7.2398	6.08134	6.74426	7.3591	9.36069	6.72745	8.55329	13.2309	7.73623	8.23484
NCR178	Mtr.42354.1.S1_at	9.57095	11.3483	8.45898	8.4648	10.0406	8.9487	8.92581	8.9423	9.44007	8.95669	9.42174	9.73308	8.87433	9.86265	17.543	30.4089	12.2374	10.0382	9.64009	10.2241	12.6726	12.7053	9.45564	9.57802	9.39353	8.0914	7.66941	11.0792	8.67539	8.7048	7.19801	8.81789	9.44965	10.8135	9.58308	13.8774	9.79338	10.4499	10.4087	8.56844	9.92753	14.0079	9.59142	10.9101	8.76435	7.68297	9.40507	13.5023
NCR295	Mtr.42693.1.S1_at	6.5353	6.45015	6.26727	6.11634	7.4312	6.42927	6.83418	7.32541	6.20003	6.59708	6.84943	6.70438	6.93341	6.67087	10.4313	11.2684	6.56049	8.0715	6.60082	7.38001	6.5666	8.33823	7.00071	7.03408	7.04534	6.79804	7.37212	6.07836	7.8349	7.22197	5.87556	7.48767	7.43695	7.77813	7.07852	7.01203	7.28832	7.22022	6.94419	6.56082	6.01151	6.70381	8.33205	7.06048	7.29956	7.45837	6.70508	6.53331
NCR164	Mtr.42875.1.S1_s_at	11.5577	15.0214	14.7614	12.7484	11.7458	12.8944	10.2821	12.1439	11.8519	11.5858	11.6153	12.4563	12.5767	12.769	23.0951	19.2814	15.9955	13.4035	13.4101	15.9254	11.7271	14.568	16.659	16.0033	12.7537	16.351	9.6452	15.8543	9.9581	11.8842	12.9813	10.0434	10.7933	16.0549	12.8346	10.333	17.1238	12.2584	11.3392	18.3934	20.0817	15.4709	14.068	8.77908	13.0954	13.7362	12.3156	11.3098
NCR053	Mtr.42978.1.S1_at	7.59751	7.71866	7.72161	7.32411	6.97387	7.88482	7.09991	7.04242	6.53522	7.50653	6.9404	7.34819	6.96538	6.9687	8.06016	15.1739	7.54482	6.61233	7.57487	7.68533	6.31169	7.07536	8.07818	6.85284	7.09331	6.91175	8.57111	6.23118	7.35574	7.22197	6.29766	6.90876	9.37379	6.53679	7.86456	6.82881	6.54111	5.89717	8.39644	8.89779	6.87716	6.28911	6.31185	6.78094	7.46492	8.64921	7.53943	9.58881
NCR019	Mtr.43103.1.S1_s_at	10.0048	9.00759	8.75124	9.19039	8.55407	17.217	9.93883	8.63842	9.56445	9.10455	10.3082	8.422	10.6012	8.59409	13.3947	17.4277	10.1165	8.4662	8.56109	8.18325	9.02502	11.4122	9.16188	9.33116	8.43257	8.2591	8.79448	11.1086	10.4008	9.44603	10.8285	9.12118	8.74665	10.0843	8.79855	9.31493	12.4586	7.98701	10.6772	8.67667	10.8369	12.7983	7.51178	8.46887	10.8111	10.8017	10.7586	10.6176
NCR084	Mtr.43113.1.S1_at	7.10009	7.26792	6.75978	6.62608	6.38638	7.31395	6.41023	6.79758	6.25276	6.20581	6.30146	6.52936	6.71486	7.23221	9.03442	12.377	7.1475	6.95398	7.63179	8.02238	7.48439	6.82264	8.87685	8.21806	7.84115	7.80786	9.84881	10.7227	7.49004	8.87463	7.4536	7.30043	7.39953	8.57484	6.63843	8.47547	7.27484	8.07485	6.66825	6.62589	8.08064	8.99099	6.97864	6.10786	7.76976	7.17687	8.09999	8.06469
NCR108	Mtr.4313.1.S1_x_at	6.14595	6.94006	6.95202	6.04936	5.43263	5.87766	5.93735	6.11279	5.43305	6.40251	6.13573	6.48837	5.89862	6.21951	10.0879	10.4977	6.24378	5.95064	5.72503	5.65289	6.68567	6.22882	6.64766	6.0514	6.6599	5.68946	6.32415	6.96527	6.12799	5.86355	6.34018	6.07999	5.55525	6.42309	6.1008	5.72114	6.28672	6.34714	7.58515	5.51735	6.34943	7.06031	7.0691	5.6107	6.45086	6.67997	5.95423	7.12227
NCR118	Mtr.43165.1.S1_at	7.60769	7.35146	6.99472	6.33203	6.68094	6.76941	6.34504	5.97005	6.01465	6.77623	6.352	7.11148	6.47231	6.82503	10.9668	19.2164	7.28	7.58943	7.63521	7.18656	8.06769	7.37353	8.10423	6.01628	7.0532	7.90523	6.53488	8.29618	7.97981	7.4993	7.53392	7.61684	7.22592	10.2931	6.96532	7.92776	8.55536	6.97748	7.00274	8.22288	6.74426	7.51509	6.62151	6.50111	8.14473	7.33972	7.93618	11.6931
NCR139	Mtr.43166.1.S1_at	9.02807	8.89092	8.19975	8.39372	7.76195	8.42972	7.56336	8.32108	8.56078	8.75436	8.40431	8.27047	9.4468	9.84749	13.607	13.0684	10.6645	9.91096	9.90581	10.8459	12.2584	9.69857	11.0817	7.68134	8.3204	7.40635	9.374	11.9987	8.89032	10.8391	10.0389	8.03357	8.67203	8.98325	10.2335	9.51917	12.4727	14.4077	9.84622	10.7908	10.4764	12.7429	8.08249	7.31906	12.3573	12.2246	9.68141	11.4475
NCR006	Mtr.43260.1.S1_s_at	7.66551	7.59867	7.68331	6.94548	6.48035	7.08132	7.45312	6.27849	6.74258	6.99063	7.11509	7.0318	6.75452	6.61037	17.5835	25.1819	8.43925	7.86493	9.0816	8.0973	6.47497	6.78337	6.65719	6.89656	6.65454	6.91175	7.58444	6.91944	8.57364	6.67982	7.81965	7.8832	6.45262	8.00423	8.57345	8.04285	7.18787	9.58032	7.36874	6.32184	6.5437	6.97251	6.43736	7.03616	7.54855	7.59771	7.10349	7.81705
NCR074	Mtr.43318.1.S1_at	7.19177	6.82402	7.85842	6.97927	7.16961	6.2295	7.06784	6.79439	7.16284	6.0822	6.92856	7.53067	7.28714	6.68694	13.91	14.8372	7.95133	6.85508	7.89974	7.34542	7.46264	7.31448	5.83193	6.25179	6.02158	7.5819	7.58684	7.04455	6.36443	8.47186	7.04539	7.55029	6.9318	8.91117	7.88614	8.47095	7.21073	6.76791	7.64615	6.9718	7.59472	7.27028	9.09805	6.28972	7.85215	8.17631	7.04329	7.73477
NCR087	Mtr.43351.1.S1_at	7.02763	6.89043	7.64328	7.67614	6.7225	6.83382	6.34153	6.53575	6.39017	6.62357	6.2266	7.15638	6.91422	6.59623	10.318	13.1102	18.7106	20.1986	35.6281	21.638	7.89621	10.9882	8.63541	7.65747	8.99332	7.18366	17.2197	12.4785	9.90095	7.90813	9.69647	8.81424	6.20047	10.0843	6.79924	7.19953	6.56066	8.73356	8.19524	7.57651	9.52781	8.2971	8.40086	7.53235	7.63857	7.71417	6.93568	8.31841
NCR279	Mtr.43385.1.S1_at	8.43138	9.03596	10.0686	9.25093	10.1013	10.2316	9.65261	9.37486	9.95955	10.1122	9.82433	10.1655	8.74763	30.8866	10.5276	11.0975	10.9439	12.9905	13.2602	11.0595	9.02709	82.5867	102.517	8.6528	14.7364	12.2032	21.7918	20.0225	15.1368	10.075	9.22437	11.5841	31.7538	19.9525	11.5926	9.13203	11.997	9.03162	13.566	12.7121	8.53231	9.43555	8.8718	8.71472	9.23762	12.6445	100.248	200.127
NCR088	Mtr.43386.1.S1_at	6.93069	7.26461	7.47142	7.24302	7.02839	7.28541	6.51375	6.53945	7.6741	8.3825	8.25295	7.32445	6.93606	8.04781	12.6297	13.6057	7.44378	8.19802	8.92732	7.58252	8.32996	6.78337	6.16171	7.00361	7.41232	6.87081	6.07538	6.30934	6.40831	7.36932	7.0126	6.84122	7.91944	6.36561	7.95317	7.19953	7.98694	8.42456	6.56916	10.2687	6.41952	8.60965	5.71813	6.96453	8.20639	8.31842	7.26263	8.12122
NCR289	Mtr.43422.1.S1_at	7.04699	7.16759	7.30711	7.12151	6.28313	7.0015	6.45281	7.65867	6.59088	6.62585	7.53752	7.57505	7.89902	6.57225	11.6049	75.1525	6.50286	7.37825	8.02167	7.63879	7.14545	7.11613	7.88101	8.15833	7.56392	7.29221	6.45803	7.74415	7.14458	7.16301	6.64838	6.68335	6.07085	8.05236	6.37563	7.11307	7.93079	8.96301	6.07718	7.00139	6.16084	5.5982	6.44913	8.91594	7.98455	7.04051	7.03039	7.94939
NCR112	Mtr.43453.1.S1_at	5.98386	5.62092	6.20734	5.44472	6.84698	5.91167	6.32777	5.85983	6.30436	6.1906	6.0269	5.75484	5.58006	5.17023	14.6365	11.2099	6.17415	6.19768	7.17267	6.99224	6.71427	6.3487	6.74583	5.39287	5.84223	6.36256	5.86764	7.5091	5.41101	6.31858	6.71867	6.82057	6.20042	5.42037	6.54028	6.51636	6.71091	6.30501	5.50846	5.92584	8.6094	6.51828	5.96739	6.06818	6.13746	7.26185	5.7604	6.63362
NCR144	Mtr.43624.1.S1_at	6.67655	7.53015	7.21932	6.33719	7.09221	7.33843	7.77953	7.46553	7.18847	7.05037	6.64754	6.21037	7.1963	7.51007	7.74958	12.3347	7.00628	6.76553	6.34948	6.45442	8.90512	6.63847	6.33769	7.68783	7.21408	7.11249	5.94592	7.32626	8.29424	5.74451	6.1624	6.31327	8.45065	10.1778	5.42973	7.23039	10.4084	7.91649	5.90271	6.96628	6.74426	5.60754	9.32704	5.79998	7.16182	7.81082	7.11101	8.59506
NCR089	Mtr.43635.1.S1_at	6.89728	6.88499	7.14767	6.96812	6.97321	7.48979	7.46173	7.07834	6.79937	7.18479	6.5847	7.17511	7.16123	6.94289	20.9763	21.2679	7.43828	8.01482	7.05349	6.72486	6.42354	6.67032	6.65719	6.6104	6.78801	7.59783	6.4702	8.08513	8.38491	9.00818	6.4886	6.96846	8.87588	7.05052	8.85427	6.49641	6.56318	8.61298	7.8935	7.30318	7.40103	7.55087	7.55041	7.34065	7.72276	7.16093	8.18933	8.30715
NCR219	Mtr.43728.1.S1_at	7.46514	7.39467	7.22929	7.25476	6.08094	7.28036	7.03074	7.02813	6.20845	6.7226	6.61729	6.0347	6.85417	6.30559	11.5368	13.4113	8.03342	7.53767	6.96249	7.59128	6.23104	5.89177	6.9255	6.44059	6.55666	6.72379	6.29071	6.68013	7.1155	7.13997	7.31409	6.29204	7.10878	6.98896	6.31757	6.40353	6.06623	7.38909	6.09945	6.32184	6.47946	6.48631	7.99754	6.76313	6.55393	7.6268	7.42947	7.35998
NCR210	Mtr.43757.1.S1_at	8.14675	7.81683	8.78744	8.19511	8.61171	9.187	8.46353	9.92222	8.57156	8.1463	8.35838	7.6184	9.42813	10.4191	10.3475	9.83846	11.0996	8.22621	9.7985	8.20934	7.80092	6.95415	8.56438	6.29268	8.0579	8.41617	8.2967	7.66886	8.76187	9.88443	7.92776	9.97731	8.10321	8.60599	7.97649	10.8369	10.2263	8.73677	8.67182	8.26565	8.71253	9.06804	10.7208	7.27842	12.4643	11.566	12.1959	13.688
NCR071	Mtr.43857.1.S1_at	5.79045	6.76132	6.4932	5.23509	7.06885	5.91173	6.6774	6.62522	5.31772	5.90733	6.20072	6.978	5.31171	6.10394	8.69568	11.2387	7.48289	6.90353	7.87909	7.51602	4.83211	6.58175	6.93564	5.70632	6.12469	5.75216	5.6266	7.90022	5.70209	7.08049	5.57492	5.37522	5.66247	6.63763	6.29966	5.56983	7.23075	6.40937	7.12869	7.2839	6.74426	6.14432	6.76541	6.8114	5.82046	6.90613	6.4945	7.32414
NCR067	Mtr.43996.1.S1_at	8.97034	9.23592	9.34626	9.94015	8.30488	10.3926	7.76824	7.7854	8.25237	8.34187	8.45182	8.94497	7.90235	8.73937	13.1661	12.4824	13.5467	12.8881	10.8385	14.7017	10.7451	7.29069	9.79601	8.97193	9.58741	7.81513	8.6531	9.69157	10.1994	7.50911	7.77151	7.6144	12.3486	12.8923	8.77172	8.61762	10.5469	9.70524	10.1728	8.89779	9.25295	15.0516	8.53281	10.6587	9.00324	8.4296	9.31576	8.79978
NCR148	Mtr.44010.1.S1_at	6.98611	6.58384	7.35567	6.36955	7.02249	7.26533	6.38125	6.2022	6.80542	6.35224	6.56458	5.77475	6.7227	5.69405	8.99016	18.8175	7.26136	6.91963	7.42152	7.64076	6.01217	7.68888	8.00328	5.80927	8.02911	7.0208	7.32001	5.64781	6.68941	6.22933	5.73391	6.61044	7.1122	7.13458	6.69259	5.67495	6.71228	8.3868	6.0827	6.43197	5.85259	6.96318	8.57128	7.49297	5.89551	6.45893	5.83511	7.94616
NCR265	Mtr.44040.1.S1_at	7.65535	7.96991	7.78468	8.85042	8.6775	8.78075	8.9712	8.68805	9.12376	9.00888	8.64981	9.02715	8.51776	8.61245	18.9005	26.7525	9.56211	8.31831	9.48696	10.1185	7.92922	8.63273	8.7214	8.49596	8.57534	8.33833	7.85161	10.072	9.09963	8.52421	8.39981	7.51286	10.742	10.2745	9.16804	7.42592	8.15254	8.85309	8.14824	9.46741	10.3761	8.55962	9.57417	6.93534	9.1609	9.51395	8.84701	8.02827
NCR247	Mtr.44069.1.S1_at	1574.68	7.83929	8.23188	420.408	8.84227	78.3101	18.7319	38.1221	64.1437	20.2394	48.4961	19.0333	47.4365	8.93703	8.86051	14.9029	10.4125	8.69482	8.74695	7.87752	7.00642	7.40828	8.37588	7.17194	7.59915	6.59156	7.77539	8.0097	9.25331	6.71171	5.78432	6.99008	6.85627	6.44689	6.36033	8.71594	6.37155	9.11102	6.74892	7.50754	7.63414	9.35573	8.2228	6.15678	8.29401	8.83145	8.26417	8.97305
NCR064	Mtr.44166.1.S1_at	6.20861	5.95723	6.76224	6.57647	5.93157	6.02801	6.0645	5.6248	5.93978	5.5315	6.31991	6.10232	6.03213	6.03862	10.5849	16.2099	6.50387	7.21672	6.93054	6.85244	5.70458	5.97629	7.02075	5.9757	7.06555	6.50979	6.28483	6.46494	5.24722	6.08968	5.75295	6.69517	6.0877	7.68033	6.93241	7.20074	5.74829	6.33737	6.33849	6.84435	6.00363	7.49434	7.14441	6.50111	6.14896	5.78557	5.94441	6.75149
NCR257	Mtr.44221.1.S1_at	10.1564	10.6012	10.2317	10.1067	10.3231	9.44071	10.8099	9.21633	10.0195	10.3446	9.89363	9.29406	8.92742	10.3985	13.4692	24.6744	11.1773	10.8394	13.8935	10.8874	12.2048	9.01317	9.52999	7.8184	8.69256	11.1713	9.41952	10.6946	12.8364	10.0528	9.99702	9.46535	9.56505	8.1552	12.5942	11.6318	14.0852	7.81568	10.3304	8.55151	10.6228	11.026	10.6642	12.521	11.1958	11.1007	10.1426	9.36983
NCR227	Mtr.44286.1.S1_at	7.41216	8.02341	7.98768	7.01123	7.01892	7.35171	7.26576	7.00125	6.38984	6.39948	6.64891	5.96531	7.77043	6.7491	6.79108	9.45196	8.07499	8.8203	7.64506	7.09359	6.80805	6.23534	6.01198	7.07127	5.65704	6.91175	7.68942	7.45678	6.20482	8.3215	7.51913	6.54786	5.37597	7.84033	7.95515	5.84735	6.4671	8.0765	8.25186	8.25097	7.4088	6.9611	8.48592	8.8512	6.59417	7.2583	6.56957	8.1991
NCR102	Mtr.44553.1.S1_at	6.52752	7.19312	6.95894	6.74251	6.38794	5.78248	7.00796	5.86882	6.01731	5.64459	6.73403	6.91481	5.73918	6.398	7.36668	9.05565	7.29475	6.69	7.55681	6.39713	5.16618	7.20243	6.66432	5.88077	6.6599	6.7053	8.00366	6.34853	7.65878	8.00665	5.93634	6.73451	6.62415	6.73471	6.18673	6.57775	6.92703	5.89717	7.5158	6.25439	7.22081	6.8891	6.91462	7.50942	6.3904	6.11998	5.98118	7.05757
NCR233	Mtr.44623.1.S1_at	6.32975	6.11995	6.88207	6.06128	6.37244	6.95295	7.49339	6.52988	6.27276	7.11638	6.68524	7.49944	7.22577	7.17115	10.3876	18.0039	7.30828	6.25224	7.09339	6.01081	7.42006	6.35694	6.23363	6.78271	6.58989	7.41914	6.38759	8.69104	6.21799	7.04115	5.8338	6.59532	6.62415	6.33289	6.74614	7.81847	7.30318	6.85354	6.94919	6.17759	8.23549	6.61035	6.85692	5.96563	7.12867	7.83438	9.46455	7.47736
NCR168	Mtr.44716.1.S1_at	10.4372	8.16357	8.31426	10.0083	8.37458	8.10061	10.0864	9.3329	9.11614	8.96339	8.48907	8.6918	6.89677	9.89708	18.8943	17.6858	14.5585	10.7587	16.6724	11.3673	9.67661	9.02396	12.5183	11.0184	12.002	10.3949	12.4852	10.7488	14.1344	8.65679	12.963	9.8285	10.8372	24.5803	12.3733	10.3081	11.3214	11.7589	10.9381	11.9948	9.6199	10.0269	9.94535	12.3695	10.2856	9.39084	9.26586	10.2363
NCR	Mtr.45207.1.S1_at	8.56972	8.577	7.70304	7.43645	7.39673	6.68774	7.61277	7.38715	7.37057	7.16355	7.65874	7.05389	7.54204	7.52067	11.5666	11.6478	8.36551	8.58634	9.07752	8.70294	7.40957	8.73551	8.3325	10.3798	8.26074	6.45978	7.85425	7.72635	9.06602	7.28581	9.11269	7.32947	8.42576	7.5988	7.5547	7.57762	7.23075	9.03162	9.63022	8.62369	7.08098	8.71599	7.09256	7.25748	6.9629	9.08155	8.02919	9.07735
NCR090	Mtr.45233.1.S1_s_at	6.27154	6.07085	6.04011	5.83956	5.08298	5.35741	5.72847	5.34439	5.21707	5.38752	5.33882	5.28697	5.80204	5.73553	10.5215	8.63454	6.75365	6.1225	6.43686	5.93399	5.55316	5.77334	6.08243	4.78868	5.61389	5.36721	5.73072	5.97488	5.80164	6.8095	5.73391	6.12576	6.25086	7.47195	5.86771	6.35178	7.13881	6.15323	7.25093	5.80343	5.28101	6.91764	5.06441	6.45382	5.65456	5.90647	5.09431	6.20976
NCR	Mtr.45280.1.S1_at	8.05445	8.15473	9.09197	8.26273	7.66896	8.44221	7.06105	8.21306	7.451	7.40058	7.9801	7.52173	8.31407	8.05268	20.9324	16.5818	10.0617	9.3468	9.48816	12.6151	9.35468	8.95772	7.74406	8.67048	7.0486	7.43752	10.2341	9.62007	8.44321	9.20214	7.24401	7.82122	8.16201	9.0283	9.24098	8.40019	8.50334	8.8261	11.354	7.17119	7.38223	12.6346	8.64578	7.82862	8.30897	8.92055	7.73841	8.8649
NCR	Mtr.4538.1.S1_at	10.3558	6.69082	6.87769	6.09495	7.40449	7.8371	8.34447	8.19468	6.98266	7.31068	6.77905	7.77012	7.7578	7.91882	11.4805	47.1572	8.64259	7.52875	7.33262	7.42303	7.14024	9.77266	7.88614	7.33777	5.51125	7.3095	6.41576	6.86879	7.02333	7.48203	7.20084	7.66471	7.46241	8.37223	6.47654	6.91355	6.71091	7.13944	6.80312	7.72989	8.9517	6.72553	7.66911	6.60057	9.72547	9.47167	7.66629	7.99477
NCR	Mtr.45819.1.S1_at	8.11505	6.80132	7.42094	7.60858	8.02996	7.95393	6.87073	7.36852	7.13314	7.86902	7.34915	7.15033	7.02839	8.16958	15.26	232.242	8.63216	8.45947	9.30479	9.18773	9.26185	8.33974	7.9433	7.81639	8.61451	9.51064	7.85425	11.6622	7.13241	7.49111	8.24667	7.67223	7.81207	8.21733	7.42705	7.2482	9.39067	7.34188	9.81131	10.6453	6.25235	8.21801	6.15097	5.90051	7.56075	7.85383	8.63068	8.20676
NCR	Mtr.46074.1.S1_at	7.40338	8.72276	7.77779	7.5046	6.75854	6.87136	7.64583	8.01759	6.50779	7.21677	7.50799	7.33446	6.74795	7.95157	10.7516	8.28851	10.567	9.05385	9.50442	9.12809	7.82039	5.76449	7.2271	6.45876	6.71251	7.26311	6.37373	6.16535	10.041	6.40617	6.71529	7.34951	8.74665	6.93102	7.32249	7.83941	7.7599	6.05167	8.20121	7.1003	7.89856	7.55142	8.29976	7.6724	7.38985	7.80166	8.54345	8.3848
NCR237	Mtr.46092.1.S1_at	9.37372	8.1405	9.3555	8.0396	7.69859	8.8511	9.82248	9.27304	8.31776	9.20809	9.43118	9.05127	8.55682	8.53707	7.20868	7.66298	8.124	7.11738	7.78496	6.97177	7.30396	9.29955	8.15239	7.65078	8.02298	7.95533	7.85425	7.95855	7.49018	7.71291	8.61217	7.97237	7.4363	7.19843	9.50834	9.36146	8.04152	6.65219	6.01208	7.36284	9.11475	9.01214	11.3262	10.7324	7.57964	9.11994	7.79305	14.4647
NCR	Mtr.47326.1.S1_at	7.22737	8.7249	7.45752	7.12244	7.86073	7.81253	6.42648	6.80252	7.24847	7.09643	6.53109	7.32334	7.89649	7.38488	11.9087	10.4281	9.18693	8.04654	8.50137	7.61866	9.03932	8.32507	6.94854	6.29268	9.412	7.00707	10.1885	8.50673	8.18947	8.85163	7.73235	8.03711	8.84419	8.48196	8.14684	9.5974	8.78707	9.02677	7.73378	7.80355	8.12582	9.91935	5.98394	8.67992	8.99005	9.30036	7.5048	7.42064
NCR	Mtr.47860.1.S1_at	6.8652	6.35358	6.2476	6.35241	6.78516	7.53974	6.39797	6.76639	6.06799	7.69473	6.793	6.42426	7.32278	7.5475	8.62436	11.7615	7.33431	7.32914	8.95108	7.18849	6.9589	6.28944	6.09143	7.09758	8.80599	6.78863	6.03534	7.29472	8.11218	7.86178	6.08068	6.28154	9.43598	8.0868	6.8303	7.46307	6.76913	7.21012	5.60107	7.12275	7.379	7.5081	6.24589	6.17028	7.33948	7.51022	7.27099	7.16836
NCR	Mtr.47952.1.S1_at	6.38681	6.30936	6.72113	7.82602	6.11477	6.6115	5.76242	6.21709	6.06882	5.98812	6.27173	6.54747	7.24741	5.9722	11.237	8.79212	7.80538	6.98263	6.75419	7.70793	6.89706	5.74599	6.41081	7.67362	8.25856	8.26785	7.0278	8.72852	6.81967	7.31278	6.22495	6.91246	8.09784	7.42383	6.72445	7.14946	6.66423	8.26783	7.5324	7.26038	9.40016	6.49786	6.99989	7.98035	6.37218	7.45215	6.45487	7.22682
NCR175	Mtr.48402.1.S1_at	6.7404	5.99952	5.85665	6.03166	6.57723	7.02329	5.95475	5.39404	5.48101	6.86806	5.77842	6.91486	5.96861	5.99982	16.5408	13.4661	7.67979	6.34533	7.53751	6.51477	5.73608	4.88187	6.26895	5.85438	6.72787	5.35766	5.82083	6.05368	6.78225	6.58693	6.26065	5.60636	7.29623	7.02408	5.09417	6.15544	6.5	6.51151	7.14279	6.282	6.00413	5.7075	7.47426	6.54531	7.10087	6.73301	6.32565	6.458
NCR053	Mtr.48762.1.S1_at	5.89421	5.8964	6.21039	6.01814	6.57577	5.7763	7.27015	6.48005	5.70515	6.43206	6.11435	5.56867	6.04485	5.90925	10.6182	9.74475	7.05858	6.03014	6.57974	6.4506	6.07327	5.56071	7.13494	5.47275	6.0671	6.91968	7.226	6.32641	7.7364	5.9011	8.50112	6.08117	7.22906	6.69815	6.21917	6.21989	6.37244	6.48884	6.18317	7.68706	6.12916	6.85703	7.05732	6.00484	7.00644	6.12341	6.1659	7.57133
NCR053	Mtr.48762.1.S1_x_at	5.62947	5.74173	6.16217	5.73519	6.0637	6.32286	5.73027	6.17294	5.7558	6.64317	6.02543	5.75074	6.20222	5.78727	15.4334	9.5039	6.128	6.3666	6.6954	5.90893	7.44124	5.80346	6.89096	7.32743	6.09788	6.90078	6.93102	5.56222	6.86729	7.32335	6.11589	5.78141	6.96012	7.07156	6.77571	6.64979	5.44157	7.61553	6.39404	5.73282	7.2859	5.25331	6.39313	7.11773	6.62381	6.61871	5.96725	8.26046
NCR146	Mtr.4943.1.S1_at	5.57859	6.1241	5.85986	5.7635	5.26039	5.1827	5.02749	5.697	5.62658	5.06731	5.52277	5.19663	5.21135	5.78406	9.63971	8.87095	6.32756	5.77117	6.13052	6.5525	6.04637	6.80934	5.80723	5.32714	6.18984	5.53808	7.64528	5.46731	5.21503	6.00503	5.58466	6.49932	6.65824	6.76636	6.41811	5.99167	6.71091	6.95792	5.38752	6.84435	5.52716	5.49248	5.69534	6.0089	6.08548	5.8982	5.07944	5.47973
NCR081	Mtr.4943.1.S1_s_at	6.20864	6.20523	6.07077	6.38915	5.92979	6.11819	5.94179	6.16149	6.65991	6.60487	6.21421	6.13841	5.8677	6.18002	11.4916	11.749	7.65222	7.33003	6.72305	7.04889	7.78737	6.58521	5.85541	5.72799	6.71484	6.0087	6.17679	6.70388	7.00245	5.83238	7.75811	5.67625	7.30429	6.59321	6.41255	7.01535	7.32373	7.43802	7.11637	5.81805	5.53525	6.27999	7.15562	6.50111	8.22108	6.84465	7.03416	7.0181
NCR081	Mtr.4943.1.S1_x_at	6.40116	6.55215	6.4508	6.27449	6.22613	6.45739	6.16028	5.76035	5.83777	5.77993	5.74868	5.40537	5.5907	5.48965	9.65741	13.4469	7.56644	6.91177	6.99991	6.69911	6.0287	6.04702	5.76192	4.68225	6.09482	5.94771	6.41576	6.23617	6.1344	5.60991	5.26585	6.07525	5.47045	6.45901	6.67509	6.20997	7.05471	6.3564	6.05697	6.61676	7.29549	7.43352	6.14705	5.95209	5.60976	7.72429	6.03129	7.48259
NCR060	Mtr.4945.1.S1_at	7.71207	7.72304	8.93554	7.73272	7.68641	7.41408	7.11239	7.19953	7.0521	6.69879	6.89144	6.7399	6.17343	6.89991	16.9262	13.9741	9.63624	7.69798	8.63333	8.38838	7.5595	7.85855	8.02607	7.99812	8.9569	7.55475	7.27297	8.67685	9.09269	6.79729	8.75787	7.99056	7.39887	8.18478	8.08173	7.89809	8.01705	9.16256	8.09752	7.01759	7.41699	9.79327	7.97486	7.05303	7.61069	8.19954	8.24726	9.48982
NCR065	Mtr.49797.1.S1_at	28.8238	34.336	32.8371	26.604	32.3604	31.4747	28.258	29.8249	29.249	27.5422	27.0775	28.2979	30.2252	44.9537	78.2298	101.972	33.8753	26.7217	31.9932	25.6415	22.8285	26.5839	24.9175	18.1472	19.9314	21.016	27.8898	34.4617	25.6942	29.563	27.6653	35.6137	26.5476	30.9133	28.3154	23.0831	36.6699	24.5917	31.2001	26.3882	32.541	30.6236	36.3518	28.1502	46.0335	42.2255	36.6935	43.6682
NCR096	Mtr.50026.1.S1_at	6.61535	6.89323	6.54696	7.52785	7.14517	8.4668	6.97993	6.68596	7.26626	6.90443	7.67077	7.58769	7.09937	7.42477	166.803	17.0392	7.67743	8.31495	7.14168	6.97803	7.18809	8.51185	7.03648	7.99812	7.00268	6.76379	8.06895	6.39622	7.2814	7.5337	7.02717	6.88131	7.53487	8.34632	8.92974	9.24154	7.36979	7.01072	7.34512	7.02818	8.60091	6.70381	6.63975	6.55134	7.82252	7.72321	7.04342	8.43342
NCR091	Mtr.5031.1.S1_at	10.6013	9.22849	10.2873	8.93248	11.4403	10.2863	11.3525	10.9311	13.3266	10.7891	9.78868	12.0938	9.45717	11.4081	69.5528	40.7634	10.7383	9.60475	8.49025	9.09543	11.1149	8.6167	11.7087	13.2006	10.566	10.9849	14.1601	8.93347	11.6902	10.4578	12.4887	9.81422	12.2898	10.6129	9.47015	9.36146	11.038	11.8756	10.2326	13.0009	12.9188	11.049	19.1914	12.3453	10.1925	9.75879	10.9755	9.8446
NCR066	Mtr.5037.1.S1_at	6.44647	5.90686	6.62047	6.01565	6.178	6.68203	5.92657	6.68026	5.42096	5.60409	5.59437	6.59735	6.48871	5.47273	9.2387	10.1111	8.82121	7.74269	7.96556	7.62036	9.21775	7.29768	6.64417	6.68572	6.8407	5.84391	6.15423	6.77878	6.15062	7.37375	8.75397	6.72134	8.41408	6.74964	7.50489	6.53991	7.2166	6.71996	5.72125	7.27185	6.93526	5.98628	6.56669	7.04039	7.22579	6.78973	6.19161	7.20261
NCR303	Mtr.50789.1.S1_s_at	9.10748	8.20186	8.0619	7.83351	6.45173	7.37236	6.94451	8.04604	7.50462	5.93375	6.51353	6.73225	6.72321	7.03659	9.58075	9.28927	8.2451	8.14895	8.34804	8.708	9.72936	7.61735	7.87969	7.0516	8.63941	8.06994	8.70937	8.8499	9.83431	8.3409	9.00976	8.31345	11.2185	7.3398	7.08058	10.0559	7.78934	7.4694	10.2227	7.45785	7.43084	8.99345	8.89159	6.79333	7.16828	7.51743	6.6842	7.83737
NCR286	Mtr.51113.1.S1_s_at	6.26757	6.09167	6.35062	5.885	5.82652	6.31184	6.4195	6.58641	6.03303	6.68162	7.53927	6.71117	6.66568	6.96937	12.0199	15.4365	7.21008	5.93812	7.06138	6.28171	6.10034	7.99994	7.20639	8.21759	7.35664	6.23853	6.41576	9.09262	6.32907	5.69537	6.46947	7.30717	7.39911	7.69679	6.74232	6.9387	6.77786	6.0137	6.40678	6.36222	7.01039	5.28687	5.90582	6.00373	8.28252	8.64498	7.71941	7.897
NCR054	Mtr.52342.1.S1_at	6.43918	6.69008	6.35796	7.09833	6.17381	5.64412	6.12939	5.99174	5.83215	6.14333	6.01413	6.26921	6.66843	5.93461	10.1173	11.5329	6.26601	6.52902	6.43078	6.1678	5.92201	8.23077	8.3567	7.00392	8.3791	6.20059	7.67131	6.59962	7.20228	6.65322	5.95431	6.39887	7.37087	6.68295	6.27726	5.8989	6.28322	7.14811	5.91851	7.85281	7.01521	9.39068	6.42134	5.1635	6.37849	6.45632	6.53541	9.15552
NCR179	Mtr.52835.1.S1_s_at	13.4193	17.4184	15.5883	12.5498	11.8422	15.2342	12.7616	14.1492	13.2303	12.3133	14.3937	12.3501	13.3561	12.2889	34.3903	17.4231	13.3121	12.5237	12.5658	12.0745	10.5174	14.568	16.1806	17.308	12.5775	12.6454	11.3631	17.0394	12.0281	13.017	15.6357	13.7462	12.8408	10.5505	16.5734	13.0762	18.3333	14.1583	13.0153	18.8656	11.4755	11.9579	11.3339	12.0416	16.4447	13.339	11.4219	13.5368
NCR061	Mtr.7261.1.S1_at	6.63815	6.60654	6.30245	7.32547	6.28751	6.55085	6.01489	6.56739	6.03111	6.55987	6.16255	6.30972	5.86355	5.9747	8.31889	8.45367	8.85214	7.87273	7.12845	7.43889	5.3951	6.29604	7.08698	6.16816	5.87639	5.70459	6.01579	9.39376	6.35308	7.3376	7.20706	6.73451	8.14028	7.84033	7.30801	8.02657	7.88382	6.0344	6.67057	6.90478	7.311	7.94077	8.64681	6.50111	7.17771	6.78767	6.20825	7.01652
NCR271	Mtr.7347.1.S1_at	7.00139	7.54693	7.75081	7.16668	8.43442	7.595	8.57748	7.71301	7.5458	7.34785	7.89749	8.63044	7.80198	8.15222	15.8265	29.6826	9.49983	8.25579	8.35793	9.47499	7.82733	8.54393	7.57012	6.99071	10.1493	8.09243	6.70549	7.34969	9.34084	8.01267	9.24658	8.71816	7.22252	10.5474	7.34274	8.03993	9.27551	7.02453	9.01211	7.64836	7.42732	8.99531	7.67194	8.00481	8.2925	8.74957	7.90061	8.70333
NCR082	Mtr.7542.1.S1_at	5.99823	6.15386	6.13163	5.90579	6.02778	6.05391	6.42632	5.70196	5.85658	6.42447	5.41015	5.88799	6.25788	5.80688	9.49458	13.2293	7.10747	6.42525	6.67875	5.89008	6.92034	5.86095	5.11204	6.29268	6.77429	6.47156	5.5045	5.71074	6.63042	5.66761	7.42721	6.46327	5.75722	7.03398	4.95008	5.52238	6.67782	5.79003	5.51728	5.92926	6.15232	6.33997	6.97864	7.11773	5.73741	6.5604	6.28561	7.114
NCR213	Mtr.8340.1.S1_s_at	8.0684	9.10606	8.73294	8.29113	9.07819	8.607	9.21873	8.23993	7.51776	8.13107	7.27421	9.67842	7.70402	8.50909	7.50856	8.98603	7.9776	6.68349	6.9505	7.5853	10.4273	7.76991	8.00069	7.98797	8.66997	7.38763	7.04484	8.8499	10.4008	8.59733	10.644	8.4262	9.00005	9.27255	8.54968	7.31548	7.97403	11.6578	9.2999	8.89779	8.23284	8.8487	8.73588	7.61743	10.7405	11.8507	10.9086	13.1105
NCR080	Mtr.8342.1.S1_at	6.57411	6.45722	6.41281	6.49627	6.75391	6.85185	6.31838	6.84863	6.69265	6.64903	6.66887	6.25156	7.04573	6.06009	12.7012	9.42062	7.30134	6.90279	6.34883	6.61364	7.55729	6.59181	7.58431	6.4204	5.71007	6.61445	6.46326	6.19713	7.34132	6.22273	6.00199	6.36951	6.60794	7.46377	8.68769	6.85391	6.84324	6.87239	7.59726	6.32184	10.0936	7.93197	6.39313	9.56981	6.31165	6.79618	6.65517	7.00964
NCR220	Mtr.8365.1.S1_at	8.2049	9.43947	8.16182	8.07313	8.61296	7.58595	7.67315	7.3801	6.47629	6.84842	6.63972	6.9891	7.29321	8.54011	9.14712	8.32699	6.50962	7.14134	7.31481	6.95961	6.80982	6.59668	6.68746	6.48391	8.50527	6.1279	7.49627	9.35228	6.89769	8.59733	6.9922	5.92377	6.37916	6.86668	7.39094	7.05359	7.60468	9.24383	7.42252	7.93702	10.4018	6.14432	9.09144	9.33788	7.81764	7.81382	8.97565	11.662
NCR123	Mtr.8477.1.S1_at	20.5271	9.0998	8.15856	11.8295	8.57642	9.10371	8.8511	9.49248	8.70828	9.2022	7.94438	7.95718	8.60591	9.70615	15.6457	47.6903	10.8745	9.8079	10.2646	9.97356	11.6421	11.2998	8.89424	8.669	8.03389	9.41881	8.22535	9.31048	10.5028	9.59757	7.94433	9.52525	9.6739	9.71015	7.75429	7.89161	9.8463	7.4827	8.35765	8.72764	10.9015	8.99858	8.0484	6.66831	11.1287	9.89172	10.1862	10.6006
NCR094	Mtr.8556.1.S1_at	7.45366	7.29626	7.18424	6.50443	5.98751	7.13838	7.016	6.42895	6.65631	7.20714	7.40474	6.80408	6.37597	6.14377	11.9228	19.8159	7.29614	7.51034	7.26524	8.62899	6.63729	7.24417	8.19313	7.00698	6.70988	7.64928	7.27884	10.6177	7.11298	7.9926	10.3811	6.54003	5.91212	6.92824	5.88689	6.9604	6.96428	6.52643	6.18652	7.735	5.60131	7.15018	7.4504	7.78104	7.12292	6.47459	7.42848	7.82723
NCR161	Mtr.8616.1.S1_at	8.40281	9.41193	8.15995	10.0294	6.6186	8.88034	7.47184	8.7056	8.4494	8.35831	7.64556	8.02208	8.5538	8.51806	8.30076	7.36733	14.9117	14.5091	18.1615	17.0733	8.17006	8.75112	7.2536	8.21645	8.79535	7.87291	6.46875	8.48458	6.63042	10.1833	7.25835	8.82386	7.22252	8.83789	7.42216	9.36146	9.70535	10.6321	7.95654	9.16049	7.93938	9.60892	13.006	8.05794	16.5016	19.3094	8.37945	7.80516
NCR184	Mtr.8644.1.S1_x_at	5.40682	5.48451	5.99084	5.66554	5.77119	6.23548	5.43294	6.15737	5.79453	5.61981	5.99954	6.39657	5.7635	5.41678	11.434	10.8549	6.53296	6.19655	6.691	7.05192	6.48047	7.4255	6.54009	5.62052	6.54276	6.42984	6.41576	5.6298	6.32243	6.02657	7.70195	5.64096	6.53471	6.3625	6.14606	5.35863	6.5497	6.35378	6.41806	7.02643	6.34254	6.03625	7.07475	7.78461	6.20819	6.23636	6.11892	8.06288
NCR100	Mtr.8724.1.S1_at	6.99411	7.183	6.48699	6.52706	6.49609	6.0042	7.09005	7.61284	6.32926	6.32231	5.80654	5.51384	5.68661	6.72468	15.9621	8.60516	6.78078	6.14942	6.78116	6.61516	6.29135	5.8021	6.26554	6.25428	6.48694	5.68946	7.19627	7.40946	7.12689	6.39424	5.60381	6.87013	6.85654	6.0434	5.19903	6.15806	7.37636	6.73931	6.27515	5.85219	7.11548	6.47851	6.97273	7.23672	6.6184	7.15189	6.05648	6.18512
NCR222	Mtr.8856.1.S1_at	6.28711	5.73426	6.09187	5.87292	6.00939	6.26498	5.93257	6.40001	6.61616	7.05313	5.73855	7.15231	5.8923	6.46568	8.06697	18.4271	8.17921	6.65876	6.8793	6.55373	6.99954	5.65678	5.38724	6.44921	6.6599	6.43267	6.08294	7.28838	6.18225	6.75747	6.97118	6.27609	6.6376	6.6319	6.58185	7.28154	6.82042	7.70271	6.94919	5.51188	7.6538	5.91797	6.39313	7.1988	6.45291	7.05884	6.15848	7.26178
NCR312	Mtr.889.1.S1_at	12.8267	13.3248	10.8434	11.5832	11.9919	11.9819	10.3082	12.5055	10.9678	11.2252	11.8663	11.9096	10.3326	9.52851	8.5555	15.7	9.12915	9.95302	9.63748	9.67546	15.8422	11.2172	10.0272	9.06881	12.6909	11.1713	8.63204	11.6884	8.17968	8.74154	9.81923	12.0598	11.1882	14.2053	14.3638	10.8098	12.956	12.6304	12.9701	13.6568	9.20309	17.7283	11.9932	14.182	12.1481	14.4464	11.2469	12.7213
NCR131	Mtr.8904.1.S1_s_at	6.95115	7.07551	6.40071	6.97275	7.00131	6.88493	7.6588	6.61969	6.73675	6.43811	7.20399	7.22157	7.30162	6.53824	10.6738	10.0608	7.30913	7.55333	7.319	8.28843	6.56207	5.89302	7.2271	8.40229	7.30734	6.0377	7.65324	7.15249	7.68185	6.14377	7.1435	6.13302	7.07559	7.70361	8.38612	5.68516	6.95595	7.60129	6.07499	9.41214	7.18958	7.32945	6.90904	8.48798	7.21776	7.05162	7.04276	6.79193
NCR003	Mtr.8974.1.S1_at	7.0926	7.095	7.43899	7.98733	7.16427	7.21494	6.32681	7.31322	7.59069	7.93895	6.75213	7.33216	6.3705	7.47314	26.2507	15.5733	11.1517	11.413	11.5696	10.6215	9.3537	7.36076	8.8561	7.6861	8.01057	6.92489	8.5228	8.11392	8.23924	8.26373	8.14922	6.19223	6.93845	9.59016	8.25205	9.03315	7.3836	9.96272	9.23678	8.49637	12.4248	8.85726	7.67194	6.56835	7.39428	7.68144	8.25532	12.6894
NCR309	Mtr.9000.1.S1_at	6.43882	5.96977	5.58301	6.43772	5.87082	5.53862	6.24492	6.12231	6.09004	5.14332	5.60821	5.75375	6.08798	6.80848	10.7842	6.17667	6.99708	6.38045	7.3304	6.99038	5.51403	6.45317	5.80226	8.13692	5.85244	6.52851	5.4007	6.17565	6.37805	5.92158	6.92321	5.77299	6.89798	6.61546	7.19698	7.48549	8.62887	6.26766	6.15359	6.55908	8.04305	5.66896	6.12604	6.34043	6.73616	7.63294	7.07973	7.55994
NCR072	Mtr.9019.1.S1_at	6.12077	6.35779	6.9377	5.94359	6.89184	6.38943	6.28712	7.33558	6.77846	7.70252	6.35672	5.97329	6.51114	6.28841	15.997	9.15706	7.14734	7.80971	8.89813	7.50037	6.09682	7.44837	6.68386	6.29268	6.47654	7.51137	6.58118	6.65469	6.7487	6.665	6.24094	7.30717	6.16318	9.55406	6.89236	6.97895	7.23075	7.75384	7.37631	8.07276	7.35925	6.19559	6.69444	6.17029	6.92965	7.41221	7.23137	6.51859
NCR038	Mtr.9039.1.S1_at	6.02001	6.87012	6.47768	6.54332	6.11175	6.07612	5.56631	6.90988	5.27874	5.65097	5.41322	5.73518	5.80798	6.62922	9.42602	7.45059	8.19576	7.38221	6.746	8.39392	8.48056	6.54	6.08271	7.89931	7.85362	6.94705	6.38152	7.24706	5.80175	5.41065	8.54178	6.73451	6.59465	7.0809	5.70293	5.59079	5.62827	7.14811	7.02131	5.30068	6.62565	6.68903	6.41435	6.94771	7.05951	7.7631	6.7108	5.97034
NCR052	Mtr.9070.1.S1_at	6.12548	5.82837	6.16618	6.56466	5.58809	5.88256	5.84036	5.59703	5.94815	5.51095	5.74706	5.41499	6.34909	5.44351	11.8971	13.9032	7.31525	6.16599	7.15366	6.7763	6.04637	7.29988	7.31228	5.85438	6.04646	6.37786	6.05417	5.45872	6.92816	5.67894	6.72674	5.43802	6.43676	6.21529	7.51874	7.0733	5.89994	9.69462	5.98827	6.69615	8.36333	6.24499	6.21654	6.32154	6.10906	6.31752	5.46071	6.36709
NCR212	Mtr.9146.1.S1_at	6.62061	6.55877	6.39124	6.56994	5.96106	5.70844	6.28645	5.82672	5.51963	6.02228	5.89889	5.88452	6.42481	5.8484	10.0302	12.5822	6.68861	6.16486	6.54001	7.3375	6.42543	6.23534	5.72648	6.81947	6.3887	6.37319	6.60093	6.68276	6.57969	5.85974	6.02876	7.39474	7.91944	7.38526	6.55825	7.54177	8.30996	6.87028	6.72282	6.84435	8.92588	6.34186	5.89201	6.45138	6.13968	5.99544	6.20972	8.04116
NCR243	Mtr.9159.1.S1_at	7.36192	8.12921	7.38513	6.95986	7.40887	7.15535	7.36154	7.65932	7.22828	7.21741	6.9743	7.664	7.59143	7.81928	12.8743	14.5697	8.48116	6.93019	8.38036	8.63845	7.35543	7.40828	7.86558	9.02313	6.43973	6.0065	8.68376	7.38571	8.29397	7.5393	6.95007	7.64138	6.86347	9.50325	7.39556	7.85244	6.55125	8.77098	8.60664	6.84435	10.4251	8.22581	7.14169	7.96553	9.01318	7.95485	7.80137	10.1648
NCR022	Mtr.9238.1.S1_at	6.247	7.49684	7.17851	7.22277	6.37709	7.44047	6.94994	6.94351	6.66352	6.66221	6.87883	6.86205	6.84489	6.88716	12.4625	19.331	7.50343	6.42137	7.62172	6.80801	7.38196	6.50902	7.21926	6.78271	7.24101	7.60062	6.41576	8.47322	6.67442	6.60024	7.14647	6.5299	8.29609	7.79199	7.37274	7.17265	7.33387	8.1869	6.04821	7.70486	7.56761	6.63419	9.45759	8.33937	7.83731	7.41327	7.33476	9.24689
NCR152	Mtr.9280.1.S1_at	6.44382	8.47815	8.13138	6.28504	6.94908	6.98829	6.94099	7.21724	7.06366	6.96141	7.08452	6.57534	6.74157	7.19499	11.3202	11.0902	7.45509	7.07487	6.93581	7.03167	6.65654	7.23862	6.1037	8.43491	5.74392	9.12086	14.622	7.45494	7.84156	8.20239	7.46633	7.18647	7.54886	7.55333	7.87188	6.63061	9.30373	9.22987	6.38247	7.21559	7.19688	7.34948	7.65807	6.64382	7.10071	6.4372	7.35919	7.60941
NCR288	Mtr.9324.1.S1_at	6.96121	7.7906	7.94679	6.69664	6.90789	7.24222	6.96431	6.80813	7.22345	7.46156	7.55146	7.66027	6.38692	8.39945	11.378	9.70683	8.02392	8.37594	9.15704	8.26601	8.65036	7.9373	6.42973	6.86558	6.73035	7.17043	7.21777	11.5523	8.22284	6.52948	7.81965	8.9971	7.53668	8.48721	9.73984	7.19515	8.45208	6.14794	7.25146	7.76582	9.01013	6.99541	6.6931	7.11773	7.79232	11.0174	7.83873	9.61623
NCR198	Mtr.9373.1.S1_at	6.62026	6.88455	6.83226	6.429	6.79794	7.57286	6.87213	7.01196	8.05291	7.38335	6.6927	7.15237	6.79027	7.07773	15.8147	8.44623	7.09611	6.51649	6.48946	6.67551	6.72886	8.35846	6.64648	7.18553	5.74508	6.4529	6.61285	5.57305	6.1344	6.34688	7.39371	6.21749	7.3095	6.52557	7.20816	6.64263	5.45266	7.29147	6.40055	7.81547	6.94964	6.69302	5.94839	8.9642	7.1849	7.73013	6.66166	7.61459
NCR256	Mtr.9375.1.S1_at	5.96917	6.11172	6.38662	6.03897	5.87902	5.45047	6.12332	6.14511	6.33264	6.90311	6.16516	6.21353	5.47634	6.24506	14.684	8.80024	6.5533	6.91295	7.01649	6.76599	5.58621	8.81113	5.93951	6.54933	6.41489	5.48015	5.73045	6.96592	5.92461	6.00659	6.83607	6.22751	7.26963	8.06168	5.88689	6.60126	6.49037	6.38004	7.96162	7.25096	6.74426	8.5676	5.89201	6.75314	6.34064	5.85877	5.83045	6.99755
NCR081	Mtr.9428.1.S1_at	7.47576	6.80569	7.73526	7.6276	7.28301	6.02529	6.68418	6.73693	6.3378	6.68477	5.84926	6.44583	7.07504	6.30041	9.99768	13.4524	9.03187	7.51189	7.48938	7.46903	6.45641	9.29137	6.16171	6.89439	6.74787	7.33526	6.43351	7.61558	7.03668	6.65322	8.54178	7.47902	6.83354	7.63712	7.88614	6.60236	7.82282	7.80453	7.18956	7.26373	6.74426	7.60533	5.64512	7.52139	7.63766	8.41333	6.81568	7.43486
NCR033	Mtr.9509.1.S1_at	6.64112	7.28841	7.01408	7.81265	5.75466	6.62621	7.04411	6.69914	6.68191	6.41535	6.77694	6.23218	6.74931	6.52678	18.9151	22.2835	8.36923	6.96019	6.72919	7.03652	6.44734	7.4308	6.80908	7.99812	7.75962	7.76835	7.06579	7.13969	7.89581	7.84931	7.69625	8.49877	6.58407	7.56527	7.87363	6.14568	7.99167	7.13677	6.4742	6.98484	8.89436	7.6459	8.17737	8.71486	7.90117	8.19835	7.09295	7.12519
NCR132	Mtr.9597.1.S1_at	6.75294	7.23021	6.99115	6.70888	6.79646	6.07615	7.73833	6.54316	6.91706	6.51679	6.96543	6.21418	6.37959	7.14254	10.1934	13.4557	7.22761	6.74245	7.14527	6.48751	7.23646	5.427	7.4883	6.08984	6.95914	5.85968	7.45354	6.59962	7.20228	6.66476	6.54109	5.53004	6.96728	9.58648	7.61694	9.55715	7.66118	7.20859	7.23468	5.93248	6.84591	6.92963	7.20229	6.18931	7.34425	7.20559	6.4252	8.01407
S. meliloti probes
cytochrome c binding protein	Sme.3224.1.S1_at	9.06391	9.29825	8.32632	8.58529	9.7224	8.77178	9.08078	9.89121	11.0139	8.86922	9.06704	8.58366	8.36314	11.3724	76.5195	63.8782	10.1231	8.43184	7.77569	7.21504	9.03324	9.78396	11.2205	10.6571	10.2456	11.9015	8.55759	9.37333	8.43417	8.56579	11.0126	9.40166	14.3579	11.857	9.29305	8.9468	9.44805	15.3111	10.1178	8.26044	7.92985	9.29011	11.1184	9.73775	12.0892	11.5888	10.9488	16.2956
FdxB ferredoxin III	Sme.3225.1.S1_at	13.3098	13.5285	14.0258	12.5134	15.6568	13.966	14.2508	13.7472	13.9464	13.545	14.3794	11.6128	13.0742	17.2371	50.2846	49.6615	15.5378	11.6613	13.4163	12.5869	12.9616	15.1959	17.6663	9.37288	13.771	10.7386	13.8927	20.8709	14.8532	11.4226	11.7698	14.6335	14.229	14.2314	13.6485	15.9708	13.0629	16.8957	12.691	12.252	19.2604	13.2787	12.5765	11.0477	18.3065	14.9133	13.7729	23.0968
cytochrome c binding protein	Sme.3226.1.S1_at	10.1792	13.0431	10.2716	9.56351	9.8123	9.12083	9.67548	8.34868	9.31196	9.16833	9.91781	8.93964	9.52769	14.7607	21.9711	24.7879	11.1183	10.8769	10.898	9.06308	11.4878	9.7577	8.53529	7.83837	8.9913	10.4745	6.74163	10.595	12.3546	11.0521	9.1572	8.21159	13.699	11.0219	14.2278	8.3359	8.01085	17.5478	11.8042	10.4786	10.6385	8.01269	9.81057	9.12576	10.9733	16.4606	10.9075	14.0602
TRm24 transposase	Sme.3227.1.S1_at	17.8121	23.9578	20.7864	19.033	16.586	18.532	16.3311	16.3756	18.0641	19.8596	19.0366	20.4526	18.2018	37.3259	57.8	94.5334	16.6246	14.6427	13.7615	14.9845	20.1551	19.767	17.5477	14.1774	15.2006	16.9399	15.8304	19.891	20.4832	20.7026	18.3462	18.3873	23.3195	23.8577	20.5126	19.7482	15.8023	26.9013	14.0062	14.9997	20.0092	15.1315	22.9646	19.3785	39.9619	38.5804	44.5411	62.0793
NifX	Sme.3228.1.S1_at	6.55534	6.58291	6.44575	6.3113	6.7114	7.03548	6.47587	6.93498	6.34256	6.08222	6.78825	6.18073	6.05522	6.97268	14.7997	9.2404	7.02105	7.16173	7.18564	7.43045	6.66564	6.6579	7.99119	6.98629	7.39399	6.5229	7.17129	6.46728	6.71874	5.47757	6.40471	7.47682	6.81921	6.98953	7.49325	6.84012	7.496	6.07082	7.15382	7.06142	6.26532	7.3628	7.0716	7.2177	7.74041	7.12009	7.30279	7.63309
NifE FeMo cofactor biosynthesis protein	Sme.3229.1.S1_at	6.93556	6.40236	6.37617	6.30593	6.56289	5.90586	6.97561	6.69715	6.04681	6.57553	5.94834	6.45469	6.54571	7.64952	35.6587	88.6676	6.30682	6.67285	6.48129	6.99797	7.48439	8.18568	7.92257	6.29268	8.88664	6.27432	5.97432	6.2848	6.66745	7.03404	7.61001	7.69252	10.1227	12.9216	6.97456	8.08721	7.99874	7.14811	6.25728	6.47898	6.47076	5.56956	6.23346	6.68513	9.70965	7.86485	7.98783	10.1718
	Sme.323.1.S1_at	8.90303	8.15193	8.31752	7.8746	8.71102	8.66282	7.15953	7.91073	8.39078	8.45204	8.47793	8.0696	8.00625	9.68072	47.0372	57.9479	9.69099	7.39294	7.43695	7.09649	8.08912	9.3001	9.92929	7.33777	6.95765	6.36261	9.11021	8.81415	9.41129	7.22197	8.97561	8.45198	8.55694	12.1901	8.27704	10.333	9.21824	15.4907	8.79808	9.49898	8.77773	8.60577	9.78071	10.2323	9.12918	8.37437	8.9108	14.2393
SMa0653;	Sme.3230.1.S1_at	9.38442	7.92899	9.145	8.17003	9.48572	8.49531	8.53107	9.03587	8.22012	8.21981	9.25065	8.86898	9.35165	9.25366	17.8	14.1438	8.3394	7.35676	7.67065	7.05835	11.2041	8.36456	10.8287	6.85465	10.3241	8.00359	8.50485	8.26607	9.32898	11.2089	6.70229	9.42056	9.46051	9.79029	8.28289	10.0943	10.2263	7.75416	8.15199	8.56838	9.63812	7.92452	9.36271	7.6058	10.017	8.21833	9.3295	9.99403
NifD nitrogenase molybdenum-iron protein alpha chain	Sme.3231.1.S1_at	14.534	19.7624	16.4622	18.6279	18.6354	16.667	18.5692	19.5426	17.8006	14.4915	16.5656	17.049	16.3035	20.0657	73.5858	110.315	22.0152	18.6782	18.2952	16.7292	18.0282	19.0241	16.659	14.834	19.264	11.5195	18.617	22.5252	17.455	15.2621	16.5226	16.3225	17.65	21.5004	16.2482	19.3252	22.3531	16.7509	16.6518	14.6172	12.5568	28.0644	15.789	13.2956	17.1727	18.9729	16.5866	15.6276
NifH nitrogenase iron protein	Sme.3232.1.S1_at	7.88562	9.28323	8.46217	8.77749	7.4659	8.3139	8.19089	7.16873	7.69252	8.39244	7.42641	7.39088	7.08771	8.7899	48.1757	73.4547	9.31936	8.70514	9.28859	8.2091	6.67552	7.45656	12.3635	8.21425	9.41895	7.62834	6.91516	9.65446	8.02981	8.68024	9.83159	7.54187	10.0626	8.39978	8.63552	8.58762	8.23923	9.67272	9.15778	9.2446	11.5875	8.68581	10.1757	8.86125	8.65404	9.4993	9.14097	9.00413
	Sme.3233.1.S1_at	9.72972	11.9162	9.5559	10.2363	11.8774	12.5983	11.7668	10.5504	10.847	9.54915	10.1705	12.8403	9.86453	14.3698	43.991	35.1619	10.9705	10.397	9.54087	8.89835	12.7993	11.2841	10.9072	9.09437	10.8613	9.52232	10.5311	12.4485	12.8364	11.425	11.5732	10.3664	12.5566	9.604	13.7678	10.9249	16.7047	12.5244	10.0296	13.5543	12.8562	13.8973	11.9857	9.01526	13.958	13.3117	12.0353	14.2557
	Sme.3234.1.S1_at	16.0068	16.2267	15.5901	13.6025	17.5926	18.5199	20.5491	16.7629	16.4133	14.9335	18.3088	18.9981	20.6537	18.6539	31.1127	50.3184	17.9646	18.5955	21.9573	18.6447	16.6527	17.8086	16.3144	11.2469	12.1194	17.0453	11.771	17.6801	17.7366	12.7495	17.3219	15.5658	14.7558	16.0458	11.2395	21.3762	18.3084	17.3366	16.2421	16.2873	17.0466	17.2768	10.4072	15.659	22.1368	22.2675	18.8939	24.903
	Sme.3235.1.S1_at	7.25743	7.25179	8.00607	7.51537	7.01485	6.81701	7.44469	7.51389	6.88027	7.93861	8.00043	8.48016	7.16003	7.89775	10.4152	9.02288	9.37952	8.11207	8.37102	7.29573	7.58412	10.4542	6.05133	7.9223	8.37976	9.41737	9.37369	9.38011	8.47451	7.30756	8.33924	8.03348	10.2162	7.84033	8.63003	9.05875	8.77878	9.20879	6.50966	6.88159	8.60091	6.58937	10.8884	9.47132	7.1594	7.68002	8.16196	7.79775
	Sme.3236.1.S1_at	14.0936	13.5276	12.5567	13.405	12.438	14.8014	13.759	14.5869	13.2645	13.2924	14.9447	13.6615	14.7771	16.9618	74.6694	85.2978	14.4075	15.5093	15.8149	13.6502	15.7289	14.6122	9.90416	9.85413	11.3822	10.1428	11.4109	11.2556	18.9283	12.3128	11.3606	10.7705	18.1767	15.5694	13.6777	12.3351	11.1415	10.9278	12.6124	11.7539	13.3108	15.1632	11.409	10.2459	17.1315	21.5881	16.5896	14.512
	Sme.3237.1.S1_at	10.2169	8.76557	9.83626	10.3652	10.6763	12.2872	12.0606	11.3604	11.5155	10.2133	12.175	11.5311	11.2247	13.4391	57.9863	56.0611	11.1035	9.99239	11.1756	9.48522	10.0601	9.70906	9.40967	10.4821	13.8166	11.351	10.8613	12.1181	9.37182	8.7195	8.6002	9.57655	11.9199	15.521	10.7788	10.9891	8.50334	10.3859	10.2065	9.49186	8.60245	10.7989	10.8043	14.6055	12.6199	12.0096	11.1441	10.7847
	Sme.3238.1.S1_at	36.8932	50.6734	46.9627	39.4228	41.074	44.2448	39.4416	38.3	37.3915	36.3979	41.8925	38.9772	38.5656	62.4819	57.6468	95.8001	35.1676	30.7702	34.5472	24.7013	40.3689	46.9406	29.8805	41.0947	36.1939	32.2264	31.5145	36.0498	38.7709	38.4709	34.9165	33.4641	29.2336	37.3837	34.2567	42.3334	42.9048	50.8182	27.1998	42.3092	37.4986	38.5382	34.5009	41.4061	45.5809	48.8737	47.0138	49.9878
	Sme.3239.1.S1_at	11.9753	12.6904	10.5694	10.177	15.3498	11.5036	11.8349	9.87269	11.7615	10.9743	10.1503	11.1933	10.6022	11.2493	19.589	30.6252	14.5093	13.5043	11.2676	11.3132	14.2495	12.8167	15.7828	10.0847	12.25	14.1866	14.8282	14.2821	13.6748	10.934	9.7366	8.68328	13.5225	12.8125	9.02179	13.3832	9.99214	10.8656	14.8178	13.7949	11.6362	10.387	13.0887	13.1209	14.7965	12.6305	12.4268	14.9206
	Sme.324.1.S1_at	12.9811	11.9928	10.9811	10.5816	12.0955	11.3921	12.1659	11.7941	11.8298	11.4016	11.1425	11.7023	11.2645	14.0819	65.6142	58.4904	12.4951	11.1821	13.9771	11.3327	12.4194	12.4071	12.5934	10.5511	12.1437	11.502	10.7423	9.70889	13.2781	13.0501	13.9559	12.7306	12.265	14.142	14.8519	14.1864	13.7715	16.0848	14.2047	11.9616	9.08231	10.2249	10.8079	11.0234	22.6063	16.7773	15.3362	16.7986
	Sme.3240.1.S1_at	11.3052	9.74341	10.5914	9.21705	10.6876	9.72222	9.90445	9.18044	8.13683	9.62524	9.75779	11.3936	8.81683	12.4618	13.0598	24.6756	11.4149	9.55562	10.346	8.74509	9.65154	10.0169	13.5363	9.61195	12.5165	12.2032	12.7519	12.8892	10.4008	12.8971	8.54172	9.39235	9.55561	16.5303	15.0193	13.1376	17.0508	10.6919	12.9977	10.2295	11.691	15.9936	9.50336	11.962	12.0426	12.4463	12.3846	13.1168
	Sme.3241.1.S1_at	7.86751	7.11039	7.53408	7.58384	8.8991	9.45738	7.72307	9.86253	8.81341	7.89389	8.91983	8.55929	8.83676	8.59916	12.9304	23.6503	8.17963	7.02183	7.68745	7.77587	10.4819	6.98872	7.91111	7.97463	6.68098	7.44263	7.2756	8.21325	8.60078	10.1112	7.4198	9.63797	7.66005	12.0345	6.9802	6.84371	9.79682	8.94795	9.18491	8.09237	9.95896	8.3084	7.93501	8.09223	8.49604	8.08904	7.61718	8.8
	Sme.3242.1.S1_at	10.7125	8.15792	9.47797	9.94706	7.96862	7.97098	8.39744	8.35494	10.3291	9.90609	9.1834	8.68886	8.93022	9.86036	49.2135	46.7717	11.6091	9.68229	12.8511	10.2249	9.70584	10.7847	10.521	8.56559	10.8661	10.2371	8.45146	9.77732	11.8851	7.7594	6.79038	9.84765	10.6289	14.1963	8.00832	9.46886	9.39444	10.0864	10.7936	10.2593	9.65289	14.1139	12.498	9.53969	11.2569	14.5825	10.7007	19.955
NifA transcriptional regulator	Sme.3243.1.S1_at	9.22592	10.6009	10.9759	9.56596	10.2198	9.31194	9.90249	8.98285	9.34565	9.96868	9.53631	8.82138	8.54887	11.6339	16.9836	14.4558	10.0212	9.14759	9.87102	9.20846	8.43123	7.40828	9.45163	9.91792	8.33888	11.3744	8.60413	12.4594	8.44268	9.52307	10.2509	9.80042	8.74665	11.2288	10.2187	11.4055	12.2575	10.2459	7.80428	9.09083	13.7241	10.0075	10.9799	12.5923	12.1557	12.9342	12.7017	21.014
	Sme.3244.1.S1_at	12.2739	12.5745	11.6172	12.0581	11.82	11.3392	12.3937	13.3667	10.8787	10.268	12.1106	11.0125	11.5058	11.9428	29.9546	61.5733	15.7554	11.3641	11.8378	13.1328	13.316	12.4077	17.9161	9.0689	10.3866	11.9525	13.0655	16.3033	12.633	13.8203	14.1831	14.1354	15.7515	23.8869	15.0913	13.0947	11.4574	10.8321	17.2603	14.0866	11.6466	12.3315	12.2342	15.3157	15.2266	16.902	12.49	12.4894
	Sme.3245.1.S1_at	9.72245	9.61381	10.3903	10.2606	8.92426	10.0565	9.67757	10.9952	10.4511	10.3801	10.7067	9.98568	9.33765	12.119	76.7868	75.4933	12.7826	11.3313	11.852	11.0855	11.1955	9.32715	9.78465	9.44893	9.68543	7.35098	8.51345	11.4111	11.5243	11.0709	9.11861	9.9676	11.9183	9.04498	9.27324	9.36284	11.8677	10.8315	11.1983	10.1206	10.9908	13.3698	12.0902	7.99136	11.7911	12.4252	10.4124	10.6258
	Sme.3246.1.S1_at	9.65762	8.66476	9.38421	9.25663	8.15235	13.2087	9.77289	10.537	10.833	9.26944	9.41006	8.28775	9.27574	12.0871	123.959	221.257	9.98271	8.85447	9.11399	9.45837	9.38808	9.19457	11.639	7.89662	9.96401	9.21465	9.7747	10.8063	12.8364	10.4979	9.52727	9.9244	9.7446	10.9068	9.47255	10.333	12.6626	8.9329	9.10649	9.69535	8.60091	10.2752	8.83012	9.94354	16.3159	14.1968	11.8786	12.2743
	Sme.3247.1.S1_at	9.89625	10.0131	9.13053	9.5386	12.4711	10.7657	10.7982	11.0007	10.4435	10.5359	11.4945	11.8376	8.88565	9.9123	20.2016	28.3222	7.98255	9.666	8.82883	7.17361	11.5694	8.80449	12.1499	8.64843	6.87234	6.82164	10.3111	12.176	7.62775	8.81976	10.1545	9.82208	8.51259	9.24075	10.6801	10.4373	9.27016	12.7462	10.3993	9.3795	10.6371	9.9462	10.7993	11.6473	11.5754	10.7139	9.39781	10.2459
	Sme.3248.1.S1_at	7.9234	7.54594	8.33962	6.95632	8.72491	9.3764	9.02331	8.59131	8.62336	8.32159	7.90292	8.20379	10.0448	10.3819	100.749	74.8488	8.14193	8.27535	7.55939	7.87024	9.18643	8.25525	8.92756	7.73071	9.09733	7.84935	7.96818	7.7054	10.688	8.72203	9.10782	7.62385	10.6017	8.96608	9.69258	8.09414	7.66779	11.0289	9.13788	7.48851	13.1729	9.93165	8.87452	9.41219	10.5376	10.0128	12.7284	13.5764
	Sme.3249.1.S1_at	8.62889	10.3595	8.34419	9.29719	11.3876	10.2058	10.6853	9.8956	11.4189	11.625	9.77878	11.2496	10.2397	9.54108	121.427	71.156	12.6703	9.2129	10.7574	8.98617	10.5222	8.84903	11.499	7.92252	8.81997	8.40736	7.06337	11.8354	8.83924	8.36115	12.4665	7.50398	15.7149	10.2186	9.8793	8.52487	10.2463	12.1973	8.24867	7.2488	8.55764	8.66877	9.036	9.22984	13.2854	12.6282	9.76133	11.5429
senescence markers
cysteine proteinase	Mtr.37329.1.S1_at	7.90504	7.44147	7.39722	5.76931	7.45479	7.31716	7.28392	6.42997	7.27536	7.14936	6.8388	6.42031	6.2927	7.12739	9.28926	8.90261	6.29768	7.05918	6.55278	19.7412	6.04637	6.38197	7.50733	6.97422	8.16173	6.3959	6.13102	11.1486	8.14838	7.50285	6.37671	6.22412	7.7642	6.92225	7.6363	7.33521	6.94414	8.27783	7.41521	7.12916	6.41007	6.95145	6.93836	8.02032	8.23736	7.90814	7.91549	8.42511
cysteine proteinase	Mtr.43786.1.S1_at	7.59916	8.36154	9.23227	7.39828	72.6524	49.5715	35.6451	54.6717	46.0553	49.4782	44.5925	43.4583	44.2167	7.47717	18.07	14.4203	11.1615	8.80514	11.4164	27.0927	7.33168	8.85656	9.82548	8.88075	7.16961	7.15898	11.6766	13.9602	5.7935	6.40132	7.15276	9.22942	8.20417	11.4549	7.39806	12.0829	8.42463	17.8108	8.83755	8.91326	12.476	10.5977	9.65964	7.69985	9.4671	9.68792	7.9417	7.73991
cysteine proteinase	Mtr.43787.1.S1_at	8.57798	8.84129	7.81832	7.91114	15.779	12.7503	15.898	18.795	10.2458	11.7584	12.8765	12.463	13.3824	7.63191	18.2473	18.2334	10.4673	8.38569	9.18039	12.223	8.99033	9.45144	7.45659	7.00534	8.33567	7.97013	7.18617	9.31458	9.54973	8.35029	7.44672	8.48246	10.1535	9.10137	8.76075	11.4726	10.5675	10.4843	8.6403	10.294	15.5083	13.2542	15.5295	14.9271	7.76051	7.48726	6.98724	9.93528
cysteine proteinase	Mtr.8512.1.S1_at	7.18942	7.04587	7.05816	7.14074	7.75144	7.04204	8.2152	6.53124	6.10438	6.68258	7.17219	6.12629	7.32507	6.70738	11.268	13.5824	7.41773	7.06132	8.30354	46.0804	7.43701	6.86864	6.774	9.33172	9.20889	8.78993	7.50545	7.32578	8.65259	7.19851	7.19801	7.25888	10.9915	7.85687	9.19667	8.60678	7.29569	7.91473	7.50935	8.91656	6.67662	6.14432	7.84669	8.26771	8.47116	8.2026	7.43598	8.9692
chitinase	Mtr.12881.1.S1_at	18.4812	26.9052	25.3637	22.2409	9.44298	9.37068	12.4054	10.0148	8.40607	9.23899	9.24548	10.43	10.9033	11.2188	41.4487	25.2841	93.8043	72.0199	13.0262	14.6504	11.5458	13.102	11.1433	22.557	20.602	11.1713	11.5004	12.5963	13.457	14.2606	10.3746	12.9083	12.4294	17.5287	15.8927	15.5473	15.2734	14.4285	14.9775	16.3341	9.5775	12.3799	13.6715	17.6871	15.2095	16.6769	13.0859	12.6044
nucleoside transporter	Mtr.32717.1.S1_at	54.1816	49.4271	37.9646	38.1549	207.71	107.894	100.236	88.0514	109.317	124.869	95.5107	82.1786	86.4615	16.4562	231.906	13.0517	127.765	99.5582	118.902	124.233	255.783	80.8876	49.8866	430.364	227.47	185.583	109.023	159.249	198.674	199.06	239.052	200.064	145.694	184.997	227.544	270.013	159.064	230.41	137.702	123.06	266.432	278.259	243.934	417.823	16.3096	15.036	9.82162	9.85049
metal-nicotinamine transporter	Mtr.38084.1.S1_at	1761.82	1881.27	1667.16	1561.11	279.271	275.705	215.089	298.583	278.232	310.173	226.945	279.059	236.32	1358.17	118.909	26.2791	1003.88	1151.97	1090.96	1181.55	2242.5	4091.93	4241.96	1885.22	2963.35	3001.54	5234.58	5376.14	2178.63	2139.39	2755.89	2976.16	2591.64	2402.53	1491.15	1494.08	2121.24	2330.53	3139.35	3181.9	1982.49	2347.09	2240.07	2390.17	1835.92	1919.15	1918.8	1828.96
nuclease	Mtr.44301.1.S1_s_at	16.9451	18.4201	15.8207	18.5503	1063.39	1148.32	855.57	950.382	1110.93	1020.92	989.495	770.076	1024.88	27.7317	17.3888	79.2785	20.0897	25.7614	19.1364	21.6795	44.5404	26.8654	25.549	64.1466	71.3559	44.0407	12.2287	16.4088	23.5412	21.4549	19.6354	16.8831	35.3355	39.2721	49.0639	55.492	37.6261	41.0434	19.8985	23.7433	54.6316	48.4578	36.3079	36.9578	72.6812	103.633	16.1506	28.0423
[truncated: 219 more columns]
