# Supplementary material for: Extreme specificity of NCR gene expression in Medicago truncatula
Source: BMC Genomics. 2014 Aug 25;15(1):712. doi: 10.1186/1471-2164-15-712 (PMC4168050; doi:10.1186/1471-2164-15-712)
Supplement: Supplementary file 3 — Additional file 3: Table S2: Entropy of gene expression. The 9,000 probe-sets with the lowest entropy. (XLSX 3 MB) [file 12864_2014_6439_MOESM3_ESM.xlsx]

## Sheet: Feuil1
Probeset	leaf	petiole	stem	bud	flower	seed	pod	root	nodule	mycorrhiza	entropy	annotation	specificity	NCR (1 or 0)
Mtr.31245.1.S1_a_at	0.000637988	0.000637988	0.000774699	0.000751914	0.000683558	0.000706343	0.000637988	0.000672166	0.000626595	0.993871	0.073271	pectine esterase	mycorrhiza	0
Mtr.3244.1.S1_at	0.000612595	0.000503203	0.000590717	0.001619	0.000568839	0.000594363	0.000590717	0.0014221	0.992952	0.00054696	0.081743	NCR333	nodule	1
Mtr.49807.1.S1_at	0.000796449	0.000716804	0.000696893	0.000716804	0.000716804	0.992857	0.00149334	0.000696893	0.000652093	0.000657071	0.0834126	seed storage protein	seed	0
Mtr.37269.1.S1_at	0.000700127	0.000700127	0.00080385	0.000777919	0.000700127	0.992305	0.00191887	0.000726058	0.000693645	0.000674197	0.0886404	seed storage protein	seed	0
Mtr.31203.1.S1_s_at	0.000867287	0.000991185	0.000898262	0.000743389	0.000805338	0.992357	0.000898262	0.000836312	0.000859543	0.000743389	0.0889122	seed storage protein	seed	0
Mtr.3244.1.S1_x_at	0.000631405	0.000652452	0.000547218	0.00170479	0.000568265	0.00060685	0.000631405	0.00193631	0.992174	0.000547218	0.0891718	NCR333	nodule	1
Mtr.37270.1.S1_at	0.000770724	0.000698468	0.000626213	0.000674383	0.000674383	0.991962	0.00250485	0.000710511	0.00070449	0.000674383	0.0912713	seed storage protein	seed	0
Mtr.18384.1.S1_s_at	0.000807197	0.000877388	0.000842292	0.000947579	0.000877388	0.000918333	0.000842292	0.00112306	0.991957	0.000807197	0.092954	NCR	nodule	1
Mtr.41540.1.S1_at	0.000885726	0.000937828	0.000911777	0.000885726	0.991883	0.000972562	0.000963878	0.000872701	0.000879213	0.000807574	0.0937472	tropinone reductase	flower	0
Mtr.37272.1.S1_at	0.000767687	0.000791677	0.000815667	0.000887638	0.000815667	0.991723	0.00179927	0.000791677	0.000815667	0.000791677	0.0948146	seed storage protein	seed	0
Mtr.12570.1.S1_at	0.000833575	0.000863346	0.000774034	0.00107174	0.000893116	0.00084846	0.000774034	0.00142899	0.991679	0.000833575	0.095575	lectin	nodule	0
Mtr.23804.1.S1_x_at	0.000894408	0.000864594	0.000834781	0.0011031	0.000804967	0.000909315	0.000804967	0.00128198	0.991667	0.000834781	0.0957889	NCR108	nodule	1
Mtr.10704.1.S1_at	0.000945788	0.000847948	0.000815335	0.00101102	0.000880562	0.000913175	0.000945788	0.0012067	0.991586	0.000847948	0.0966766	MtN24 transmembrane protein	nodule	0
Mtr.50026.1.S1_at	0.000758026	0.000705749	0.000810304	0.00151605	0.000784165	0.000784165	0.000862582	0.00167289	0.991426	0.00067961	0.0976224	NCR096	nodule	1
Mtr.49594.1.S1_at	0.000855268	0.000921058	0.000986848	0.00115132	0.000888163	0.000899128	0.000888163	0.00123356	0.991387	0.000789478	0.0986319	Lipase/lipooxygenase	nodule	0
Mtr.4943.1.S1_s_at	0.00102122	0.000948276	0.000875332	0.00109417	0.000911804	0.00100906	0.000984749	0.00109417	0.991186	0.000875332	0.100723	NCR081	nodule	1
Mtr.4742.1.S1_s_at	0.00106857	0.000921178	0.000958025	0.00110541	0.000884331	0.00103786	0.000958025	0.00123438	0.990911	0.000921178	0.103432	Lipase/lipooxygenase	nodule	0
Mtr.10578.1.S1_at	0.000960892	0.00085794	0.000926575	0.00109816	0.00099521	0.0011096	0.00099521	0.00133839	0.99086	0.00085794	0.103885	calmodulin-like protein 1	nodule	0
Mtr.10836.1.S1_at	0.000905177	0.000870362	0.000939991	0.00146221	0.000835548	0.000945794	0.000939991	0.00153184	0.990699	0.000870362	0.105246	NCR119	nodule	1
Mtr.9238.1.S1_at	0.000965819	0.000891525	0.00107726	0.00111441	0.000928672	0.000990583	0.000965819	0.00143015	0.990707	0.000928672	0.105384	NCR022	nodule	1
Mtr.26238.1.S1_s_at	0.00111756	0.000916969	0.000916969	0.00117487	0.000974279	0.000940848	0.00100293	0.00140411	0.990692	0.000859658	0.105522	NCR074	nodule	1
Mtr.17431.1.S1_at	0.00135766	0.000989959	0.000905105	0.00104653	0.00121624	0.990454	0.00121624	0.000947532	0.000989959	0.000876821	0.107884	Lipase/lipooxygenase	seed	0
Mtr.43351.1.S1_at	0.00103966	0.00103966	0.000959683	0.00111963	0.00103966	0.00107964	0.00103966	0.00129957	0.990383	0.00099967	0.108677	NCR087	nodule	1
Mtr.48762.1.S1_x_at	0.000761536	0.000888459	0.000729805	0.00190384	0.000729805	0.000777401	0.000793267	0.00255432	0.990132	0.000729805	0.10928	NCR053	nodule	1
Mtr.37959.1.S1_at	0.00105818	0.0009798	0.0009798	0.00125414	0.00105818	0.00102552	0.0009798	0.00160687	0.990156	0.000901416	0.110734	NCR135	nodule	1
Mtr.3269.1.S1_at	0.000955762	0.000955762	0.000791917	0.00169306	0.00076461	0.000832878	0.000819224	0.00245767	0.989992	0.000737302	0.111098	NCR245	nodule	1
Mtr.48762.1.S1_at	0.00078348	0.00078348	0.000752141	0.00206839	0.000752141	0.000804373	0.000814819	0.00263249	0.989857	0.000752141	0.111774	NCR053	nodule	1
Mtr.40395.1.S1_at	0.000758317	0.000706019	0.000784466	0.0034778	0.000706019	0.000740884	0.000653722	0.00184349	0.989702	0.000627573	0.11196	GRP MtN29	nodule	0
Mtr.37535.1.S1_at	0.00114352	0.000943403	0.00111493	0.00117211	0.00105775	0.00108634	0.00122928	0.00155804	0.989866	0.000829051	0.113605	NCR113	nodule	1
Mtr.8458.1.S1_at	0.000561952	0.000561952	0.000599416	0.000580684	0.000636879	0.988695	0.00668723	0.000580684	0.000533854	0.000561952	0.114196	seed storage protein	seed	0
Mtr.45079.1.S1_at	0.00108879	0.0009483	0.00112391	0.0009483	0.989744	0.00107123	0.00203709	0.00101854	0.00100098	0.00101854	0.114495	MADS box protein-like protein NGL9	flower	0
Mtr.37289.1.S1_at	0.00088035	0.00088035	0.000962883	0.000852839	0.000852839	0.98934	0.00360393	0.000907861	0.000894106	0.000825328	0.11614	seed storage protein	seed	0
Mtr.8458.1.S1_x_at	0.000594205	0.000594205	0.000594205	0.000651708	0.000517533	0.988475	0.00678543	0.000584621	0.000589413	0.000613372	0.116207	seed storage protein	seed	0
Mtr.9019.1.S1_at	0.0011893	0.00106627	0.000984245	0.00123031	0.000984245	0.00133967	0.00110728	0.00155839	0.989556	0.000984245	0.116649	NCR072	nodule	1
Mtr.11237.1.S1_at	0.00114558	0.000916468	0.00102429	0.00101081	0.989475	0.00213842	0.00159034	0.000997333	0.0010007	0.000700828	0.116784	seed storage protein	flower	0
Mtr.2260.1.S1_at	0.0011427	0.00119711	0.00108828	0.00125152	0.0011427	0.00121525	0.0011427	0.00130594	0.989371	0.0011427	0.118605	NCR286	nodule	1
Mtr.49810.1.S1_s_at	0.00111022	0.00111022	0.00107322	0.00103621	0.0024795	0.98924	0.00107322	0.00094369	0.000971446	0.000962194	0.118988	seed storage protein	seed	0
Mtr.52342.1.S1_at	0.00119418	0.00114995	0.00114995	0.0013711	0.00110573	0.00118681	0.0010615	0.0015259	0.989238	0.00101727	0.119805	NCR054	nodule	1
Mtr.9373.1.S1_at	0.00113909	0.0010969	0.00113909	0.00151878	0.00118128	0.00129378	0.00113909	0.00126565	0.989214	0.00101252	0.120053	NCR198	nodule	1
Mtr.31412.1.S1_at	0.00115068	0.00107133	0.00134908	0.00115068	0.00107133	0.00109778	0.00119036	0.00156731	0.989201	0.00115068	0.120161	NCR	nodule	1
Mtr.21502.1.S1_at	0.0012878	0.00120472	0.00116317	0.0012878	0.00116317	0.989147	0.00112163	0.0012878	0.00129818	0.00103855	0.120757	seed storage protein	seed	0
Mtr.19938.1.S1_at	0.000937569	0.000962909	0.00108961	0.00101359	0.00162174	0.988958	0.00253397	0.00100092	0.00101992	0.00086155	0.121491	seed storage protein	seed	0
Mtr.43635.1.S1_at	0.00118414	0.00114467	0.00106572	0.00153938	0.00106572	0.00113151	0.00110519	0.00173673	0.98904	0.00098678	0.121557	NCR089	nodule	1
Mtr.35736.1.S1_at	0.00090117	0.000710538	0.000727868	0.000762529	0.988358	0.0009185	0.00530304	0.000762529	0.000844847	0.000710538	0.122035	lipid transfer protein	flower	0
Mtr.38556.1.S1_at	0.00126827	0.00111906	0.00119366	0.00134287	0.00111906	0.00124962	0.00115636	0.00164129	0.988828	0.00108176	0.12375	NCR101	nodule	1
Mtr.27456.1.S1_s_at	0.00118215	0.00122944	0.00122944	0.00127672	0.00118215	0.00123732	0.00122944	0.00148951	0.988714	0.00122944	0.124937	NCR078	nodule	1
Mtr.44286.1.S1_at	0.00115043	0.00115043	0.00128317	0.00137167	0.00119468	0.0012168	0.00132742	0.00141591	0.988695	0.00119468	0.12512	NCR227	nodule	1
Mtr.40336.1.S1_at	0.00131901	0.00123107	0.00123107	0.00123107	0.00114314	0.00128237	0.00123107	0.00153884	0.988649	0.00114314	0.12554	NCR150	nodule	1
Mtr.12611.1.S1_at	0.00103309	0.00112701	0.00103309	0.000876561	0.0010957	0.988323	0.00363147	0.0010644	0.000970479	0.000845256	0.126244	unknown function; secreted protein	seed	0
Mtr.38519.1.S1_at	0.00124413	0.00128703	0.00124413	0.00137284	0.00120123	0.00129418	0.00128703	0.00141574	0.988495	0.00115833	0.127051	calmodulin-like protein 5	nodule	0
Mtr.12580.1.S1_s_at	0.00139377	0.00123449	0.00123449	0.00135395	0.00127431	0.00130086	0.00123449	0.00151324	0.988465	0.000995553	0.12728	NCR274	nodule	1
Mtr.29596.1.S1_at	0.00130459	0.00125627	0.00120795	0.00140123	0.00120795	0.00128848	0.00115964	0.00178777	0.988275	0.00111132	0.129026	NCR238	nodule	1
Mtr.8556.1.S1_at	0.00113933	0.00113933	0.00105795	0.00183107	0.000976572	0.00111899	0.000976572	0.00262454	0.988159	0.000976572	0.129138	NCR094	nodule	1
Mtr.17430.1.S1_at	0.00115199	0.00115199	0.00107254	0.00143005	0.00127116	0.988252	0.00154922	0.00170812	0.0012215	0.00119171	0.129221	Lipase/lipooxygenase	seed	0
Mtr.43857.1.S1_at	0.00131738	0.00121604	0.00116537	0.00162139	0.00121604	0.00132582	0.00131738	0.00159605	0.988059	0.00116537	0.131129	NCR071	nodule	1
Mtr.1775.1.S1_s_at	0.00114046	0.00121649	0.00114046	0.0017487	0.00121649	0.00114046	0.00106443	0.00249	0.98793	0.000912365	0.131594	NCR269	nodule	1
Mtr.10947.1.S1_at	0.00126041	0.00130709	0.00126041	0.00158718	0.00126041	0.00139268	0.00121373	0.00165721	0.987847	0.00121373	0.133162	NCR193	nodule	1
Mtr.43103.1.S1_s_at	0.00123748	0.00105186	0.00108279	0.00256776	0.00102092	0.0010467	0.00114467	0.00216558	0.987723	0.000959045	0.133197	NCR019	nodule	1
Mtr.42693.1.S1_at	0.00134343	0.00129545	0.00129545	0.00129545	0.0013914	0.0013914	0.00143938	0.00151135	0.987789	0.00124747	0.133794	NCR295	nodule	1
Mtr.39224.1.S1_at	0.001319	0.00142047	0.00136974	0.00142047	0.00126827	0.00138665	0.001319	0.0013951	0.987782	0.001319	0.133877	NCR217	nodule	1
Mtr.35425.1.S1_s_at	0.00140377	0.00129979	0.00145576	0.00155974	0.0012478	0.00130845	0.00129979	0.00142977	0.987747	0.0012478	0.134174	NCR100	nodule	1
Mtr.42844.1.S1_at	0.00101824	0.00113803	0.00107813	0.00233595	0.00110808	0.00119293	0.00107813	0.00260549	0.987487	0.00095834	0.135304	Basic blue protein	nodule	0
Mtr.43465.1.S1_at	0.00101012	0.00119718	0.00115977	0.00205765	0.00119718	0.00114106	0.00115977	0.00233824	0.987542	0.00119718	0.135348	leghemoglobin	nodule	0
Mtr.1588.1.S1_s_at	0.00128912	0.00123541	0.00112798	0.00182626	0.00123541	0.00125331	0.00128912	0.00209482	0.987521	0.00112798	0.135938	NCR174	nodule	1
Mtr.40309.1.S1_s_at	0.000826044	0.000762502	0.000794273	0.0034948	0.000762502	0.000773092	0.000826044	0.00424142	0.986884	0.000635418	0.136378	MtN22; secreted protein	nodule	0
Mtr.38369.1.S1_at	0.00124108	0.00137405	0.00137405	0.00155134	0.00132972	0.00145531	0.00124108	0.00163999	0.987464	0.00132972	0.136839	NCR137	nodule	1
Mtr.30980.1.S1_at	0.00149587	0.00134113	0.00139271	0.00154746	0.00123796	0.00145289	0.00123796	0.00162483	0.987431	0.00123796	0.137134	NCR153	nodule	1
Mtr.17106.1.S1_at	0.00175535	0.0013678	0.00148179	0.00168696	0.00120823	0.00127662	0.00143619	0.0013678	0.987348	0.00107144	0.137815	enod20	nodule	0
Mtr.12469.1.S1_at	0.00129611	0.0013998	0.00119242	0.00150349	0.00124426	0.00129611	0.00129611	0.00228115	0.987298	0.00119242	0.138062	NCR095	nodule	1
Mtr.3244.1.S1_s_at	0.00105104	0.00115883	0.000997137	0.00293751	0.00113188	0.000943237	0.00102409	0.00276234	0.987078	0.000916288	0.138327	NCR306	nodule	1
Mtr.18548.1.S1_at	0.00156132	0.001514	0.00132475	0.00146669	0.00146669	0.00137207	0.00123013	0.00153766	0.987297	0.00123013	0.138426	NCR010	nodule	1
Mtr.8699.1.S1_at	0.00153992	0.00138062	0.00127442	0.00169922	0.00132752	0.00146912	0.00132752	0.00159302	0.987167	0.00122131	0.139612	GRP2D	nodule	0
Mtr.40500.1.S1_at	0.00127022	0.00122486	0.00136095	0.00163314	0.00149705	0.00150461	0.00140632	0.00154241	0.987154	0.00140632	0.139769	NCR160	nodule	1
Mtr.31121.1.S1_s_at	0.000561751	0.000540145	0.000540145	0.005207	0.000540145	0.000579756	0.000561751	0.00510978	0.985863	0.000496934	0.140054	nodulin25, secreted protein	nodule	0
Mtr.8724.1.S1_at	0.00134009	0.00139836	0.00134009	0.00168968	0.00151489	0.00139836	0.00145662	0.00151489	0.987123	0.00122356	0.140056	NCR100	nodule	1
Mtr.2232.1.S1_s_at	0.00139144	0.00145193	0.00127044	0.00151243	0.00139144	0.00161326	0.00145193	0.00157293	0.987074	0.00127044	0.140538	NCR116	nodule	1
Mtr.37302.1.S1_s_at	0.00136114	0.00125643	0.00130879	0.00167525	0.00136114	0.00134369	0.00141349	0.00191083	0.98706	0.00130879	0.140548	NCR259	nodule	1
Mtr.8458.1.S1_s_at	0.000960279	0.000987715	0.00117977	0.00123464	0.000932842	0.986577	0.00502089	0.000919124	0.00120035	0.000987715	0.140645	seed storage protein	seed	0
Mtr.43422.1.S1_at	0.00137195	0.00142276	0.00137195	0.00172764	0.00132114	0.00137195	0.00137195	0.0019563	0.986865	0.00121951	0.142363	NCR289	nodule	1
Mtr.35599.1.S1_s_at	0.00122025	0.00135584	0.00140103	0.00225973	0.00122025	0.0013935	0.00135584	0.00176259	0.986811	0.00122025	0.142654	NCR106	nodule	1
Mtr.11160.1.S1_at	0.00144434	0.00144434	0.00127769	0.00166655	0.00138879	0.00138879	0.00133324	0.00199986	0.986723	0.00133324	0.143707	NCR028	nodule	1
Mtr.36934.1.S1_s_at	0.0012018	0.00124186	0.00108162	0.00196294	0.0012018	0.0013153	0.00136204	0.00284426	0.986627	0.00116174	0.143714	MtN11, secreted peptide	nodule	0
Mtr.24397.1.S1_at	0.00146521	0.00146521	0.00119049	0.00160258	0.00169415	0.986676	0.00137364	0.00144232	0.00157968	0.001511	0.144255	seed storage protein	seed	0
Mtr.15102.1.S1_at	0.00162016	0.00145815	0.00145815	0.00151215	0.00140414	0.00144014	0.00145815	0.00162016	0.986571	0.00145815	0.145301	NCR221	nodule	1
Mtr.40083.1.S1_at	0.00137953	0.00134225	0.00123039	0.00216251	0.00123039	0.00129254	0.00126768	0.00253536	0.986478	0.00108126	0.145342	NCR120	nodule	1
Mtr.39216.1.S1_at	0.00117384	0.00110479	0.00124289	0.00283102	0.00117384	0.00123713	0.00134646	0.00255482	0.986369	0.000966689	0.14567	NCR249	nodule	1
Mtr.41417.1.S1_at	0.00134043	0.00156383	0.00139628	0.00145213	0.00156383	0.00148005	0.00156383	0.00178724	0.986512	0.00134043	0.145798	NCR020	nodule	1
Mtr.43017.1.S1_s_at	0.0014998	0.00145142	0.0014998	0.00164494	0.0014998	0.98649	0.00159656	0.0014998	0.00156028	0.0012579	0.146035	seed storage protein	seed	0
Mtr.51113.1.S1_s_at	0.00152171	0.00122718	0.00142353	0.00206167	0.00137445	0.00139081	0.00142353	0.00184078	0.98646	0.00127627	0.146088	NCR286	nodule	1
Mtr.338.1.S1_at	0.00132739	0.00145585	0.00141303	0.00166994	0.00149867	0.00151294	0.00141303	0.00199109	0.986433	0.00128457	0.146443	NCR	nodule	1
Mtr.40912.1.S1_at	0.00135795	0.00145495	0.00140645	0.00184294	0.00140645	0.00140645	0.00140645	0.00201268	0.986396	0.00130946	0.146744	SNAP2 TC108316 (SNAP1)	nodule	0
Mtr.38955.1.S1_s_at	0.00140496	0.00136482	0.00132468	0.00188667	0.00136482	0.00137151	0.00136482	0.00246872	0.986285	0.00116411	0.147442	unknown function	nodule	0
Mtr.26812.1.S1_at	0.00117413	0.00117413	0.00117413	0.00122109	0.00122109	0.985852	0.00479044	0.00112716	0.00123283	0.00103323	0.148302	seed storage protein	seed	0
Mtr.49590.1.S1_at	0.00161818	0.00157445	0.00153071	0.00161818	0.00135577	0.00151613	0.00148698	0.00183686	0.986194	0.0012683	0.148741	Lipase/lipooxygenase	nodule	0
Mtr.43017.1.S1_at	0.00161568	0.00161568	0.00156951	0.00147719	0.00143103	0.986163	0.00175416	0.00161568	0.00132716	0.00143103	0.149071	seed storage protein	seed	0
Mtr.3277.1.S1_at	0.00147568	0.00151908	0.00147568	0.00173609	0.00156248	0.00158418	0.00160589	0.00171439	0.986111	0.00121526	0.149525	NCR246	nodule	1
Mtr.11143.1.S1_at	0.00175525	0.00156022	0.00146271	0.00146271	0.986108	0.00149521	0.00175525	0.00153584	0.00140176	0.00146271	0.149583	MYB transcription factor	flower	0
Mtr.8510.1.S1_at	0.000926866	0.00102985	0.00109851	0.00185373	0.00106418	0.00244304	0.000961195	0.00286642	0.985902	0.00185373	0.149751	enod8	nodule	0
Mtr.12717.1.S1_at	0.00159746	0.00153602	0.00141314	0.0016589	0.00153602	0.00161794	0.00153602	0.00168962	0.986063	0.0013517	0.150019	NCR073	nodule	1
Mtr.32072.1.S1_s_at	0.00131921	0.00151909	0.00163902	0.00179892	0.00155906	0.0014991	0.00171897	0.00163902	0.986028	0.00127923	0.150277	enod16	nodule	0
Mtr.13208.1.S1_at	0.0014609	0.0015583	0.0015096	0.00180178	0.00165569	0.0015096	0.0014609	0.00168004	0.986	0.00136351	0.150589	NCR166	nodule	1
Mtr.10784.1.S1_at	0.0015443	0.00159412	0.0015443	0.00164393	0.00159412	0.00148618	0.00139485	0.00181829	0.985935	0.00144467	0.151199	NCR133	nodule	1
Mtr.1739.1.S1_at	0.00150337	0.00145781	0.00145781	0.00200449	0.0013667	0.00141985	0.00141226	0.00225506	0.985847	0.00127559	0.151707	NCR254	nodule	1
Mtr.42875.1.S1_s_at	0.00127008	0.00111767	0.00124468	0.00284498	0.00127008	0.00130395	0.00129548	0.00257826	0.9855	0.0015749	0.153994	NCR164	nodule	1
Mtr.40140.1.S1_at	0.00126953	0.00135708	0.00122575	0.00240773	0.00131331	0.00134979	0.00118198	0.00326138	0.985451	0.00118198	0.154143	leghemoglobin	nodule	0
Mtr.17934.1.S1_s_at	0.00141217	0.00129449	0.00126507	0.00320681	0.00126507	0.00124055	0.00114739	0.00288319	0.985344	0.000941449	0.154679	NCR068	nodule	1
Mtr.31412.1.S1_s_at	0.00108798	0.00116857	0.00124916	0.00342513	0.00104769	0.0012223	0.00128946	0.00318336	0.985238	0.00108798	0.155023	NCR	nodule	1
Mtr.43679.1.S1_at	0.00174054	0.00152956	0.00147682	0.00174054	0.00152956	0.00156473	0.00158231	0.00179328	0.985513	0.00152956	0.155125	SNAP3 TC95836	nodule	0
Mtr.21502.1.S1_s_at	0.00174103	0.00190685	0.00157522	0.00149232	0.00145086	0.985502	0.00190685	0.00157522	0.0014405	0.00140941	0.155144	seed storage protein	seed	0
Mtr.34463.1.S1_at	0.00157503	0.00151203	0.00151203	0.00144902	0.985463	0.00245704	0.00151203	0.00154353	0.00152778	0.00144902	0.155322	mitochondrial polyphosphoinositide binding protein	flower	0
Mtr.38373.1.S1_at	0.00159872	0.00167139	0.00152605	0.00159872	0.00152605	0.00163506	0.00159872	0.00185306	0.985466	0.00152605	0.15557	NCR194	nodule	1
Mtr.43453.1.S1_at	0.00158852	0.00178708	0.00158852	0.00165471	0.00145614	0.00163264	0.00165471	0.0016878	0.985428	0.00152233	0.155931	NCR112	nodule	1
Mtr.35829.1.S1_at	0.00160308	0.00146568	0.00137407	0.0019237	0.00178629	0.00163362	0.00146568	0.00174049	0.985404	0.00160308	0.156072	NCR121	nodule	1
Mtr.37625.1.S1_at	0.00158365	0.00163826	0.00163826	0.00169286	0.00163826	0.00156544	0.00163826	0.00180208	0.985383	0.00141982	0.156337	NCR165	nodule	1
Mtr.8477.1.S1_at	0.000851126	0.000805119	0.000782116	0.00549781	0.000828122	0.000962309	0.000805119	0.00429013	0.984419	0.000759112	0.156606	NCR123	nodule	1
Mtr.9049.1.S1_at	0.00159522	0.00159522	0.0016408	0.00159522	0.00177753	0.985221	0.00168637	0.00173195	0.00169777	0.00145848	0.157836	LEA protein	seed	0
Mtr.12334.1.S1_s_at	0.000943829	0.00115695	0.000852491	0.00444513	0.000822045	0.000994573	0.000943829	0.00459736	0.984422	0.000822045	0.158446	NCR007	nodule	1
Mtr.37595.1.S1_s_at	0.00138547	0.00145839	0.00153131	0.00127609	0.00131255	0.984842	0.0018959	0.00125786	0.0039103	0.00113025	0.159355	seed storage protein	seed	0
Mtr.40467.1.S1_at	0.00161574	0.00180218	0.00149146	0.00161574	0.0015536	0.0016261	0.0015536	0.00195753	0.985044	0.00174003	0.159432	enod18	nodule	0
Mtr.38061.1.S1_at	0.00163339	0.00124017	0.00142166	0.00136116	0.984755	0.00387175	0.0015124	0.00142166	0.00148215	0.00130067	0.160365	flavonoid 3-monooxygenase, cytochrome P450	flower	0
Mtr.8340.1.S1_s_at	0.00180568	0.00148969	0.00157997	0.00180568	0.00153483	0.00159502	0.0013994	0.00268595	0.98484	0.00126398	0.160853	NCR213	nodule	1
Mtr.3210.1.S1_at	0.00138907	0.00154341	0.00128618	0.00195499	0.00149197	0.00152627	0.00154341	0.00300966	0.984763	0.00149197	0.161275	NCR169	nodule	1
Mtr.7542.1.S1_at	0.00176058	0.00161974	0.00169016	0.00169016	0.00169016	0.00171364	0.00161974	0.00183101	0.984836	0.00154931	0.161399	NCR082	nodule	1
Mtr.17415.1.S1_at	0.00152754	0.0018213	0.00158629	0.00176255	0.00170379	0.00166463	0.00164504	0.00202693	0.984793	0.00146879	0.161718	NCR129	nodule	1
Mtr.43563.1.S1_at	0.00154389	0.00159535	0.0013895	0.00144097	0.00164682	0.984522	0.00349949	0.00154389	0.00153103	0.00128658	0.163055	lipid transfer protein	seed	0
Mtr.27725.1.S1_s_at	0.00177589	0.00197321	0.00177589	0.00177589	0.00167723	0.00167723	0.00152924	0.0017019	0.984634	0.00147991	0.163205	leghemoglobin	nodule	0
Mtr.37328.1.S1_at	0.00145221	0.00149622	0.00145221	0.00215632	0.00154023	0.00156957	0.00180427	0.00239835	0.98459	0.00154023	0.163301	MtN11, secreted peptide	nodule	0
Mtr.43260.1.S1_s_at	0.00143967	0.00143967	0.00133303	0.00245277	0.00133303	0.00140412	0.00143967	0.00335922	0.984466	0.00133303	0.163383	NCR006	nodule	1
Mtr.1372.1.S1_at	0.00168312	0.00174545	0.00162078	0.00180779	0.00162078	0.00166234	0.00162078	0.00221299	0.984592	0.00143377	0.163508	NCR298	nodule	1
Mtr.9420.1.S1_s_at	0.00178226	0.00190517	0.0017208	0.00159789	0.0017208	0.984544	0.00178226	0.0017208	0.00162861	0.00159789	0.164069	Ca+2-binding EF hand protein	seed	0
Mtr.41036.1.S1_at	0.00163011	0.00167951	0.00158072	0.00246987	0.00148192	0.00145722	0.00158072	0.00214878	0.984489	0.00148192	0.164219	NCR225	nodule	1
Mtr.41022.1.S1_at	0.00186013	0.0016455	0.00178859	0.00171705	0.00171705	0.00175282	0.00171705	0.00182436	0.984404	0.00157396	0.165359	NCR092	nodule	1
Mtr.10869.1.S1_at	0.00176507	0.00176507	0.00176507	0.00170623	0.00188274	0.00173565	0.0016474	0.00188274	0.98432	0.00152973	0.166105	NCR037	nodule	1
Mtr.12732.1.S1_at	0.00173675	0.00161269	0.00192283	0.00173675	0.00179877	0.00172641	0.00179877	0.00179877	0.984318	0.00155067	0.16613	SNAP7 TC95770	nodule	0
Mtr.29504.1.S1_at	0.00193538	0.0017741	0.0015053	0.00188162	0.00139777	0.00166658	0.00166658	0.00236546	0.984248	0.00155906	0.166541	NCR125	nodule	1
Mtr.41721.1.S1_at	0.00183413	0.0014184	0.00129612	0.00129612	0.00146731	0.983854	0.00511112	0.00132058	0.00127778	0.00112494	0.166713	oleosin	seed	0
Mtr.11627.1.S1_s_at	0.00141344	0.00154193	0.00154193	0.00224865	0.00147768	0.00161688	0.00167042	0.00289112	0.98412	0.00147768	0.167269	NCR192	nodule	1
Mtr.40134.1.S1_x_at	0.00127651	0.00127651	0.00127651	0.00371852	0.00127651	0.00139676	0.00127651	0.00327452	0.983896	0.00133201	0.167417	leghemoglobin	nodule	0
Mtr.12658.1.S1_at	0.00175044	0.00175044	0.00168561	0.00233392	0.00149112	0.00163159	0.00175044	0.0020746	0.984041	0.00149112	0.168466	NCR011	nodule	1
Mtr.43728.1.S1_at	0.00181877	0.00181877	0.0016239	0.00181877	0.00155895	0.00168886	0.00181877	0.00224099	0.983988	0.0016239	0.169049	NCR219	nodule	1
Mtr.2267.1.S1_at	0.00189759	0.00172508	0.00189759	0.00189759	0.00178258	0.00172508	0.00178258	0.00192634	0.983871	0.00149507	0.170186	NCR272	nodule	1
Mtr.31125.1.S1_at	0.00199614	0.001608	0.00177434	0.00188524	0.00199614	0.00159876	0.0017189	0.00207931	0.983846	0.0014971	0.170334	NCR253	nodule	1
Mtr.10869.1.S1_x_at	0.00182077	0.00163869	0.00169938	0.00188146	0.00188146	0.001841	0.00163869	0.00188146	0.983836	0.00188146	0.170528	NCR036	nodule	1
Mtr.38646.1.S1_at	0.00190412	0.00184642	0.00167332	0.00201952	0.00178872	0.00186565	0.00155792	0.00190412	0.983825	0.00161562	0.170591	NCR142	nodule	1
Mtr.27430.1.S1_at	0.00186585	0.00167283	0.00180151	0.00186585	0.00167283	0.00180151	0.00154415	0.00231623	0.983786	0.00167283	0.170864	NCR278	nodule	1
Mtr.9159.1.S1_at	0.00180288	0.00174072	0.00161638	0.00192722	0.00180288	0.00179252	0.00167855	0.0021759	0.983784	0.00167855	0.170944	NCR243	nodule	1
Mtr.38823.1.S1_at	0.00196558	0.00173878	0.00166318	0.00196558	0.00166318	0.00178918	0.00166318	0.00207898	0.983658	0.00181438	0.172105	NCR083	nodule	1
Mtr.43113.1.S1_at	0.00181106	0.00140211	0.00151895	0.00268737	0.00151895	0.00156763	0.00146053	0.00333001	0.983418	0.00128527	0.173015	NCR084	nodule	1
Mtr.8682.1.S1_s_at	0.00180289	0.00164263	0.00220353	0.00172276	0.0016827	0.983484	0.00172276	0.00142228	0.00295474	0.00136218	0.173094	seed storage protein	seed	0
Mtr.27799.1.S1_s_at	0.00124796	0.00120636	0.00116476	0.00191354	0.00137275	0.0061358	0.00124796	0.00162235	0.982924	0.00116476	0.173355	NCR079	nodule	1
Mtr.30154.1.S1_at	0.00183348	0.00171125	0.00177236	0.0018946	0.00165013	0.00194553	0.00171125	0.00207794	0.983509	0.0018946	0.173476	NCR172	nodule	1
Mtr.46092.1.S1_at	0.00181755	0.0019993	0.00175696	0.00175696	0.00193872	0.00196901	0.00181755	0.00193872	0.98343	0.00157521	0.17419	NCR237	nodule	1
Mtr.29547.1.S1_at	0.00178457	0.00185067	0.00158629	0.00218115	0.00191676	0.00192778	0.00171848	0.002082	0.983366	0.00158629	0.174698	NCR098	nodule	1
Mtr.8856.1.S1_at	0.00165324	0.00199767	0.00151547	0.0023421	0.00172213	0.00204359	0.00172213	0.002101	0.983181	0.00172213	0.176292	NCR222	nodule	1
Mtr.38796.1.S1_at	0.00188257	0.00202202	0.00188257	0.00202202	0.00174312	0.00183609	0.00174312	0.0019523	0.983173	0.00174312	0.176534	NCR151	nodule	1
Mtr.1326.1.S1_at	0.00177141	0.00177141	0.00184226	0.0022674	0.00184226	0.00186588	0.00184226	0.00216112	0.983006	0.00162969	0.177961	NCR	nodule	1
Mtr.3241.1.S1_at	0.00229812	0.00151972	0.00185332	0.00189039	0.00170506	0.00210661	0.00196452	0.00227959	0.982974	0.00140852	0.178069	NCR232	nodule	1
Mtr.44263.1.S1_at	0.00175295	0.00198984	0.00217935	0.00180033	0.98298	0.00194246	0.00189508	0.00180033	0.0017648	0.00189508	0.178264	MYB transcription factor	flower	0
Mtr.40803.1.S1_at	0.00214477	0.00197979	0.0019248	0.00208978	0.00175981	0.982966	0.00197979	0.0018423	0.00177356	0.00153984	0.178339	11-beta-hydroxysteroid dehydrogenase-like	seed	0
Mtr.13022.1.S1_at	0.00170545	0.00170545	0.0019897	0.0019897	0.00184758	0.00188311	0.00191864	0.002345	0.98291	0.00170545	0.178827	NCR277	nodule	1
Mtr.50789.1.S1_s_at	0.0018238	0.0018238	0.00175366	0.00210439	0.0018238	0.00208101	0.00189395	0.00210439	0.982908	0.00168351	0.178893	NCR303	nodule	1
Mtr.40251.1.S1_at	0.00137979	0.00143089	0.00137979	0.00454818	0.00132868	0.00143089	0.00132868	0.00334726	0.982497	0.00132868	0.17929	NCR085	nodule	1
Mtr.40817.1.S1_at	0.00162453	0.00170784	0.00158288	0.00349899	0.00158288	0.00163147	0.00162453	0.00304079	0.982415	0.00129129	0.181876	NCR156	nodule	1
Mtr.40973.1.S1_at	0.00149431	0.00160105	0.00165441	0.00293525	0.00165441	0.00176115	0.00197462	0.00277515	0.982495	0.00165441	0.1819	NCR040	nodule	1
Mtr.44209.1.S1_at	0.00147076	0.00147076	0.00132843	0.00142332	0.00137587	0.981924	0.00664215	0.00156565	0.00142332	0.00137587	0.18193	seed coat peroxidase	seed	0
Mtr.12875.1.S1_at	0.00233615	0.00227467	0.00178285	0.0016599	0.0024591	0.982464	0.00209024	0.0016599	0.00173674	0.00153694	0.182619	LEA protein	seed	0
Mtr.43165.1.S1_at	0.00210931	0.00204339	0.00191156	0.00210931	0.00177973	0.00190058	0.00210931	0.00201044	0.982444	0.00158198	0.183039	NCR118	nodule	1
Mtr.45207.1.S1_at	0.00201383	0.00201383	0.00181245	0.0019467	0.0019467	0.0019467	0.00208096	0.00214808	0.982345	0.00174532	0.183978	NCR	nodule	1
Mtr.40141.1.S1_at	0.0020263	0.00195126	0.0020263	0.00210135	0.00180116	0.00195126	0.00187621	0.00221393	0.982326	0.00172611	0.184131	leghemoglobin	nodule	0
Mtr.44010.1.S1_at	0.00183784	0.00191135	0.00198487	0.00205838	0.00176433	0.00207063	0.00205838	0.00216865	0.982308	0.00183784	0.184309	NCR148	nodule	1
Mtr.40731.1.S1_at	0.00185473	0.00203656	0.00181836	0.0023275	0.00225476	0.00190321	0.00200019	0.00209111	0.982186	0.00152742	0.185279	Calmodulin-like protein 2	nodule	0
Mtr.16860.1.S1_at	0.00123825	0.00138393	0.00331414	0.00142035	0.00429746	0.981599	0.0026586	0.0013293	0.00126557	0.00149319	0.187571	embryonic abundant protein	seed	0
Mtr.44040.1.S1_at	0.00207788	0.00194801	0.00214281	0.00227268	0.00194801	0.00196965	0.00188308	0.00207788	0.981862	0.00181814	0.188296	NCR265	nodule	1
Mtr.44665.1.S1_at	0.00191001	0.00197367	0.00184634	0.00229201	0.00197367	0.00203734	0.00203734	0.00238751	0.981759	0.00178267	0.189157	GRP5B-like	nodule	0
Mtr.39654.1.S1_at	0.00182579	0.00165462	0.00165462	0.00188285	0.00154051	0.00180677	0.00205401	0.00251046	0.981647	0.00342335	0.18938	receptor-like protein kinase	nodule	0
Mtr.42978.1.S1_at	0.00204413	0.00204413	0.00219014	0.00204413	0.00197113	0.00208063	0.00182512	0.00222664	0.981676	0.00189812	0.189965	NCR053	nodule	1
Mtr.3242.1.S1_at	0.00225297	0.0020199	0.00194221	0.00225297	0.00186452	0.00214938	0.00194221	0.00225297	0.981614	0.00170915	0.190455	NCR	nodule	1
Mtr.28086.1.S1_at	0.00201188	0.00192441	0.00201188	0.00218683	0.00192441	0.00204104	0.00218683	0.0022743	0.981601	0.00183694	0.190615	NCR145	nodule	1
Mtr.28140.1.S1_at	0.00200092	0.00200092	0.00200092	0.00232107	0.00208096	0.00212098	0.00192088	0.00212098	0.981511	0.00192088	0.191432	NCR185	nodule	1
Mtr.35625.1.S1_s_at	0.00156016	0.00187219	0.00325405	0.00178304	0.00213965	0.981312	0.00249626	0.00178304	0.00161588	0.00218423	0.192521	unknown function	seed	0
Mtr.2010.1.S1_at	0.00184226	0.00209637	0.00209637	0.00235047	0.00203284	0.00212813	0.00209637	0.00231871	0.981323	0.00171521	0.193034	NCR189	nodule	1
Mtr.8907.1.S1_at	0.00222691	0.00173808	0.00195534	0.00200965	0.00206396	0.981234	0.00336752	0.00179239	0.00192818	0.00168376	0.193302	Anter-specific proline-rich protein APG	seed	0
Mtr.11429.1.S1_x_at	0.00226232	0.00211149	0.00196067	0.00248855	0.00188526	0.00211149	0.00173444	0.00230002	0.98126	0.00188526	0.193548	NCR167	nodule	1
Mtr.43106.1.S1_at	0.00119251	0.00134158	0.00122978	0.00201237	0.00111798	0.00126083	0.00108072	0.00223596	0.980181	0.00834759	0.193681	lectin	nodule	0
Mtr.13135.1.S1_at	0.00223151	0.00203461	0.00216588	0.00236277	0.00183771	0.00199086	0.00203461	0.00246122	0.98124	0.00164081	0.193706	NCR201	nodule	1
Mtr.9375.1.S1_at	0.00195279	0.00195279	0.0021226	0.0021226	0.0021226	0.00224996	0.00195279	0.00229241	0.981194	0.0020377	0.194255	NCR256	nodule	1
Mtr.37968.1.S1_at	0.00215098	0.00215098	0.00206825	0.00206825	0.00198552	0.00206825	0.00215098	0.00223371	0.981138	0.00198552	0.194779	Calmodulin-like protein 3	nodule	0
Mtr.44221.1.S1_at	0.0018798	0.00210358	0.00183504	0.0025064	0.00196931	0.00216326	0.0018798	0.00277494	0.981053	0.00183504	0.195261	NCR257	nodule	1
Mtr.40650.1.S1_at	0.00201855	0.00191762	0.00216994	0.0022204	0.00201855	0.00204378	0.0022204	0.00239702	0.981076	0.00191762	0.195273	purine transmembrane transporter	nodule	0
Mtr.10467.1.S1_at	0.00190614	0.00190614	0.00184261	0.00343106	0.00165199	0.00189555	0.00165199	0.00314514	0.980917	0.00165199	0.195627	NCR200	nodule	1
Mtr.30276.1.S1_s_at	0.00222063	0.00229721	0.00222063	0.00206749	0.00214406	0.0021313	0.00206749	0.00206749	0.980869	0.00191434	0.197139	Lipase/lipooxygenase	nodule	0
Mtr.37700.1.S1_at	0.00222984	0.00184538	0.00199917	0.00238362	0.00192228	0.00208887	0.00215295	0.0026143	0.980764	0.00199917	0.197947	NCR103	nodule	1
Mtr.8974.1.S1_at	0.00214843	0.00222005	0.00214843	0.00222005	0.0020052	0.00194553	0.00186198	0.00293619	0.980652	0.00186198	0.198825	NCR003	nodule	1
Mtr.28123.1.S1_at	0.00199401	0.00199401	0.00224326	0.0024302	0.00186938	0.00238865	0.00205632	0.00246135	0.980631	0.00193169	0.199138	NCR285	nodule	1
Mtr.10384.1.S1_at	0.00198193	0.00204386	0.00191999	0.00284902	0.00222967	0.00189935	0.00204386	0.00263224	0.980604	0.00179612	0.199194	NCR005	nodule	1
Mtr.17105.1.S1_at	0.0019757	0.0024367	0.00194278	0.00299648	0.00217327	0.00189887	0.00230499	0.0022062	0.980484	0.00158056	0.200159	enod16	nodule	0
Mtr.51231.1.S1_x_at	0.00121624	0.00121624	0.00117823	0.00136827	0.00121624	0.0114086	0.00114022	0.00169133	0.9785	0.00106421	0.201352	leghemoglobin	nodule	0
Mtr.630.1.S1_at	0.0019716	0.00224355	0.0019716	0.00210758	0.00237952	0.00216423	0.00190362	0.00261747	0.980329	0.00231154	0.201805	DNF2; phospholipase C domain protein; secreted	nodule	0
Mtr.49035.1.S1_at	0.00276038	0.00237817	0.00225077	0.00191103	0.00186856	0.980189	0.00229324	0.0021446	0.00237817	0.0018261	0.202942	seed maturation protein	seed	0
Mtr.10916.1.S1_s_at	0.00184335	0.00177245	0.00191425	0.00241054	0.00170155	0.00205604	0.00191425	0.00219784	0.979652	0.00453748	0.20626	NCR109	nodule	1
Mtr.44623.1.S1_at	0.00272988	0.0021839	0.00210591	0.0022619	0.0021839	0.0023269	0.0022619	0.0023009	0.979695	0.00194991	0.207404	NCR233	nodule	1
Mtr.38489.1.S1_at	0.00268378	0.00219582	0.00219582	0.00235847	0.00211449	0.00222293	0.00227715	0.00231781	0.979601	0.00203317	0.208257	NCR155	nodule	1
Mtr.23229.1.S1_at	0.0024112	0.00204025	0.00204025	0.00231846	0.00231846	0.00255031	0.00231846	0.00236483	0.979598	0.00204025	0.208281	NCR	nodule	1
Mtr.1768.1.S1_at	0.0023548	0.00221628	0.00214703	0.00207777	0.00242406	0.00237789	0.00249332	0.00225091	0.97958	0.00207777	0.208462	NCR023	nodule	1
Mtr.9626.1.S1_at	0.00242755	0.00230618	0.00260962	0.0021848	0.00224549	0.979457	0.00254893	0.00212411	0.00221514	0.00188135	0.209472	embryo specific protein	seed	0
Mtr.9597.1.S1_at	0.00223792	0.00223792	0.002324	0.002324	0.00241007	0.00220923	0.002324	0.00245311	0.979414	0.00206577	0.209941	NCR132	nodule	1
Mtr.2233.1.S1_at	0.00218301	0.00236493	0.00236493	0.00236493	0.00227397	0.00227397	0.00227397	0.00222849	0.979398	0.00227397	0.210105	NCR171	nodule	1
Mtr.26876.1.S1_at	0.00233859	0.00224115	0.00224115	0.00243603	0.00204627	0.00237107	0.00233859	0.00253348	0.97931	0.00214371	0.210828	NCR	nodule	1
Mtr.26917.1.S1_at	0.00240957	0.00224339	0.00199413	0.00240957	0.00207722	0.00231264	0.00232648	0.00261729	0.979283	0.00232648	0.211031	NCR025	nodule	1
Mtr.38955.1.S1_at	0.00217028	0.00217028	0.00224779	0.00286787	0.00217028	0.00250615	0.00209277	0.00267409	0.97924	0.00186024	0.211248	NCR237	nodule	1
Mtr.29600.1.S1_at	0.00235586	0.00251833	0.00219338	0.00227462	0.00211215	0.00231524	0.00235586	0.00247771	0.979203	0.00219338	0.211768	defensin-like protein	nodule	0
Mtr.35623.1.S1_at	0.00248872	0.00188799	0.00214545	0.00214545	0.00261745	0.97906	0.00308944	0.00201672	0.00235999	0.00218836	0.212742	lipid transfer protein	seed	0
Mtr.42144.1.S1_at	0.00219476	0.00206566	0.00225932	0.00219476	0.00219476	0.978972	0.00206566	0.0041636	0.00201725	0.001872	0.212823	AMP-activated protein kinase; snf4b	seed	0
Mtr.27426.1.S1_s_at	0.00222677	0.00222677	0.002301	0.00252367	0.00207832	0.00246182	0.00252367	0.00256079	0.979019	0.00207832	0.213332	NCR002	nodule	1
Mtr.37852.1.S1_at	0.00207709	0.00186406	0.00197057	0.00207709	0.00186406	0.00175754	0.00346182	0.00346182	0.97891	0.00255642	0.213333	MtN13	nodule	0
Mtr.26231.1.S1_x_at	0.00269885	0.00244583	0.00227715	0.00244583	0.00227715	0.00220687	0.00236149	0.002488	0.978522	0.00227715	0.217692	NCR062	nodule	1
Mtr.40907.1.S1_at	0.00231925	0.00245981	0.00231925	0.00288149	0.00245981	0.00245981	0.00210841	0.00238953	0.978494	0.00210841	0.217859	NCR290	nodule	1
Mtr.41577.1.S1_at	0.00226907	0.0021818	0.00209453	0.0021818	0.00209453	0.978291	0.00453815	0.00205089	0.00211635	0.0021818	0.218489	unknown function	seed	0
Mtr.29511.1.S1_at	0.00258694	0.0022826	0.00251086	0.0028152	0.00235868	0.00218115	0.00243477	0.0025489	0.978303	0.00197825	0.219501	NCR264	nodule	1
Mtr.31024.1.S1_at	0.00237073	0.00222705	0.00237073	0.00258625	0.00237073	0.00247849	0.00222705	0.00276585	0.978304	0.00229889	0.219561	NCR248	nodule	1
Mtr.29699.1.S1_s_at	0.00244616	0.00251053	0.00238178	0.00276802	0.00212429	0.00237105	0.00251053	0.0028002	0.978221	0.0018668	0.220149	NCR	nodule	1
Mtr.26238.1.S1_x_at	0.00249812	0.00216942	0.0023009	0.00269534	0.00243238	0.00250908	0.00223516	0.00279395	0.978196	0.00216942	0.220449	NCR076	nodule	1
Mtr.13690.1.S1_at	0.00313238	0.00266252	0.00211436	0.00250591	0.00219267	0.978112	0.00250591	0.00231013	0.00234929	0.00211436	0.221054	seed storage protein	seed	0
Mtr.1793.1.S1_at	0.00235846	0.00235846	0.00242993	0.00257287	0.00242993	0.00251331	0.00257287	0.00264434	0.978119	0.00200112	0.221151	NCR242	nodule	1
Mtr.14503.1.S1_at	0.00263508	0.00263508	0.00248869	0.00256188	0.00241549	0.00273267	0.0021227	0.00234229	0.978017	0.00204951	0.221989	transcription factor; GRF-type; MtN20	nodule	0
Mtr.3234.1.S1_s_at	0.00271116	0.00244666	0.00238053	0.00238053	0.00231441	0.00242462	0.00238053	0.00257891	0.978002	0.00238053	0.222212	NCR027	nodule	1
Mtr.44166.1.S1_at	0.00250426	0.00229557	0.00229557	0.00271295	0.00239992	0.00241731	0.00239992	0.00271295	0.977862	0.00239992	0.223404	NCR064	nodule	1
Mtr.42662.1.S1_at	0.000909686	0.000857704	0.000753739	0.000831713	0.00124757	0.973125	0.0194673	0.000974663	0.000922681	0.000909686	0.223408	Subtilisin-type protease	seed	0
Mtr.10953.1.S1_at	0.00234823	0.00240844	0.00252886	0.00264929	0.00252886	0.00234823	0.00276971	0.00258907	0.977782	0.00204718	0.224042	NCR236	nodule	1
Mtr.40512.1.S1_at	0.00248855	0.00238486	0.00238486	0.00248855	0.00259224	0.00240214	0.00228117	0.003007	0.977586	0.00238486	0.22574	NCR099	nodule	1
Mtr.12752.1.S1_at	0.00276873	0.00251703	0.00232825	0.00327214	0.00207655	0.00229679	0.00226533	0.0030519	0.977473	0.0019507	0.22637	NCR208	nodule	1
Mtr.2006.1.S1_at	0.00254252	0.00279677	0.00254252	0.00237302	0.00254252	0.00269789	0.00245777	0.00262727	0.977131	0.00228826	0.229693	NCR266	nodule	1
Mtr.41330.1.S1_at	0.0022244	0.00253334	0.00234797	0.00346017	0.0022244	0.00235827	0.00253334	0.00308944	0.977066	0.00216261	0.229892	MtN25	nodule	0
Mtr.29548.1.S1_s_at	0.00256235	0.00231438	0.00264501	0.00281032	0.00239704	0.00272767	0.00256235	0.0024797	0.977104	0.00239704	0.229922	NCR104	nodule	1
Mtr.13363.1.S1_at	0.00240682	0.00248705	0.0026475	0.00256727	0.00272773	0.00247368	0.0026475	0.00280796	0.977068	0.00216614	0.230205	NCR110	nodule	1
Mtr.4707.1.S1_at	0.00260647	0.00260647	0.00250994	0.00231686	0.00231686	0.00273519	0.0024134	0.00265474	0.977041	0.00279954	0.23046	SINA-like protein with ubiquitin-like domain	nodule	0
Mtr.11060.1.S1_at	0.00271082	0.00238113	0.00256429	0.00267419	0.00271082	0.977031	0.00271082	0.00252766	0.00267419	0.0020148	0.230483	Metallothionein-II protein	seed	0
Mtr.11052.1.S1_at	0.00263555	0.00254466	0.00245378	0.00272643	0.00245378	0.00246893	0.00272643	0.00281731	0.976992	0.00218114	0.230859	NCR002	nodule	1
Mtr.10785.1.S1_at	0.00272454	0.00264886	0.00234613	0.00310295	0.00234613	0.00249749	0.00234613	0.00291374	0.976955	0.00211909	0.231043	NCR069	nodule	1
Mtr.30147.1.S1_at	0.0025886	0.00248074	0.00237288	0.00248074	0.00269646	0.00266051	0.0025886	0.00264253	0.9769	0.0025886	0.231707	Calmodulin-like protein 4	nodule	0
Mtr.43386.1.S1_at	0.00237419	0.00245898	0.00254377	0.00279815	0.00254377	0.00275576	0.00254377	0.00271336	0.976894	0.00237419	0.23173	NCR088	nodule	1
Mtr.3236.1.S1_at	0.00232169	0.00210572	0.00237568	0.00350953	0.00232169	0.00248367	0.00237568	0.0037255	0.976783	0.00199773	0.231962	NCR097	nodule	1
Mtr.44716.1.S1_at	0.0023539	0.00241752	0.00216304	0.00388076	0.00254476	0.00221606	0.00216304	0.00346723	0.976758	0.00203581	0.232091	NCR168	nodule	1
Mtr.28061.1.S1_at	0.00246818	0.00246818	0.00236945	0.00266564	0.002172	0.00268209	0.003258	0.002715	0.976832	0.00236945	0.232107	NCR298	nodule	1
Mtr.40807.1.S1_at	0.00265861	0.00256366	0.00246871	0.00284851	0.00246871	0.00264278	0.00237376	0.00299093	0.9768	0.00218386	0.232454	NCR241	nodule	1
Mtr.28140.1.S1_s_at	0.00259731	0.00259731	0.0027416	0.00230872	0.00252516	0.00284983	0.00259731	0.00259731	0.976805	0.00238087	0.232491	NCR185	nodule	1
Mtr.10249.1.S1_at	0.00264772	0.00233984	0.00246299	0.00307874	0.00264772	0.00265798	0.00233984	0.00283244	0.976776	0.00221669	0.232634	NCR163	nodule	1
Mtr.49589.1.S1_at	0.00253558	0.00246515	0.00260602	0.00260602	0.00253558	0.00258254	0.00246515	0.00292296	0.976605	0.00267645	0.234222	Lipase/lipooxygenase	nodule	0
Mtr.13003.1.S1_at	0.00260938	0.00243542	0.00243542	0.00295729	0.00260938	0.00308776	0.00234844	0.00269636	0.976559	0.00226146	0.234487	remorin	nodule	0
Mtr.7333.1.S1_at	0.00296898	0.00194125	0.00182706	0.00216964	0.00201738	0.975772	0.00803147	0.0017319	0.00194125	0.00159868	0.234947	oleosin; oilbody protein	seed	0
Mtr.40135.1.S1_at	0.00278976	0.00256202	0.00256202	0.00307443	0.00233429	0.00241969	0.00244815	0.00347296	0.976344	0.00199268	0.236085	NCR008	nodule	1
Mtr.31223.1.S1_at	0.00270718	0.00262258	0.00270718	0.00262258	0.00270718	0.00267898	0.00279178	0.00241108	0.00255913	0.976192	0.237758	unknown function	mycorrhiza	0
Mtr.30147.1.S1_s_at	0.0026843	0.0026843	0.00276819	0.00301984	0.00260042	0.0026144	0.00234876	0.0026843	0.976079	0.00251653	0.238679	Calmodulin-like protein 4	nodule	0
Mtr.21257.1.S1_at	0.00349745	0.00291454	0.00272024	0.00226686	0.00291454	0.976004	0.00246117	0.00262309	0.00233163	0.00226686	0.239055	LEA protein	seed	0
Mtr.29136.1.S1_at	0.0026914	0.00249916	0.00259528	0.00249916	0.00278752	0.975922	0.00288364	0.00273946	0.0026914	0.0026914	0.240057	seed maturation protein	seed	0
Mtr.29534.1.S1_at	0.00286509	0.0025687	0.0026675	0.0027663	0.00286509	0.00274983	0.00246991	0.0027663	0.975713	0.0025687	0.241827	NCR	nodule	1
Mtr.13159.1.S1_at	0.00299428	0.00291111	0.00249523	0.00257841	0.00299428	0.00288338	0.00249523	0.00270317	0.975533	0.00241206	0.243281	NCR057	nodule	1
Mtr.12993.1.S1_x_at	0.00253312	0.00274421	0.00274421	0.00284975	0.00274421	0.00269143	0.00284975	0.00279698	0.975513	0.00253312	0.243532	NCR147	nodule	1
Mtr.42937.1.S1_s_at	0.00311352	0.00279143	0.00257671	0.00305984	0.00284512	0.00247829	0.00284512	0.0028988	0.975405	0.00198621	0.244215	copper ion transmembrane transporter	nodule	0
Mtr.43750.1.S1_at	0.00265512	0.00203282	0.00186688	0.00199134	0.00153499	0.00199825	0.00186688	0.00253066	0.974479	0.00904399	0.244451	transcription factor; MtHAP2	nodule	0
Mtr.12956.1.S1_at	0.00282251	0.00272171	0.00272171	0.00282251	0.0026209	0.00272171	0.00302412	0.00277211	0.975353	0.00241929	0.24486	Calmodulin-like protein 4	nodule	0
Mtr.39887.1.S1_at	0.00313572	0.00240183	0.00246855	0.00293557	0.00273542	0.975298	0.00333587	0.00263534	0.00278545	0.00226839	0.245134	Gamma-glutamyl transferase	seed	0
Mtr.8644.1.S1_x_at	0.00274618	0.00274618	0.00274618	0.0028606	0.00251733	0.00270804	0.00274618	0.00297503	0.975323	0.00263175	0.245144	NCR184	nodule	1
Mtr.31449.1.S1_s_at	0.00222595	0.00271161	0.00246878	0.00246878	0.00319727	0.00349406	0.00271161	0.00307585	0.975137	0.00250925	0.246405	enod18	nodule	0
Mtr.31204.1.S1_s_at	0.000880779	0.00102758	0.00102758	0.00105204	0.00110097	0.969264	0.0228269	0.00102758	0.00098476	0.000807381	0.247029	oleosin; oilbody protein	seed	0
Mtr.10684.1.S1_at	0.00290464	0.00275177	0.00259889	0.00298108	0.00275177	0.00278999	0.00267533	0.00313396	0.975043	0.00236958	0.247442	NCR035	nodule	1
Mtr.8912.1.S1_at	0.00318662	0.00247848	0.00230145	0.002567	0.00265551	0.00274403	0.00247848	0.00451437	0.974861	0.00221293	0.248168	MtN16	nodule	0
Mtr.15206.1.S1_at	0.00286676	0.00278712	0.0024686	0.00310565	0.00270749	0.00266768	0.00278712	0.00310565	0.974956	0.00254823	0.248183	NCR209	nodule	1
Mtr.2244.1.S1_at	0.00267561	0.00276787	0.00276787	0.00286013	0.00267561	0.00329069	0.00267561	0.00309079	0.974889	0.00230656	0.248685	NCR239	nodule	1
Mtr.2609.1.S1_at	0.00286913	0.00247339	0.00237445	0.00257233	0.00267126	0.974747	0.00484785	0.00252286	0.00264653	0.00227552	0.248965	Plant lipid transfer protein	seed	0
Mtr.30137.1.S1_at	0.0029157	0.00269141	0.00246713	0.00313998	0.00257927	0.00274748	0.0029157	0.0029157	0.974824	0.00280355	0.24931	NCR044	nodule	1
Mtr.29537.1.S1_at	0.00273129	0.00256058	0.00247523	0.00247523	0.00247523	0.974714	0.0046944	0.00277396	0.00253924	0.00256058	0.249422	Plant lipid transfer protein	seed	0
Mtr.10383.1.S1_at	0.00281494	0.00301601	0.00281494	0.00271441	0.00261388	0.0028317	0.00281494	0.00316681	0.9748	0.00241281	0.249506	NCR004	nodule	1
Mtr.40875.1.S1_at	0.00303078	0.00265193	0.00265193	0.00303078	0.00287924	0.0028161	0.00280347	0.00284136	0.974718	0.00257616	0.250236	secretory peroxidase; class III peroxidase	nodule	0
Mtr.8550.1.S1_s_at	0.000839068	0.000920268	0.000893202	0.00230067	0.000920268	0.000933802	0.00100147	0.0224248	0.969009	0.000757868	0.25045	leghemoglobin	nodule	0
Mtr.44553.1.S1_at	0.00276689	0.00288218	0.00276689	0.00299746	0.00276689	0.0026516	0.00288218	0.00293982	0.974694	0.0026516	0.250459	NCR102	nodule	1
Mtr.13313.1.S1_at	0.00282024	0.00282024	0.00282024	0.00269762	0.00269762	0.0027998	0.00269762	0.0031881	0.974638	0.00282024	0.250919	NCR307	nodule	1
Mtr.42662.1.S1_s_at	0.000934375	0.00100625	0.00104219	0.000970313	0.00115	0.968725	0.0229641	0.00120391	0.000961328	0.00104219	0.251756	Subtilisin-type protease	seed	0
Mtr.4676.1.S1_at	0.00296101	0.00315204	0.00248342	0.00305652	0.00296101	0.00288141	0.00276997	0.00272221	0.974529	0.00248342	0.25177	cationic amino acid transporter	nodule	0
Mtr.43318.1.S1_at	0.00280029	0.00270695	0.00298698	0.00298698	0.00270695	0.00300254	0.00289364	0.00298698	0.974408	0.00252026	0.252841	NCR074	nodule	1
Mtr.9000.1.S1_at	0.00304837	0.00314998	0.00284514	0.00284514	0.00284514	0.00287901	0.00274353	0.00294676	0.97436	0.00233708	0.253202	NCR309	nodule	1
Mtr.38572.1.S1_at	0.00327132	0.0027073	0.00293291	0.0025945	0.0027073	0.00300811	0.0027073	0.00293291	0.974318	0.00282011	0.253574	leghemoglobin	nodule	0
Mtr.28833.1.S1_at	0.00327457	0.00272881	0.00253035	0.00277842	0.00307611	0.974275	0.00342341	0.00265438	0.00257996	0.00267919	0.253823	unknown function	seed	0
Mtr.12673.1.S1_at	0.00287643	0.00269665	0.00269665	0.0030562	0.00278654	0.00289141	0.00314609	0.00310115	0.974232	0.00251687	0.254295	aspartic proteinase	nodule	0
Mtr.8904.1.S1_s_at	0.00291255	0.00270451	0.00270451	0.0032246	0.00291255	0.00299923	0.00270451	0.00312058	0.974012	0.00270451	0.256152	NCR131	nodule	1
Mtr.17894.1.S1_at	0.00262786	0.00232753	0.00247769	0.00292818	0.00240261	0.973797	0.00412949	0.003679	0.00247769	0.00315343	0.257291	unknown function	seed	0
Mtr.3226.1.S1_at	0.0029202	0.0029202	0.0029202	0.00279324	0.00279324	0.00300485	0.00304717	0.00298368	0.973697	0.0029202	0.258862	NCR124	nodule	1
Mtr.29559.1.S1_at	0.00309479	0.00284386	0.00259293	0.00326207	0.00267657	0.00324813	0.00267657	0.00334572	0.973666	0.00259293	0.258943	unknown function	nodule	0
Mtr.20161.1.S1_at	0.0028496	0.0029886	0.00312761	0.00326661	0.0029886	0.0030581	0.00264109	0.0029191	0.973589	0.00257159	0.259683	Lipase/lipooxygenase	nodule	0
Mtr.38488.1.S1_at	0.00287896	0.00298178	0.00329023	0.00287896	0.00287896	0.00293037	0.0030846	0.00298178	0.973524	0.0025705	0.260254	NCR	nodule	1
Mtr.23647.1.S1_s_at	0.00302786	0.00314432	0.00279495	0.00279495	0.00337723	0.00293082	0.00285318	0.00285318	0.00276584	0.973458	0.260803	Proteinase inhibitor I3, Kunitz legume	mycorrhiza	0
Mtr.38076.1.S1_at	0.00298745	0.00286795	0.00298745	0.00334595	0.00310695	0.00290779	0.00274846	0.00310695	0.973432	0.00250946	0.260988	NCR013	nodule	1
Mtr.36020.1.S1_a_at	0.00287844	0.00265702	0.00298915	0.00287844	0.00343199	0.00306296	0.00298915	0.0029338	0.0029338	0.973245	0.262576	unknown function	mycorrhiza	0
Mtr.13449.1.S1_at	0.00302288	0.00302288	0.00310685	0.00319082	0.00285494	0.00299489	0.00268701	0.00319082	0.973242	0.00268701	0.262612	MtN19; unknown function; secreted protein	nodule	0
Mtr.33137.1.S1_s_at	0.0029096	0.00255692	0.00282143	0.00326228	0.00255692	0.00251284	0.00335045	0.00383539	0.97302	0.00317411	0.264162	MtN13; allergen	nodule	0
Mtr.36015.1.S1_at	0.00310235	0.00292337	0.00280404	0.00316201	0.00310235	0.00307252	0.00346031	0.00289354	0.00265489	0.972825	0.266063	Glutamine synthetase	mycorrhiza	0
Mtr.16328.1.S1_at	0.00255458	0.00255458	0.00247217	0.00271939	0.00230736	0.972291	0.00766373	0.00267819	0.00236916	0.00238977	0.266434	unknown function	seed	0
Mtr.37947.1.S1_at	0.00287366	0.0030105	0.00328418	0.0030105	0.00287366	0.00307892	0.00314734	0.00328418	0.9727	0.00273682	0.267136	NCR159	nodule	1
Mtr.52835.1.S1_s_at	0.00299412	0.00264596	0.00320301	0.00299412	0.00320301	0.00358598	0.00292449	0.00302893	0.972566	0.00285485	0.268193	NCR179	nodule	1
Mtr.7231.1.S1_at	0.000953771	0.00105596	0.00105596	0.0010219	0.00105596	0.968509	0.00882238	0.000987834	0.0156521	0.000885644	0.268679	Thionin like protein	seed	0
Mtr.28142.1.S1_at	0.00307704	0.00270407	0.0029838	0.0029838	0.00326353	0.00324799	0.00335677	0.00317029	0.972509	0.00270407	0.268691	NCR049	nodule	1
Mtr.19989.1.S1_at	0.00356672	0.00258762	0.00328698	0.00363666	0.00286737	0.972445	0.0037066	0.0027275	0.0027275	0.00244775	0.268874	unknown function	seed	0
Mtr.43740.1.S1_at	0.00125532	0.00195953	0.00309238	0.00376597	0.00202076	0.00349551	0.0108999	0.00157681	0.97077	0.00116347	0.271073	MtN26	nodule	0
Mtr.8924.1.S1_at	0.00295386	0.00322239	0.00295386	0.00322239	0.00277484	0.0030732	0.00313288	0.00349092	0.972222	0.00295386	0.271097	enod12	nodule	0
Mtr.46116.1.S1_at	0.00306288	0.00331813	0.00331813	0.00306288	0.00293526	0.00312669	0.00293526	0.00312669	0.972051	0.00306288	0.272559	GRP6A	nodule	0
Mtr.49248.1.S1_at	0.00272497	0.00223587	0.00234068	0.00352849	0.00454162	0.00316749	0.00272497	0.00344115	0.971836	0.00345862	0.273451	Carbonic anhydrase	nodule	0
Mtr.12327.1.S1_s_at	0.00131294	0.00118588	0.00135529	0.00139764	0.00131294	0.968786	0.00144	0.0162423	0.00273176	0.00423528	0.273943	LEA protein	seed	0
Mtr.20030.1.S1_at	0.00278756	0.00321641	0.0031092	0.00353805	0.00300198	0.00323428	0.0031092	0.00327002	0.971839	0.00289477	0.274265	NCR	nodule	1
Mtr.26650.1.S1_at	0.00347104	0.00315549	0.00315549	0.00315549	0.00326067	0.97168	0.0030503	0.00320808	0.00312919	0.00273476	0.275602	LEA protein	seed	0
Mtr.45188.1.S1_at	0.00323796	0.00334962	0.00334962	0.00312631	0.002903	0.971333	0.00323796	0.00323796	0.00309839	0.00312631	0.2785	defensin	seed	0
Mtr.26226.1.S1_at	0.00322667	0.00311541	0.00322667	0.00333794	0.00300414	0.00320813	0.00311541	0.0034492	0.971312	0.00300414	0.278667	NCR128	nodule	1
Mtr.4093.1.S1_at	0.00144471	0.00132088	0.00148599	0.00132088	0.0012796	0.965657	0.0234043	0.00134152	0.00142407	0.00132088	0.279522	Gamma-thionin precursor	seed	0
Mtr.18391.1.S1_at	0.00320439	0.00320439	0.00320439	0.00309389	0.0029834	0.00302023	0.00320439	0.00419886	0.971124	0.00276241	0.27999	NCR140	nodule	1
Mtr.40226.1.S1_at	0.00369764	0.00311988	0.00323544	0.00335099	0.00300433	0.00290804	0.00323544	0.00369764	0.971093	0.00265768	0.280302	NCR158	nodule	1
Mtr.12647.1.S1_at	0.00558544	0.00287029	0.00333575	0.00302544	0.00279272	0.970948	0.00279272	0.00290908	0.00302544	0.00271514	0.280465	lectin	seed	0
Mtr.40030.1.S1_at	0.00274881	0.00327928	0.00318283	0.00289348	0.00327928	0.00344807	0.00356863	0.00349629	0.971065	0.00303816	0.280602	NCR157	nodule	1
Mtr.37595.1.S1_at	0.00261474	0.00261474	0.00285245	0.00285245	0.00221857	0.970545	0.00348632	0.00257512	0.0077848	0.00245627	0.280953	seed storage protein	seed	0
Mtr.7347.1.S1_at	0.00308793	0.00329379	0.00329379	0.00349965	0.00308793	0.00324233	0.00349965	0.00313939	0.970973	0.00288207	0.281426	NCR271	nodule	1
Mtr.49337.1.S1_at	0.00303392	0.0029293	0.00313854	0.00313854	0.00313854	0.97089	0.0029293	0.0035047	0.00363548	0.00366163	0.282037	GRP	seed	0
Mtr.28094.1.S1_at	0.0026216	0.0023679	0.00245247	0.00304444	0.00245247	0.00252294	0.00253703	0.00642715	0.970331	0.0052432	0.28345	transcription factor; NIN	nodule	0
Mtr.48528.1.S1_at	0.00308747	0.00364882	0.00315764	0.00308747	0.00343831	0.970318	0.00505222	0.00291204	0.00298221	0.0023156	0.285958	cystein rich protein	seed	0
Mtr.40180.1.S1_at	0.00255242	0.00248152	0.00226882	0.00659376	0.00226882	0.00248152	0.00255242	0.00691281	0.96969	0.00219792	0.286629	nodulin 25	nodule	0
Mtr.7475.1.S1_at	0.00349808	0.00349808	0.00307407	0.00318007	0.00318007	0.00318007	0.00328607	0.00333908	0.00352458	0.97024	0.287476	unknown function	mycorrhiza	0
Mtr.46074.1.S1_at	0.00346218	0.00291552	0.00291552	0.00382662	0.00327996	0.00337107	0.00355329	0.00373551	0.970207	0.0027333	0.287534	NCR	nodule	1
Mtr.28712.1.S1_s_at	0.00357044	0.00285635	0.00321339	0.00297536	0.00297536	0.970008	0.00618876	0.00279684	0.00303487	0.00238029	0.287588	unknown function	seed	0
Mtr.4538.1.S1_at	0.00337721	0.00315206	0.00360235	0.00326463	0.00348978	0.00341473	0.00315206	0.00332092	0.970187	0.00303949	0.287904	NCR	nodule	1
Mtr.3241.1.S1_s_at	0.00363936	0.00329817	0.00307071	0.00307071	0.0034119	0.00346877	0.00352563	0.00329817	0.970146	0.00307071	0.288216	NCR232	nodule	1
Mtr.9509.1.S1_at	0.00327915	0.00352205	0.0031577	0.0034006	0.0029148	0.00368399	0.0034006	0.00321843	0.970144	0.00327915	0.288229	NCR033	nodule	1
Mtr.40227.1.S1_x_at	0.00384608	0.00300475	0.00300475	0.0036057	0.00300475	0.00326516	0.00336532	0.00390617	0.970113	0.00288456	0.28831	NCR162	nodule	1
Mtr.2234.1.S1_x_at	0.00327069	0.00327069	0.00327069	0.00341935	0.00327069	0.0033698	0.00356802	0.00341935	0.970019	0.00312202	0.289308	NCR021	nodule	1
Mtr.4751.1.S1_at	0.00395296	0.00332049	0.00300425	0.00332049	0.00324143	0.00336002	0.00284613	0.00332049	0.969997	0.00363672	0.289336	Ubiquitin carboxyl-terminal hydrolase; protein de-ubiquitination	nodule	0
Mtr.7250.1.S1_at	0.00342282	0.00326362	0.00310442	0.00326362	0.00390042	0.00350242	0.00302482	0.00354222	0.969871	0.00310442	0.290414	lectin	nodule	0
Mtr.27774.1.S1_s_at	0.00387994	0.00376909	0.00332567	0.00354738	0.00310395	0.00315938	0.00321481	0.00338109	0.969847	0.00277139	0.290535	NCR187	nodule	1
Mtr.11848.1.S1_at	0.00294158	0.00311461	0.00311461	0.00527754	0.00259551	0.00286948	0.00346068	0.0040663	0.969705	0.00285506	0.290817	NCR230	nodule	1
Mtr.19932.1.S1_at	0.00104491	0.000923412	0.00111781	0.000996312	0.00935562	0.964601	0.0190757	0.000984162	0.00100239	0.000899111	0.291641	seed storage protein	seed	0
Mtr.40138.1.S1_at	0.00344654	0.00333884	0.00323113	0.00344654	0.00366195	0.00346449	0.00344654	0.00366195	0.969609	0.00269261	0.292532	leghemoglobin	nodule	0
Mtr.10562.1.S1_at	0.00331013	0.00291291	0.00357494	0.00344253	0.00463418	0.00322186	0.00317772	0.00311152	0.00327702	0.969337	0.294513	tissue specific protein with repeated domain DUF2775 of unknown function	mycorrhiza	0
Mtr.44486.1.S1_at	0.00297747	0.00253961	0.00262718	0.00280233	0.00262718	0.96854	0.00980814	0.00280233	0.00264907	0.00262718	0.294747	Endoxylanase	seed	0
Mtr.1978.1.S1_s_at	0.00334114	0.00334114	0.00348036	0.00361957	0.00306272	0.00364278	0.00348036	0.0038284	0.96928	0.0029235	0.295231	NCR207	nodule	1
Mtr.35724.1.S1_at	0.00332603	0.0035276	0.00322524	0.0035276	0.00302366	0.969033	0.0035276	0.00347721	0.00410714	0.00322524	0.297231	AP2/ERF domain-containing transcription factor	seed	0
Mtr.27140.1.S1_at	0.00359197	0.00346368	0.00346368	0.00359197	0.0033354	0.00348507	0.0033354	0.00365611	0.968998	0.00307883	0.297614	NCR196	nodule	1
Mtr.16267.1.S1_at	0.00112979	0.00103564	0.00103564	0.00112979	0.00112979	0.960151	0.0310222	0.00115333	0.00112979	0.00108272	0.298468	Dehydration-induced protein RD22-like protein 2	seed	0
Mtr.3272.1.S1_at	0.00299631	0.00265058	0.00288107	0.00299631	0.00276583	0.00885449	0.00253534	0.00311156	0.968212	0.00299631	0.299139	GRP	nodule	0
Mtr.23887.1.S1_at	0.00326928	0.00336544	0.00355775	0.00336544	0.00384622	0.968749	0.00375006	0.00355775	0.00346159	0.00307697	0.299593	transmembrane glycoprotein	seed	0
Mtr.32049.1.S1_at	0.00357627	0.00332963	0.00295967	0.00357627	0.00357627	0.00394623	0.00345295	0.00351461	0.968738	0.00332963	0.299659	unknown function	nodule	0
Mtr.10482.1.S1_at	0.00167075	0.00154607	0.00154607	0.00159594	0.00172062	0.963125	0.023989	0.00165828	0.00165205	0.00149619	0.300841	Embryonic abundant protein	seed	0
Mtr.38657.1.S1_at	0.00333785	0.00319272	0.00377322	0.00377322	0.00333785	0.00350716	0.0036281	0.00377322	0.968484	0.00319272	0.301743	NCR024	nodule	1
Mtr.43624.1.S1_at	0.0034277	0.00355465	0.00355465	0.00355465	0.0036816	0.00374508	0.0036816	0.00349118	0.968389	0.00291989	0.302511	NCR144	nodule	1
Mtr.43552.1.S1_at	0.00317785	0.00394492	0.00372576	0.00383534	0.00328743	0.00330569	0.00361617	0.00367096	0.968368	0.00306827	0.302626	MtN9; Matrix metalloproteinase MMP2	nodule	0
Mtr.16267.1.S1_x_at	0.00156412	0.00122197	0.00131973	0.00127085	0.00117309	0.960396	0.0293762	0.00122197	0.00128307	0.00117309	0.303735	Dehydration-induced protein RD22-like protein 2	seed	0
Mtr.4945.1.S1_at	0.00370801	0.00358441	0.00358441	0.00346081	0.00333721	0.00350201	0.00383161	0.00364621	0.967884	0.00346081	0.306661	NCR060	nodule	1
Mtr.43757.1.S1_at	0.00387624	0.00379198	0.00328638	0.00463464	0.00345491	0.00342682	0.00294931	0.00396051	0.967586	0.00303358	0.308677	NCR210	nodule	1
Mtr.21842.1.S1_at	0.00382031	0.00368858	0.00382031	0.00342511	0.00355684	0.00362271	0.00355684	0.00388618	0.967593	0.0030299	0.308936	NCR	nodule	1
Mtr.22873.1.S1_s_at	0.00404805	0.00341306	0.00349243	0.00365118	0.00357181	0.00461689	0.00373055	0.00369087	0.967483	0.00230183	0.309304	NCR086	nodule	1
Mtr.37500.1.S1_at	0.00396674	0.0034448	0.00334041	0.00365357	0.0034448	0.00367097	0.00302725	0.00417551	0.967518	0.00375796	0.309467	MtN1, like antimicrobial peptide	nodule	0
Mtr.31640.1.S1_s_at	0.00429411	0.00322058	0.0036977	0.0036977	0.00345914	0.00361818	0.00357842	0.00411519	0.967456	0.00286274	0.309857	MtN9; Matrix metalloproteinase MMP2	nodule	0
Mtr.27142.1.S1_at	0.0034997	0.00365186	0.00334753	0.00395618	0.00365186	0.00372794	0.0034997	0.00372794	0.967438	0.0034997	0.310253	NCR031	nodule	1
Mtr.27456.1.S1_at	0.00450615	0.00383023	0.00349227	0.00383023	0.00304165	0.00405554	0.00326696	0.00383023	0.967218	0.002929	0.311668	NCR078	nodule	1
Mtr.20720.1.S1_at	0.00368918	0.00380097	0.00346559	0.00368918	0.00402456	0.00383824	0.00380097	0.00357738	0.966425	0.00368918	0.318407	calmodulin binding protein	nodule	0
Mtr.9013.1.S1_at	0.00602883	0.00390932	0.00362672	0.00362672	0.00372092	0.00286526	0.00442742	0.00320281	0.966096	0.00249631	0.319579	carbonic anhydrase	nodule	0
Mtr.37679.1.S1_at	0.00353768	0.00320968	0.0028114	0.00271769	0.00475595	0.965783	0.00827021	0.00327997	0.00279969	0.00283483	0.319602	tonoplast intrinsic protein; aquaporing; water channel	seed	0
Mtr.48962.1.S1_x_at	0.00349489	0.00378613	0.00349489	0.00378613	0.00364051	0.00373759	0.00407737	0.00364051	0.00415018	0.966192	0.320233	Barwin-related endoglucanase	mycorrhiza	0
Mtr.13105.1.S1_at	0.00467008	0.00363832	0.00304099	0.00380123	0.00358402	0.00449812	0.00352972	0.00437142	0.966042	0.00282377	0.320886	unknown function	nodule	0
Mtr.49328.1.S1_at	0.0033816	0.00320819	0.00511575	0.00381514	0.00346831	0.00299142	0.00277465	0.00706668	0.96549	0.00268794	0.323271	GRP1L	nodule	0
Mtr.2243.1.S1_at	0.00377821	0.00361029	0.00377821	0.00436593	0.00344236	0.00437992	0.00377821	0.00403009	0.965646	0.00319048	0.32444	NCR186	nodule	1
Mtr.28735.1.S1_at	0.00357744	0.00357744	0.00357744	0.00347222	0.0038931	0.965593	0.00452441	0.0044718	0.00373527	0.00357744	0.324861	Cysteine proteinase	seed	0
Mtr.43850.1.S1_at	0.00257367	0.00252771	0.00243579	0.00294133	0.00225196	0.00477201	0.002206	0.00659502	0.964643	0.00905379	0.325222	glutamate-ammonia ligase; MtN6	nodule	0
Mtr.35779.1.S1_at	0.00363884	0.00363884	0.00386627	0.00341142	0.00375256	0.965545	0.00363884	0.00392313	0.00426427	0.00432113	0.32535	seed maturation protein	seed	0
Mtr.28095.1.S1_at	0.00417369	0.00369211	0.00401316	0.00369211	0.00369211	0.00385264	0.00401316	0.0039329	0.965407	0.00353158	0.326524	NCR093	nodule	1
Mtr.37546.1.S1_x_at	0.00360003	0.0040696	0.00360003	0.0040696	0.00360003	0.00396525	0.00391308	0.00422612	0.965356	0.00360003	0.326894	NCR183	nodule	1
Mtr.28116.1.S1_at	0.00393761	0.00369151	0.00381456	0.00442982	0.00393761	0.00406066	0.00369151	0.00381456	0.9653	0.00332236	0.327303	NCR115	nodule	1
Mtr.50864.1.S1_at	0.00385237	0.00371479	0.00371479	0.00412754	0.00371479	0.00392116	0.00412754	0.00405875	0.965053	0.00371479	0.32935	MtN15; defensin	nodule	0
Mtr.49138.1.S1_at	0.00403917	0.00441784	0.00454407	0.00378672	0.00353428	0.00374465	0.0041654	0.00359739	0.965015	0.0031556	0.329411	unknown function	nodule	0
Mtr.48962.1.S1_at	0.00369355	0.00369355	0.00352566	0.00402932	0.00369355	0.0039174	0.00402932	0.00402932	0.0043651	0.965023	0.329542	Barwin-related endoglucanase	mycorrhiza	0
Mtr.48402.1.S1_at	0.0038059	0.0038059	0.0038059	0.00364732	0.0038059	0.00388519	0.00428164	0.00412306	0.964875	0.00396448	0.330767	NCR175	nodule	1
Mtr.2222.1.S1_at	0.00373082	0.00406998	0.0039004	0.0039004	0.00373082	0.00404172	0.00406998	0.00381561	0.96484	0.0039004	0.331072	NCR176	nodule	1
Mtr.27148.1.S1_at	0.00485269	0.00385361	0.00385361	0.00399634	0.00385361	0.00380603	0.00371088	0.00363952	0.964723	0.00371088	0.331843	NCR215	nodule	1
Mtr.41092.1.S1_at	0.00394612	0.00361728	0.00394612	0.00411055	0.0037817	0.00405574	0.00394612	0.00427497	0.964704	0.00361728	0.332106	MtN21-like; unknown function	nodule	0
Mtr.29555.1.S1_at	0.00462585	0.00396501	0.00385487	0.00385487	0.00429543	0.00398337	0.00385487	0.00368966	0.964682	0.00319404	0.332124	NCR117	nodule	1
Mtr.26649.1.S1_s_at	0.00388606	0.00419695	0.00388606	0.00388606	0.00388606	0.964676	0.00388606	0.00388606	0.00408036	0.00373062	0.332376	LEA protein	seed	0
Mtr.26017.1.S1_at	0.00381194	0.00366533	0.00381194	0.00381194	0.964568	0.00398299	0.00381194	0.00381194	0.00535138	0.0033721	0.332835	Plastoglobules associated protein precursor (Plastid-lipid-associated protein) (Fibrillin)	flower	0
Mtr.44617.1.S1_at	0.0212767	0.00290877	0.00223751	0.00219683	0.960564	0.00170865	0.00303081	0.00234939	0.00207987	0.00164762	0.332891	chalcone synthase	flower	0
Mtr.43533.1.S1_at	0.00507341	0.00418556	0.00367822	0.00418556	0.00393189	0.964391	0.00380505	0.00386847	0.00370993	0.00317088	0.334282	LEA protein	seed	0
Mtr.31108.1.S1_at	0.00399941	0.00370316	0.00399941	0.00399941	0.00385128	0.00414753	0.00385128	0.00436972	0.964376	0.00370316	0.334718	NCR107	nodule	1
Mtr.26651.1.S1_at	0.00402952	0.00485374	0.00384636	0.00402952	0.00448742	0.964215	0.00384636	0.00357162	0.00400662	0.00311372	0.335696	LEA protein	seed	0
Mtr.198.1.S1_s_at	0.00195982	0.00225565	0.00207076	0.00207076	0.0019968	0.958095	0.0259584	0.00205227	0.00195058	0.00159005	0.338869	tonoplast intrinsic protein; aquaporing; water channel	seed	0
Mtr.44711.1.S1_at	0.00399385	0.00367002	0.00356208	0.00604474	0.00420973	0.963705	0.00453356	0.00350811	0.00364304	0.00313031	0.339116	Aspartylprotease	seed	0
Mtr.27028.1.S1_at	0.00390784	0.00407067	0.00407067	0.00439632	0.00374501	0.00398925	0.00390784	0.00423349	0.963771	0.00390784	0.339515	NCR014	nodule	1
Mtr.45280.1.S1_at	0.00378732	0.00391356	0.00391356	0.00441854	0.00391356	0.00412397	0.00403981	0.00460791	0.963747	0.00353483	0.339611	NCR	nodule	1
Mtr.9324.1.S1_at	0.00393812	0.00353073	0.00366653	0.0048887	0.00434551	0.00409655	0.00420972	0.00420972	0.963584	0.00353073	0.340778	NCR288	nodule	1
Mtr.9266.1.S1_at	0.00402295	0.00446994	0.0036877	0.0036877	0.00435819	0.00426507	0.00402295	0.00446994	0.96344	0.00357595	0.342011	defensin; Gamma thionin	nodule	0
Mtr.19110.1.S1_at	0.0042157	0.00407518	0.0042157	0.00407518	0.0042157	0.00400492	0.00407518	0.00400492	0.963323	0.00379413	0.343077	defensin; Gamma thionin	nodule	0
Mtr.43166.1.S1_at	0.00411954	0.00411954	0.00378552	0.00423088	0.00411954	0.00437933	0.0045649	0.00467624	0.962998	0.00300615	0.345305	NCR139	nodule	1
Mtr.10003.1.S1_at	0.00398291	0.00363657	0.00432925	0.00415608	0.00415608	0.00418495	0.00415608	0.00441584	0.962999	0.00398291	0.345584	unknown function	nodule	0
Mtr.2241.1.S1_at	0.00441265	0.00416288	0.00441265	0.00358008	0.00391311	0.0040935	0.00324705	0.00541174	0.962853	0.00391311	0.346298	NCR274	nodule	1
Mtr.9070.1.S1_at	0.0040915	0.00462517	0.00373571	0.0039136	0.0039136	0.00429903	0.00426939	0.00418044	0.96288	0.0040915	0.3465	NCR052	nodule	1
Mtr.11000.1.S1_at	0.00314265	0.00297278	0.00305771	0.0044167	0.00356733	0.962331	0.0088334	0.0052236	0.00263303	0.00382214	0.346616	Esterase; lipolytic enzyme	seed	0
Mtr.37546.1.S1_at	0.00388175	0.00438806	0.00405052	0.00421929	0.00371298	0.00424742	0.00438806	0.00455683	0.962842	0.00371298	0.346761	NCR183	nodule	1
Mtr.35698.1.S1_at	0.00396282	0.00396282	0.00415153	0.00415153	0.00377412	0.00405718	0.00396282	0.00566118	0.962731	0.00358541	0.347311	GRP1L	nodule	0
Mtr.21376.1.S1_at	0.00382704	0.00420974	0.00369947	0.00376326	0.0035719	0.962479	0.00784543	0.00382704	0.0037792	0.00299785	0.347428	Mitochondrial import inner membrane translocase, subunit Tim17/22	seed	0
Mtr.23672.1.S1_at	0.00619314	0.010854	0.00402235	0.00319234	0.00574621	0.961309	0.00223464	0.00223464	0.00217079	0.0020431	0.349045	seed maturation protein	seed	0
Mtr.26227.1.S1_at	0.00441171	0.00397054	0.00397054	0.00426465	0.00397054	0.00416662	0.00426465	0.00455877	0.962451	0.00397054	0.349897	NCR313	nodule	1
Mtr.45094.1.S1_at	0.00385075	0.0042491	0.00438189	0.00358518	0.00451467	0.962356	0.00504581	0.00418271	0.00398353	0.00385075	0.350458	universal stress protein family	seed	0
Mtr.37233.1.S1_at	0.0017882	0.00184158	0.00130779	0.00170813	0.00181489	0.953013	0.0343495	0.00145458	0.00141455	0.00130779	0.350665	oleosin	seed	0
Mtr.8806.1.S1_at	0.00370287	0.00379318	0.00343193	0.00397381	0.00352224	0.00352224	0.00370287	0.00749605	0.961978	0.00487695	0.351691	P450 monooxygenase; sterol 22-desaturase	nodule	0
Mtr.7232.1.S1_at	0.00442006	0.00442006	0.00395479	0.00430374	0.00453638	0.00484656	0.00395479	0.00407111	0.96177	0.00372216	0.355134	unknown function	nodule	0
Mtr.3807.1.S1_at	0.00424423	0.00452718	0.00424423	0.00438571	0.00410276	0.00426781	0.00381981	0.00452718	0.961778	0.00410276	0.355169	Receptor protein kinase PERK1; wall-associated kinase WAK	nodule	0
Mtr.889.1.S1_at	0.00452854	0.00410728	0.00400197	0.00442323	0.00400197	0.00451099	0.00463386	0.00463386	0.961683	0.00347539	0.355773	NCR	nodule	1
Mtr.13992.1.S1_at	0.00400276	0.00414079	0.00393375	0.00469289	0.00400276	0.00479641	0.00400276	0.00507246	0.961629	0.00372671	0.35612	MtN17; secreted small peptide	nodule	0
Mtr.13138.1.S1_at	0.00392922	0.00453372	0.0043826	0.00423147	0.0043826	0.00413072	0.00468484	0.0043826	0.961413	0.00392922	0.358004	NCR154	nodule	1
Mtr.5048.1.S1_at	0.00475658	0.00390284	0.00414676	0.00451265	0.00390284	0.00459396	0.00439069	0.0046956	0.961317	0.00378087	0.358653	unknown function	nodule	0
Mtr.44835.1.S1_x_at	0.00445502	0.00458605	0.00445502	0.00445502	0.00419296	0.0044987	0.00406193	0.00406193	0.961302	0.0039309	0.35888	GRP5B	nodule	0
Mtr.16268.1.S1_at	0.0012027	0.00140888	0.00137452	0.00123706	0.00140888	0.94849	0.0412698	0.00118552	0.00118552	0.00123706	0.360521	Dehydration-induced protein	seed	0
Mtr.22304.1.S1_at	0.00447693	0.00447693	0.00498567	0.00437518	0.00417168	0.96103	0.00478217	0.00442605	0.00371382	0.00356119	0.360793	seed maturation protein	seed	0
Mtr.40544.1.S1_at	0.0041344	0.00446515	0.0041344	0.00380364	0.00429977	0.00468565	0.00429977	0.00429977	0.00487859	0.960999	0.361191	germin-like protein	mycorrhiza	0
Mtr.13119.1.S1_at	0.00479295	0.00443348	0.00467313	0.00383436	0.00431366	0.00477298	0.00431366	0.00419384	0.960957	0.00371454	0.361448	SNAP8 TC96979	nodule	0
Mtr.30996.1.S1_at	0.00238843	0.00349078	0.00248029	0.00275588	0.00229656	0.0026487	0.00284774	0.00280181	0.956978	0.0213121	0.363883	unknown function	nodule	0
Mtr.37205.1.S1_at	0.00363989	0.00412521	0.00400388	0.00388255	0.00740112	0.0046712	0.0044892	0.00394322	0.960325	0.00351856	0.364972	transporter protein	nodule	0
Mtr.2647.1.S1_s_at	0.0049017	0.00553013	0.00465033	0.00502739	0.00402191	0.960441	0.00439897	0.0037077	0.00380196	0.00351917	0.365057	unknown function	seed	0
Mtr.9280.1.S1_at	0.0044763	0.0044763	0.00415656	0.00431643	0.00463617	0.00450294	0.0044763	0.00455623	0.960246	0.00415656	0.367141	NCR152	nodule	1
Mtr.9294.1.S1_at	0.0039354	0.00415816	0.00504919	0.00504919	0.0039354	0.00397253	0.00497494	0.00497494	0.960163	0.00378689	0.367408	reverse transcriptase	nodule	0
Mtr.15627.1.S1_s_at	0.00434669	0.00458817	0.00394422	0.00378323	0.00402471	0.00390397	0.00619806	0.00491015	0.00432657	0.959974	0.368608	Blue copper-binding protein	mycorrhiza	0
Mtr.31737.1.S1_s_at	0.00392358	0.00364333	0.00322294	0.00364333	0.00336307	0.00572189	0.0035032	0.00651595	0.959737	0.00672614	0.368654	Peptide transporter	nodule	0
Mtr.49593.1.S1_at	0.00439185	0.00439185	0.00451385	0.00451385	0.00439185	0.00445285	0.00500183	0.00451385	0.959924	0.00390387	0.369574	embryo-specific protein-like; secreted protein; small gene family of nodule specific proteins	nodule	0
Mtr.42354.1.S1_at	0.00429608	0.00464441	0.00429608	0.00464441	0.00441219	0.0045283	0.00441219	0.00481858	0.959884	0.00406386	0.369922	NCR178	nodule	1
Mtr.40853.1.S1_x_at	0.00424751	0.00442698	0.00406804	0.00502523	0.00436716	0.00440704	0.00448681	0.00544399	0.959758	0.00376892	0.37065	NCR034	nodule	1
Mtr.2632.1.S1_at	0.00316706	0.00341068	0.00353249	0.00341068	0.00341068	0.957915	0.0153481	0.00322797	0.00353249	0.00304525	0.371772	LEC1-like protein; transcription factor	seed	0
Mtr.26228.1.S1_s_at	0.00484793	0.00459932	0.00484793	0.00509654	0.0042264	0.00468219	0.00447501	0.00428856	0.95958	0.00335626	0.371995	NCR145	nodule	1
Mtr.29043.1.S1_at	0.00414603	0.00445315	0.00414603	0.0046067	0.0046067	0.959192	0.00537449	0.00437637	0.00449154	0.0046067	0.375178	Aldose reductase	seed	0
Mtr.37330.1.S1_at	0.0044399	0.00483165	0.00417873	0.00470107	0.00391756	0.00480989	0.00470107	0.00502753	0.958692	0.00470107	0.379047	unknown function	nodule	0
Mtr.16269.1.S1_at	0.00492428	0.00413004	0.00460659	0.0039712	0.00476543	0.95862	0.00492428	0.00468601	0.00460659	0.00476543	0.379612	polygalacturonase	seed	0
Mtr.2209.1.S1_at	0.00480056	0.0045479	0.00442156	0.00442156	0.00467423	0.00461106	0.00492689	0.00505322	0.958248	0.00429523	0.382542	Non-specific lipid transfer-like protein	nodule	0
Mtr.21234.1.S1_at	0.0116291	0.00518493	0.00259246	0.00318503	0.00274061	0.00286406	0.00266653	0.00266653	0.956619	0.00985137	0.382776	unknown function	nodule	0
Mtr.31197.1.S1_at	0.00467532	0.00493506	0.00506494	0.00454545	0.00480519	0.958052	0.00467532	0.00448052	0.00461039	0.00415584	0.384038		seed	0
Mtr.38632.1.S1_at	0.00475598	0.00426398	0.00459198	0.00426398	0.00393599	0.957647	0.00787197	0.00442798	0.00414098	0.00409998	0.385675		seed	0
Mtr.17433.1.S1_at	0.00430824	0.0049066	0.00514595	0.00442791	0.00454759	0.957606	0.00514595	0.00514595	0.00421848	0.00454759	0.387376		seed	0
Mtr.35447.1.S1_at	0.00512635	0.00460057	0.00446913	0.00460057	0.00460057	0.00492918	0.00499491	0.0044034	0.00469916	0.957576	0.387703		mycorrhiza	0
Mtr.3239.1.S1_at	0.00112811	0.00112811	0.00112811	0.000951841	0.000987094	0.939144	0.0526333	0.000987094	0.000995908	0.000916588	0.390234		seed	0
Mtr.3724.1.S1_at	0.00462377	0.00517422	0.00495404	0.00473386	0.00396323	0.0058898	0.00451368	0.00462377	0.95712	0.00440359	0.390923	ATP synthase subunit alpha, mitochondrial	nodule	0
Mtr.50164.1.S1_at	0.00497329	0.00452117	0.00388821	0.00406905	0.00415948	0.956755	0.00470202	0.00890671	0.00422729	0.00379778	0.391527		seed	0
Mtr.27779.1.S1_at	0.00523843	0.00446807	0.00477621	0.00493028	0.00523843	0.00469918	0.00508435	0.00423696	0.957014	0.004314	0.391906	NCR063	nodule	1
Mtr.19482.1.S1_at	0.0048216	0.00530376	0.0048216	0.00848602	0.00559306	0.956413	0.0045323	0.00308582	0.00347155	0.00347155	0.393786		seed	0
Mtr.28669.1.S1_at	0.00440716	0.00413171	0.00413171	0.00413171	0.00578439	0.00856182	0.956353	0.0043383	0.00430386	0.00385626	0.394823		pod	0
Mtr.47575.1.S1_at	0.00266701	0.00259683	0.00294775	0.00350922	0.0177567	0.953889	0.00765011	0.00319339	0.00319339	0.00259683	0.395772		seed	0
Mtr.9346.1.S1_at	0.00130021	0.00226124	0.00257216	0.00141327	0.00158287	0.944176	0.0421156	0.00183726	0.00138501	0.00135674	0.396038		seed	0
Mtr.2210.1.S1_at	0.00470496	0.00487299	0.00470496	0.00520906	0.00504103	0.00557314	0.00453693	0.00487299	0.956283	0.00420086	0.397476	unknown function	nodule	0
Mtr.4378.1.S1_at	0.0049597	0.00472353	0.00448735	0.00460544	0.00460544	0.00519588	0.0049597	0.00507779	0.00510731	0.956278	0.397622		mycorrhiza	0
Mtr.28113.1.S1_at	0.00450093	0.00484716	0.00484716	0.00484716	0.00502027	0.0048183	0.00502027	0.00484716	0.956231	0.00502027	0.398024	NCR050	nodule	1
Mtr.16270.1.S1_at	0.00603274	0.00485562	0.00456134	0.0044142	0.00470848	0.956042	0.00485562	0.00478205	0.00533382	0.0044142	0.399198		seed	0
Mtr.18309.1.S1_at	0.00449539	0.00394493	0.00388377	0.00397551	0.00418958	0.95448	0.0149541	0.00418958	0.0031957	0.00269112	0.399839		seed	0
Mtr.28138.1.S1_at	0.00493925	0.00476893	0.00476893	0.00476893	0.00476893	0.00508119	0.00510957	0.00510957	0.955916	0.00476893	0.400428	NCR273	nodule	1
Mtr.29624.1.S1_at	0.00506355	0.00429635	0.00429635	0.00429635	0.00475667	0.00554945	0.00506355	0.00552387	0.955783	0.00537043	0.40114	unknown function	nodule	0
Mtr.27730.1.S1_at	0.00530143	0.00489363	0.00489363	0.00509753	0.00428193	0.00506355	0.00468973	0.00519948	0.955685	0.00489363	0.4021	NCR170	nodule	1
Mtr.31737.1.S1_at	0.00440113	0.00440113	0.00482029	0.00440113	0.00419155	0.00534423	0.00461071	0.00607775	0.955465	0.00628733	0.403207	Peptide transporter	nodule	0
Mtr.47952.1.S1_at	0.00481356	0.00521469	0.00521469	0.00481356	0.00481356	0.00504755	0.00481356	0.00511441	0.955541	0.00461299	0.403251	NCR	nodule	1
Mtr.45169.1.S1_at	0.00424714	0.00467185	0.00481342	0.00424714	0.00410556	0.00422354	0.00410556	0.00467185	0.955004	0.00990998	0.404137	Caffeic acid O-methyltransferase	nodule	0
Mtr.13620.1.S1_at	0.0048263	0.00527877	0.0048263	0.00497713	0.00512795	0.0050274	0.00527877	0.00497713	0.955306	0.00437384	0.404997	unknown function	nodule	0
Mtr.43014.1.S1_at	0.00158097	0.00141329	0.00165284	0.00155702	0.00138934	0.939929	0.0483874	0.00153307	0.00138335	0.00117375	0.405394		seed	0
Mtr.12142.1.S1_at	0.00494205	0.00494205	0.00480085	0.00494205	0.00508325	0.00548332	0.00494205	0.00515385	0.955192	0.00451844	0.405877	NCR251	nodule	1
Mtr.37271.1.S1_at	0.00516155	0.0044025	0.00367381	0.00379526	0.00637603	0.954199	0.0111429	0.00481239	0.00355236	0.0028844	0.40754		seed	0
Mtr.11203.1.S1_at	0.00523595	0.0047325	0.00513526	0.00503457	0.00604148	0.954538	0.00513526	0.00513526	0.00498423	0.00402766	0.410594		seed	0
Mtr.45819.1.S1_at	0.00557552	0.00491958	0.00557552	0.00459161	0.00541154	0.00505623	0.00491958	0.00532954	0.954357	0.00426363	0.412041	NCR	nodule	1
Mtr.50169.1.S1_at	0.00475066	0.00508999	0.00576866	0.00508999	0.00492033	0.0057121	0.00475066	0.00500516	0.954331	0.00458099	0.412279	GRP4	nodule	0
Mtr.7314.1.S1_at	0.00518405	0.00518405	0.00518405	0.00500529	0.00482653	0.00524364	0.00482653	0.00518405	0.00513936	0.954222	0.413264		mycorrhiza	0
Mtr.47919.1.S1_at	0.00409334	0.00390146	0.00390146	0.00511667	0.00428521	0.0116191	0.00402938	0.00489282	0.953428	0.00473292	0.413998		nodule	0
Mtr.7417.1.S1_at	0.00293424	0.00305161	0.00305161	0.00258213	0.00281687	0.948035	0.0287556	0.00293424	0.0029049	0.00293424	0.415815		seed	0
Mtr.14550.1.S1_at	0.00427857	0.00483064	0.00538271	0.00441659	0.00441659	0.953315	0.0109034	0.00434758	0.00424406	0.00386451	0.415869		seed	0
Mtr.29180.1.S1_at	0.00443374	0.00489241	0.00489241	0.00489241	0.00443374	0.95356	0.00932615	0.00458663	0.0047013	0.00428085	0.415954		seed	0
Mtr.11568.1.S1_at	0.0056535	0.00492401	0.0043769	0.00474164	0.00510638	0.00544073	0.00528875	0.00583587	0.953708	0.00492401	0.416934		nodule	0
Mtr.12361.1.S1_at	0.00125645	0.000966503	0.00101483	0.0015303	0.0129511	0.0297844	0.00103094	0.00372909	0.94524	0.0024968	0.417087	enod2/nodulin 75	nodule	0
Mtr.11099.1.S1_at	0.00212735	0.0039508	0.00749639	0.00278582	0.00314038	0.94983	0.00349494	0.0221853	0.00250724	0.00248191	0.41719		seed	0
Mtr.41891.1.S1_at	0.00242297	0.00225294	0.00242297	0.0020404	0.00416581	0.945334	0.0344742	0.00278429	0.00214667	0.00195538	0.417508		seed	0
Mtr.10831.1.S1_at	0.00453494	0.00645736	0.00542221	0.00616161	0.00497858	0.953357	0.00645736	0.00433777	0.00425151	0.00404201	0.41877		seed	0
Mtr.14542.1.S1_at	0.00563736	0.00544297	0.00505419	0.00524858	0.00505419	0.953395	0.00524858	0.0047626	0.00529718	0.00485979	0.419449		seed	0
Mtr.36679.1.S1_s_at	0.00590345	0.00597818	0.00381109	0.00306382	0.00508145	0.953034	0.00590345	0.00665072	0.00459573	0.00597818	0.420593		seed	0
Mtr.43698.1.S1_s_at	0.00514807	0.00572007	0.00514807	0.00543407	0.00486206	0.953203	0.00471906	0.00543407	0.00518382	0.00514807	0.420876		seed	0
Mtr.11172.1.S1_at	0.00483676	0.00506708	0.00552772	0.00552772	0.00483676	0.00541256	0.00575805	0.00541256	0.952554	0.00506708	0.42573	NCR026	nodule	1
Mtr.34968.1.S1_at	0.00627796	0.00517931	0.00486542	0.00612101	0.00517931	0.952052	0.00533626	0.00557169	0.00486542	0.00455152	0.42925		seed	0
Mtr.3272.1.S1_s_at	0.00549948	0.00412461	0.00437459	0.00487454	0.00512452	0.0106865	0.00562447	0.00456207	0.951505	0.00362466	0.429782		nodule	0
Mtr.11642.1.S1_at	0.00466004	0.00435612	0.00466004	0.00496395	0.00506526	0.951677	0.00942138	0.00567309	0.00476134	0.00476134	0.43017		seed	0
Mtr.28686.1.S1_at	0.00588252	0.00487409	0.00521023	0.00521023	0.0053783	0.951679	0.00705902	0.00521023	0.00512619	0.00436987	0.431814		seed	0
Mtr.18523.1.S1_at	0.00552002	0.00534196	0.00516389	0.00569809	0.00516389	0.00546067	0.00498583	0.00543099	0.951715	0.00552002	0.432076	acyl transferase; unknown function	nodule	0
Mtr.28674.1.S1_at	0.00565036	0.00530792	0.00496547	0.00530792	0.00496547	0.951629	0.0066777	0.0052223	0.00530792	0.00496547	0.43247		seed	0
Mtr.21850.1.S1_at	0.00437208	0.0046736	0.00452284	0.00527665	0.951153	0.00731193	0.00949796	0.00437208	0.00459822	0.00422132	0.433276		flower	0
Mtr.31445.1.S1_at	0.00599508	0.00556686	0.00513864	0.00513864	0.00471042	0.00524569	0.00578097	0.0054598	0.951397	0.00556686	0.434339	unknown function	nodule	0
Mtr.42330.1.S1_at	0.0099071	0.00533459	0.00479025	0.00435477	0.950755	0.00526201	0.00500798	0.00430033	0.00669546	0.00359268	0.436011		flower	0
Mtr.12334.1.S1_at	0.00580812	0.00580812	0.00537789	0.00537789	0.00494766	0.00541374	0.00537789	0.005593	0.951133	0.00516277	0.436386	NCR007	nodule	1
Mtr.31116.1.S1_at	0.00662326	0.00541903	0.00481692	0.00572009	0.00511798	0.00534377	0.00526851	0.00594588	0.951078	0.00466639	0.436505		nodule	0
Mtr.41334.1.S1_at	0.00515362	0.00558309	0.00515362	0.00558309	0.00536836	0.00572625	0.00579783	0.00569046	0.951005	0.00493889	0.437326	NCR301	nodule	1
Mtr.2270.1.S1_at	0.00615168	0.00580992	0.0051264	0.00580992	0.005696	0.00539222	0.00524032	0.00524032	0.950976	0.0045568	0.437394		nodule	0
Mtr.8863.1.S1_at	0.00527515	0.00559485	0.00623426	0.00527515	0.00495544	0.00535507	0.00495544	0.00607441	0.00531511	0.950965	0.437511	Myb family transcription factor	mycorrhiza	0
Mtr.42325.1.S1_at	0.00658366	0.00486618	0.00486618	0.0050093	0.00515243	0.0059396	0.00529555	0.00579648	0.950909	0.00558179	0.437796	Amino acid/polyamine transporter	nodule	0
Mtr.42177.1.S1_at	0.00629783	0.00541906	0.00512614	0.00541906	0.00615137	0.950899	0.00556552	0.0052726	0.00530922	0.0045403	0.437921		seed	0
Mtr.44017.1.S1_at	0.0190986	0.00587649	0.00398762	0.00367281	0.00430243	0.948476	0.00346293	0.00346293	0.00409255	0.00356787	0.438391		seed	0
Mtr.2886.1.S1_at	0.00712444	0.00615551	0.00484462	0.0050156	0.0088913	0.950058	0.00547157	0.00421767	0.0044029	0.0038187	0.441918		seed	0
Mtr.1794.1.S1_at	0.00550174	0.00550174	0.00496931	0.00567921	0.00567921	0.00591585	0.00603416	0.00532426	0.950248	0.00514679	0.44293		nodule	0
Mtr.35424.1.S1_at	0.00404075	0.00473345	0.0043871	0.00450255	0.004618	0.00848558	0.0107369	0.00432938	0.00458914	0.949577	0.443112		mycorrhiza	0
Mtr.2232.1.S1_at	0.00625075	0.00601034	0.00552951	0.00576992	0.00504868	0.00576992	0.0052891	0.00576992	0.949513	0.00504868	0.448322		nodule	0
Mtr.45893.1.S1_at	0.00603389	0.00583276	0.0054305	0.00563163	0.0054305	0.00586628	0.00563163	0.00532994	0.00548078	0.949332	0.449783	unknown function	mycorrhiza	0
Mtr.41706.1.S1_at	0.00432157	0.00493893	0.00506241	0.00481546	0.00432157	0.00428041	0.00493893	0.00407462	0.947318	0.0159281	0.454361	calmodulin binding protein	nodule	0
Mtr.15575.1.S1_at	0.00532957	0.00579983	0.00642684	0.00564308	0.00548632	0.0055647	0.00532957	0.00642684	0.948664	0.00532957	0.454587	NCR181	nodule	1
Mtr.13473.1.S1_at	0.00537723	0.00481121	0.00528289	0.00537723	0.00528289	0.00613193	0.00537723	0.0085847	0.948397	0.00537723	0.455606	Proline-rich protein	nodule	0
Mtr.31226.1.S1_at	0.00579942	0.00546803	0.00613082	0.00530233	0.00629652	0.00618605	0.00497093	0.00596512	0.0054266	0.948454	0.456112	unknown function	mycorrhiza	0
Mtr.24161.1.S1_at	0.0053942	0.0053942	0.0053942	0.00626423	0.00574221	0.00733727	0.00626423	0.00522019	0.948117	0.00487218	0.458265	prolyl 4-hydroxylase alpha subunit; protein maturation in ER	nodule	0
Mtr.18552.1.S1_at	0.00490075	0.00569855	0.00535663	0.00581252	0.00604046	0.948143	0.00592649	0.0066673	0.00564156	0.00581252	0.458382	Poly(ADP-ribose) polymerase	seed	0
Mtr.44550.1.S1_at	0.00554008	0.00590942	0.00554008	0.00535541	0.00609409	0.947969	0.00646343	0.00581708	0.00577092	0.00554008	0.459779	transcription factor; ABA insensitive 3	seed	0
Mtr.32072.1.S1_at	0.00560852	0.00583287	0.00583287	0.00583287	0.00605721	0.00605721	0.00605721	0.00560852	0.947953	0.00515984	0.459929	enod16	nodule	0
Mtr.34476.1.S1_at	0.0054442	0.00614218	0.00572339	0.00684015	0.94785	0.00597932	0.00600258	0.00572339	0.00471133	0.0055838	0.460443	flavonoid 3-monooxygenase, cytochrome P450	flower	0
Mtr.7210.1.S1_at	0.00574007	0.00574007	0.00527466	0.00620548	0.0058952	0.00584349	0.0058952	0.00574007	0.00593399	0.947732	0.46158	defensin AMP1	mycorrhiza	0
Mtr.41366.1.S1_at	0.00622695	0.00521717	0.00589036	0.00639524	0.00605865	0.00575011	0.00639524	0.00580621	0.947043	0.00521717	0.466502	NCR039	nodule	1
Mtr.38180.1.S1_at	0.00224305	0.00262978	0.00239774	0.0021657	0.00286182	0.934178	0.0461759	0.00286182	0.00224305	0.00224305	0.466789	Desiccation-related protein	seed	0
Mtr.31188.1.S1_at	0.00615947	0.0058235	0.0058235	0.00571151	0.00649545	0.946749	0.00559952	0.00638346	0.00610348	0.00515156	0.468683	unknown function	seed	0
Mtr.4344.1.S1_at	0.00225243	0.00232509	0.00217977	0.00225243	0.931561	0.00226454	0.050934	0.00225243	0.00201629	0.00196179	0.468685	Rapid alkalinization factor 2	flower	0
Mtr.29627.1.S1_at	0.00596807	0.00656488	0.00596807	0.00576914	0.00537126	0.00566967	0.00636594	0.00566967	0.00591834	0.946735	0.468825	unknown function	mycorrhiza	0
Mtr.44594.1.S1_at	0.00837989	0.0106245	0.00478851	0.00493815	0.00553671	0.946204	0.00538707	0.00463887	0.00501297	0.00448923	0.469071	defensin	seed	0
Mtr.29513.1.S1_at	0.00424183	0.0043881	0.00482691	0.00453437	0.0043881	0.943979	0.0198927	0.00460751	0.00475378	0.0043881	0.472363	unknown function	seed	0
Mtr.7211.1.S1_at	0.00103636	0.000879926	0.000938588	0.000879926	0.0010168	0.916485	0.0760843	0.000889703	0.000987472	0.00080171	0.472865	lipid-transfer protein	seed	0
Mtr.17003.1.S1_at	0.00646668	0.00574816	0.00598767	0.00622717	0.946051	0.00658643	0.00598767	0.00562841	0.00580804	0.00550865	0.473823	esterase / lipase	flower	0
Mtr.18186.1.S1_a_at	0.00678068	0.00638181	0.00538465	0.00598295	0.00578352	0.00648153	0.00558409	0.0062821	0.945954	0.00538465	0.474418	Matrix metalloproteinase	nodule	0
Mtr.30289.1.S1_at	0.00600729	0.00622184	0.00622184	0.00579275	0.00579275	0.00622184	0.00600729	0.00600729	0.945934	0.00579275	0.474774	12-oxophytodienoic acid 10, 11-reductase; last enzyme for jasmonic acid synthesis	nodule	0
Mtr.38007.1.S1_at	0.00090922	0.000861366	0.000933146	0.00105278	0.000933146	0.915126	0.0771401	0.00114849	0.00101091	0.000885293	0.479644	oleosin	seed	0
Mtr.2647.1.S1_at	0.00604482	0.00667014	0.00687858	0.0064617	0.00562793	0.945076	0.00604482	0.00583637	0.00594059	0.00541949	0.480847	unknown function	seed	0
Mtr.35220.1.S1_at	0.00305689	0.00243515	0.00284964	0.0026424	0.932766	0.00283237	0.0455425	0.00259058	0.00290145	0.00238334	0.481484	l-ascorbate oxidase; pectinesterase-like protein; pollen-specific protein-like	flower	0
Mtr.15957.1.S1_at	0.00646074	0.00506725	0.00570065	0.00696746	0.00532061	0.00605958	0.00519393	0.00696746	0.00734751	0.944915	0.481546	Glutathione S-transferase	mycorrhiza	0
Mtr.4925.1.S1_at	0.00661157	0.00578512	0.00677686	0.00545455	0.00644628	0.00603306	0.00595041	0.00628099	0.00586777	0.944793	0.482945	Glutamine synthetase	mycorrhiza	0
Mtr.15644.1.S1_s_at	0.00462998	0.00501581	0.00501581	0.00475859	0.017491	0.00580891	0.00540164	0.00462998	0.943133	0.00411554	0.483368	IRE kinase; Microtubule-associated serine/threonine-protein kinase; MAST2	nodule	0
Mtr.7496.1.S1_at	0.0084589	0.00591214	0.00545736	0.00372919	0.006185	0.942197	0.0188279	0.00304702	0.00318346	0.00300155	0.484358	unknown function	seed	0
Mtr.35279.1.S1_at	0.00255499	0.00262405	0.00248594	0.00252046	0.930604	0.00238811	0.0491663	0.00264131	0.00287437	0.00214067	0.484687	Pollen-specific protein	flower	0
Mtr.35627.1.S1_at	0.00596817	0.00629973	0.0056366	0.00596817	0.00746021	0.944131	0.00696286	0.00588528	0.00605106	0.0056366	0.487579	Lipid transfer protein	seed	0
Mtr.11511.1.S1_at	0.00338158	0.00450877	0.00356944	0.0046027	0.941676	0.00443049	0.00582383	0.00742069	0.00504888	0.019538	0.489107	Purple acid phosphatase	flower	0
Mtr.41813.1.S1_at	0.00657728	0.00632431	0.00581837	0.00607134	0.00581837	0.00683026	0.00657728	0.00632431	0.94384	0.00581837	0.489898	nodulin 25	nodule	0
Mtr.21610.1.S1_at	0.00646366	0.00689457	0.00581729	0.0062482	0.00581729	0.00653548	0.00581729	0.00657139	0.943802	0.00603275	0.490162	sugar transporter	nodule	0
Mtr.10380.1.S1_at	0.00577032	0.00594518	0.00646976	0.00751891	0.00594518	0.00658633	0.00594518	0.00699433	0.943754	0.00507089	0.490169	NCR001	nodule	1
Mtr.10053.1.S1_at	0.00665863	0.00596981	0.00642902	0.00665863	0.00642902	0.00642902	0.00596981	0.00596981	0.943746	0.0057402	0.490605	NCR075	nodule	1
Mtr.2741.1.S1_at	0.00453365	0.00395242	0.00383617	0.00406866	0.0262719	0.939609	0.00395242	0.00395242	0.00482427	0.00499864	0.490764	seed maturation protein	seed	0
Mtr.2223.1.S1_at	0.00673968	0.00617804	0.00617804	0.00617804	0.00617804	0.00631845	0.00645886	0.00589722	0.943696	0.00617804	0.491027	NCR263	nodule	1
Mtr.25404.1.S1_at	0.00772808	0.00661471	0.00635274	0.00648373	0.00609077	0.00684393	0.00595979	0.00563233	0.943513	0.00478093	0.491773	NCR118	nodule	1
Mtr.7218.1.S1_at	0.00202626	0.00202626	0.00188652	0.00188652	0.00195639	0.923159	0.0612769	0.00202626	0.00200879	0.00174678	0.493475	unknown function	seed	0
Mtr.1041.1.S1_at	0.00769917	0.00652756	0.00619281	0.00602544	0.00820129	0.943177	0.00636019	0.00543963	0.00585807	0.00451908	0.493711	seed maturation protein	seed	0
Mtr.38617.1.S1_at	0.00449759	0.00493284	0.00420742	0.0043525	0.0207469	0.00592424	0.00507792	0.00522301	0.940685	0.0043525	0.495468	protein kinase; IRE kinase	nodule	0
Mtr.45663.1.S1_at	0.00612037	0.00634705	0.00589369	0.00566701	0.0111073	0.94265	0.00612037	0.00521365	0.00566701	0.00521365	0.496075	LEA protein	seed	0
Mtr.44507.1.S1_at	0.00716808	0.00669021	0.00589375	0.00653092	0.00573446	0.00578756	0.00653092	0.00589375	0.942443	0.00732737	0.499797	receptor-like protein kinase	nodule	0
Mtr.7316.1.S1_at	0.00695291	0.00623364	0.00671315	0.00623364	0.00599389	0.0062736	0.00623364	0.00719266	0.942419	0.00575413	0.500105	enod10; proline-riche protein	nodule	0
Mtr.28132.1.S1_at	0.0064337	0.00620393	0.00666348	0.00620393	0.00597415	0.00662518	0.00712303	0.00666348	0.941905	0.00620393	0.503882	UDP-glucosyl transferase	nodule	0
Mtr.28135.1.S1_at	0.00633334	0.00633334	0.00614706	0.00633334	0.00707844	0.00683007	0.00596079	0.00679903	0.941851	0.00633334	0.504263	NCR138	nodule	1
Mtr.26646.1.S1_at	0.00682594	0.00605319	0.00656836	0.00656836	0.00656836	0.941786	0.00824264	0.00618198	0.0059244	0.00528044	0.504275	transcription factor; bZIP	seed	0
Mtr.8395.1.S1_at	0.00676351	0.00632716	0.00654534	0.00610898	0.941656	0.00887257	0.00654534	0.00599989	0.00594535	0.00523627	0.504943	Endo-1,4-beta-glucanase	flower	0
Mtr.27466.1.S1_at	0.00684071	0.00608063	0.00646067	0.00658735	0.00620731	0.00724186	0.00709407	0.00684071	0.941579	0.00506719	0.505932	NCR180	nodule	1
Mtr.41531.1.S1_at	0.00552324	0.00585799	0.00669484	0.00652747	0.0075317	0.00652747	0.00669484	0.00728064	0.940834	0.00652747	0.511335	Dicer 1-like ribonuclease III	nodule	0
Mtr.51980.1.S1_at	0.00573228	0.00721843	0.00615689	0.00573228	0.00700612	0.94066	0.00891688	0.00658151	0.00647535	0.00551997	0.512003	mitochondrial inner membrane presequence translocase complex; subunit Tim17/22	seed	0
Mtr.24161.1.S1_x_at	0.0070253	0.00624471	0.00585442	0.00663501	0.00643986	0.00835881	0.0070253	0.00604957	0.940708	0.00565927	0.512015	Prolyl 4-hydroxylase, alpha subunit	nodule	0
Mtr.21136.1.S1_at	0.0064851	0.00573102	0.00588184	0.0055802	0.00527857	0.0058567	0.00573102	0.00965224	0.940453	0.00935061	0.512164	GRP3C	nodule	0
Mtr.39329.1.S1_at	0.00720633	0.00511754	0.00616193	0.00647525	0.00595305	0.006336	0.00595305	0.0114884	0.939773	0.0055353	0.516577	phospholipid N-methyltransferase	nodule	0
Mtr.12854.1.S1_at	0.00141506	0.00348323	0.0728757	0.00157834	0.00125179	0.00138785	0.00130621	0.0017144	0.913681	0.00130621	0.5169	NCR235	nodule	1
Mtr.47326.1.S1_at	0.00648849	0.00718369	0.00625676	0.00648849	0.00648849	0.0070292	0.00672022	0.00695195	0.939904	0.00648849	0.518241	NCR	nodule	1
Mtr.49520.1.S1_at	0.00182597	0.00177915	0.00159187	0.00177915	0.920055	0.00603975	0.0606316	0.00231758	0.00210689	0.00187279	0.520197	Pectinesterase inhibitor	flower	0
Mtr.11314.1.S1_at	0.00735951	0.00609788	0.00651843	0.00630815	0.00651843	0.00799033	0.00609788	0.00725438	0.939547	0.00630815	0.520506	Aspartyl proteinase	nodule	0
Mtr.17102.1.S1_at	0.00504112	0.00777529	0.0108512	0.0058101	0.0199936	0.936495	0.00568194	0.00341771	0.00211471	0.00281961	0.521476	LEA protein	seed	0
Mtr.49406.1.S1_at	0.00458441	0.00397316	0.00427878	0.0044316	0.00427878	0.00430425	0.00412597	0.00534848	0.933806	0.0308684	0.523317	Multidrug/Oligosaccharidyl-lipid/Polysaccharide (MOP) Flippase Superfamily	nodule	0
Mtr.44567.1.S1_at	0.00551996	0.00473139	0.00512568	0.00512568	0.936422	0.00551996	0.0220798	0.00522425	0.00551996	0.00473139	0.525107	unknown function	flower	0
Mtr.37021.1.S1_at	0.00690269	0.00690269	0.00601202	0.00690269	0.00712536	0.00734803	0.00645736	0.00690269	0.00668003	0.938766	0.526299	Blue copper-binding protein-like	mycorrhiza	0
Mtr.8284.1.S1_s_at	0.00209457	0.00233105	0.00179052	0.0083445	0.00304051	0.00141327	0.00124999	0.0582595	0.919922	0.00155404	0.528055	leghemoglobin	nodule	0
Mtr.47918.1.S1_at	0.00686292	0.00686292	0.00650172	0.00686292	0.00704353	0.00794654	0.00704353	0.00659202	0.938324	0.00595991	0.529335	GRP	nodule	0
Mtr.2213.1.S1_at	0.00682243	0.00770275	0.00660235	0.00748267	0.0061622	0.00700583	0.00682243	0.00704251	0.938195	0.0061622	0.530258	unknown function	nodule	0
Mtr.35246.1.S1_at	0.00316039	0.00277731	0.00296885	0.00296885	0.924366	0.00474058	0.0505662	0.0028252	0.00304068	0.00258577	0.530463	Shikimate dehydrogenase	flower	0
Mtr.33821.1.S1_at	0.005582	0.0046733	0.00454349	0.00519256	0.935309	0.00504111	0.0229771	0.005582	0.00564691	0.00545219	0.531469	phospholipase A2	flower	0
Mtr.3448.1.S1_at	0.00673125	0.00673125	0.00673125	0.00673125	0.00673125	0.00681754	0.00750793	0.00724903	0.938038	0.00673125	0.531531	NCR058	nodule	1
Mtr.41709.1.S1_at	0.00727486	0.00727486	0.00627143	0.00677314	0.00852914	0.00723305	0.937955	0.00664771	0.00652228	0.00551886	0.531612	Anthranilate N-benzoyltransferase protein	pod	0
Mtr.14157.1.S1_at	0.0166581	0.00352927	0.00345868	0.00494097	0.00367044	0.932326	0.0254813	0.00504685	0.00234696	0.00254107	0.533059	Gibberellin regulated protein	seed	0
Mtr.15549.1.S1_at	0.00241746	0.00227095	0.00219769	0.00608029	0.00256398	0.920993	0.00322329	0.00230758	0.0558947	0.00205118	0.534345	unknown function	seed	0
Mtr.40992.1.S1_x_at	0.00712483	0.0074217	0.00623423	0.0074217	0.00682796	0.00712483	0.00712483	0.00712483	0.937361	0.00623423	0.536226	NCR009	nodule	1
Mtr.28093.1.S1_at	0.00716434	0.0074399	0.00661324	0.00716434	0.00716434	0.00711842	0.00633769	0.00702657	0.937358	0.00661324	0.53631	NCR299	nodule	1
Mtr.39042.1.S1_at	0.00766168	0.00698565	0.00608428	0.00698565	0.00676031	0.00758657	0.007211	0.007211	0.936979	0.00653497	0.538888	NCR191	nodule	1
Mtr.31144.1.S1_at	0.00484056	0.00444808	0.0040556	0.0040556	0.929779	0.00470973	0.0361079	0.00385936	0.00421913	0.00392478	0.539109	unknown function	flower	0
Mtr.31193.1.S1_at	0.00792577	0.00679352	0.00698223	0.00886932	0.00622739	0.936783	0.00698223	0.00698223	0.00660481	0.00584998	0.539836	LEA protein	seed	0
Mtr.28102.1.S1_at	0.00789689	0.00674125	0.00635603	0.00674125	0.00943775	0.00744747	0.00616343	0.00674125	0.936696	0.00577821	0.540135	NCR195	nodule	1
Mtr.4943.1.S1_x_at	0.00698199	0.00698199	0.0072729	0.00698199	0.00640016	0.00746685	0.0072729	0.00741836	0.936532	0.00669107	0.54215	NCR081	nodule	1
Mtr.29134.1.S1_at	0.00532004	0.00543826	0.00591116	0.00579293	0.0061476	0.935834	0.00874851	0.0133592	0.00635449	0.00709339	0.542604	unknown function	seed	0
Mtr.29586.1.S1_at	0.00646374	0.00716888	0.00587613	0.0062287	0.00693383	0.936244	0.00681631	0.0104008	0.00611118	0.00775649	0.54287	Nonspecific lipid-transfer protein	seed	0
Mtr.3896.1.S1_x_at	0.00669892	0.00781541	0.00697804	0.00753629	0.00725716	0.936081	0.00669892	0.00725716	0.00725716	0.0064198	0.545267	seed maturation protein	seed	0
Mtr.31736.1.S1_at	0.00613854	0.00725463	0.00725463	0.00753366	0.00697561	0.00730114	0.00697561	0.00781268	0.936057	0.00669658	0.545401	SNAP5 MtBB33A10R1	nodule	0
Mtr.37545.1.S1_x_at	0.00732284	0.00701772	0.00701772	0.00762796	0.00732284	0.00737369	0.00640749	0.00778052	0.935722	0.00640749	0.547765	NCR032	nodule	1
Mtr.47860.1.S1_at	0.00720571	0.00695724	0.00695724	0.00695724	0.00770266	0.00790972	0.00695724	0.00732995	0.935563	0.0064603	0.54892	NCR	nodule	1
Mtr.30291.1.S1_at	0.00695652	0.00753623	0.00724638	0.00782609	0.00724638	0.00695652	0.00695652	0.0073913	0.935217	0.00666667	0.5514	NCR197	nodule	1
Mtr.47576.1.S1_at	0.00383448	0.00383448	0.00383448	0.0032867	0.923698	0.00378883	0.0465615	0.00390295	0.00397142	0.0032867	0.551733	Pectinesterase	flower	0
Mtr.50085.1.S1_at	0.00573841	0.00573841	0.00590237	0.00557446	0.00508259	0.93282	0.021642	0.00606632	0.00553347	0.00590237	0.552757		seed	0
Mtr.12486.1.S1_at	0.00246057	0.00241035	0.0063774	0.0247563	0.00215928	0.928279	0.0110977	0.0188058	0.00194586	0.00170733	0.552779		seed	0
Mtr.28698.1.S1_at	0.00405832	0.00349466	0.00394559	0.0036074	0.00372013	0.924245	0.044867	0.00405832	0.00428378	0.00372013	0.553499		seed	0
Mtr.14550.1.S1_s_at	0.00742077	0.0070085	0.00659624	0.00680237	0.00783303	0.934398	0.0111312	0.00597784	0.00706004	0.00577171	0.555444		seed	0
Mtr.35851.1.S1_at	0.00446505	0.00446505	0.00497534	0.00459262	0.00944038	0.929963	0.0287039	0.00459262	0.00459262	0.0042099	0.555976		seed	0
Mtr.2613.1.S1_at	0.00435308	0.00390661	0.00468794	0.00357176	0.0089294	0.928565	0.0320342	0.00362757	0.00675286	0.00357176	0.556933		seed	0
Mtr.6295.1.S1_at	0.00803513	0.00779881	0.00708982	0.00661717	0.00779881	0.00724738	0.00708982	0.00732615	0.93438	0.00661717	0.55717	unknown function	nodule	0
Mtr.33879.1.S1_at	0.00303789	0.00303789	0.00303789	0.00348795	0.918343	0.00337543	0.0562572	0.00309415	0.00329105	0.00303789	0.557174		flower	0
Mtr.2716.1.S1_at	0.00776401	0.00747646	0.0071889	0.0071889	0.0071889	0.934365	0.00747646	0.0071889	0.00754835	0.00661379	0.557389			0
Mtr.8651.1.S1_a_at	0.00437128	0.00445428	0.00301563	0.00226864	0.030765	0.923572	0.0266427	0.00124499	0.000899156	0.00276663	0.558653			0
Mtr.19120.1.S1_at	0.00756927	0.00756927	0.00675828	0.00702861	0.00702861	0.00774949	0.00702861	0.00797477	0.933994	0.00729894	0.559944			0
Mtr.35451.1.S1_at	0.00196707	0.00219849	0.00202493	0.00242991	0.00248777	0.90736	0.0755008	0.00193814	0.00229974	0.00179351	0.5605			0
Mtr.44069.1.S1_at	0.00241382	0.00768035	0.0177745	0.0038036	0.00256012	0.00237725	0.00226753	0.0339398	0.924989	0.00219439	0.560629	NCR247	nodule	1
Mtr.13545.1.S1_at	0.930788	0.00768188	0.00614551	0.00729779	0.00473716	0.0241126	0.00524929	0.00441708	0.00508925	0.0044811	0.561426			0
Mtr.47579.1.S1_s_at	0.0043764	0.00313779	0.00313779	0.00338552	0.918383	0.00360571	0.054994	0.00284879	0.00332359	0.0028075	0.561709			0
Mtr.41842.1.S1_at	0.00738884	0.00633329	0.00633329	0.00686106	0.00712495	0.933105	0.0124027	0.00672912	0.00738884	0.00633329	0.563829			0
Mtr.18991.1.S1_at	0.00711387	0.00766109	0.00711387	0.0079347	0.00656665	0.00761549	0.00766109	0.00779789	0.933421	0.00711387	0.563918			0
Mtr.46902.1.S1_s_at	0.00594314	0.00633935	0.00594314	0.00541486	0.0203388	0.00785816	0.00554693	0.00620728	0.931522	0.00488659	0.56411			0
Mtr.34383.1.S1_s_at	0.00729279	0.00701229	0.00729279	0.00757328	0.00897574	0.00804076	0.933196	0.00701229	0.00715254	0.00645131	0.565247			0
Mtr.48371.1.S1_at	0.00554433	0.00488653	0.00441667	0.00404078	0.00526242	0.926843	0.00545036	0.00455763	0.0347695	0.00422873	0.565439			0
Mtr.42812.1.S1_at	0.00189921	0.00184335	0.00212265	0.00217851	0.903578	0.00218782	0.0806048	0.00192714	0.00192714	0.00173163	0.567018			0
Mtr.31206.1.S1_at	0.00735745	0.00712011	0.00688278	0.00735745	0.0064081	0.932418	0.0125789	0.00700144	0.00670477	0.00617076	0.568561			0
Mtr.51748.1.S1_s_at	0.00461234	0.00425754	0.00366622	0.00390275	0.92164	0.00423783	0.0463599	0.00384361	0.00381405	0.00366622	0.568689			0
Mtr.27424.1.S1_at	0.00738619	0.00795436	0.0071021	0.00738619	0.00738619	0.00790701	0.00738619	0.00767027	0.932719	0.0071021	0.568894	NCR223	nodule	1
Mtr.34736.1.S1_at	0.00712323	0.00712323	0.00738705	0.00738705	0.932615	0.00769484	0.00870617	0.00765087	0.00692536	0.00738705	0.56949			0
Mtr.39862.1.S1_at	0.00862112	0.00862112	0.007432	0.00713472	0.00713472	0.931774	0.00683744	0.00758064	0.00772928	0.00713472	0.575224			0
Mtr.47184.1.S1_at	0.00942312	0.00632039	0.00620547	0.00861871	0.00873362	0.931625	0.0064353	0.00787175	0.00706734	0.00769938	0.575537			0
Mtr.8651.1.S1_at	0.00394381	0.00435894	0.00339029	0.00276758	0.031585	0.92179	0.0254964	0.00183352	0.00144433	0.00339029	0.575829			0
Mtr.47921.1.S1_at	0.00829289	0.00771431	0.00694288	0.00771431	0.0086786	0.00716788	0.00771431	0.00761788	0.9316	0.00655717	0.576427			0
Mtr.2743.1.S1_at	0.00877478	0.00721482	0.00701982	0.00701982	0.0079948	0.931264	0.00838479	0.00731232	0.00779981	0.00721482	0.578775			0
Mtr.7701.1.S1_at	0.00874668	0.00717677	0.00695249	0.00807386	0.00717677	0.0074758	0.00829813	0.008186	0.931185	0.00672822	0.579255			0
Mtr.31748.1.S1_at	0.00737826	0.00826365	0.00767339	0.00737826	0.00708313	0.0076242	0.00796852	0.00826365	0.930989	0.00737826	0.580853			0
Mtr.28678.1.S1_at	0.0081244	0.0081244	0.00733817	0.00760024	0.00733817	0.930943	0.00760024	0.00707609	0.00799336	0.00786232	0.581196			0
Mtr.41959.1.S1_at	0.00791999	0.00852922	0.00731076	0.00731076	0.00791999	0.00802153	0.00731076	0.00746307	0.930903	0.00731076	0.581432	NCR130	nodule	1
Mtr.38404.1.S1_at	0.00821394	0.00821394	0.00736422	0.00764746	0.00764746	0.00774187	0.00736422	0.00764746	0.930795	0.00736422	0.582242	transcription factor; Lateral shoot inducing factor (C2H2-type zinc finger protein)	nodule	0
Mtr.7229.1.S1_at	0.00726819	0.0079095	0.0079095	0.00833704	0.00705442	0.0081589	0.00705442	0.00758885	0.00796295	0.930756	0.582423			0
Mtr.43062.1.S1_at	0.0065988	0.00756448	0.00772543	0.00836921	0.00772543	0.0100591	0.00740353	0.00675975	0.00720235	0.930592	0.582974			0
Mtr.2959.1.S1_at	0.0061399	0.00570134	0.00592062	0.00592062	0.0074556	0.928295	0.0223668	0.00592062	0.00635918	0.00592062	0.584234			0
Mtr.31225.1.S1_at	0.00772521	0.00747601	0.00722681	0.00797442	0.00747601	0.00755908	0.00722681	0.00984342	0.00722681	0.930265	0.58551			0
Mtr.38448.1.S1_at	0.00816161	0.0083822	0.00772045	0.00749986	0.00749986	0.00797779	0.0083822	0.00738957	0.929928	0.00705869	0.588155	NCR015	nodule	1
Mtr.12104.1.S1_at	0.00561116	0.0250711	0.00978968	0.00573054	0.926677	0.00533259	0.00596932	0.00531269	0.005253	0.005253	0.589177			0
Mtr.2262.1.S1_at	0.00827822	0.00742186	0.00770731	0.00799277	0.00742186	0.00875398	0.00742186	0.0081355	0.92973	0.0071364	0.589481	NCR056	nodule	1
Mtr.9834.1.S1_at	0.00785711	0.0073333	0.00785711	0.00691425	0.011838	0.929443	0.00879996	0.00612854	0.00712378	0.00670473	0.589735			0
Mtr.43091.1.S1_s_at	0.0181706	0.00526174	0.00477065	0.00350783	0.0310092	0.922723	0.00413924	0.00347275	0.00329736	0.00364814	0.590622			0
Mtr.42017.1.S1_at	0.0081399	0.00712242	0.00712242	0.0081399	0.00763116	0.00890302	0.0081399	0.00826709	0.929412	0.00712242	0.591583			0
Mtr.33822.1.S1_at	0.0036938	0.0036938	0.00343905	0.00382117	0.91275	0.00382117	0.0584639	0.00350274	0.00363011	0.00318431	0.593337			0
Mtr.12845.1.S1_at	0.00872516	0.00872516	0.0077557	0.00743254	0.0077557	0.00791727	0.00743254	0.00743254	0.929068	0.0077557	0.594057			0
Mtr.6530.1.S1_at	0.0134122	0.00637898	0.00637898	0.0112859	0.927569	0.010359	0.00703323	0.00605185	0.00629719	0.00523403	0.598984			0
Mtr.37720.1.S1_at	0.00709381	0.00791233	0.00709381	0.00736665	0.00791233	0.927698	0.015279	0.00668455	0.00668455	0.00627529	0.599077			0
Mtr.10877.1.S1_at	0.00571143	0.00557213	0.00599004	0.00682586	0.00626865	0.926204	0.00612934	0.021383	0.00686069	0.00905471	0.600364			0
Mtr.42060.1.S1_at	0.00858185	0.00800973	0.00829579	0.0074376	0.00829579	0.928127	0.00915397	0.0074376	0.00750912	0.00715154	0.600399			0
Mtr.63.1.S1_at	0.00491579	0.00589895	0.00469731	0.00447883	0.919035	0.00455166	0.0420574	0.00502503	0.00475193	0.00458807	0.602962			0
Mtr.4781.1.S1_at	0.00818511	0.00755549	0.00818511	0.00849992	0.0078703	0.0078703	0.0078703	0.00818511	0.0080277	0.927751	0.603234			0
Mtr.43996.1.S1_at	0.00862257	0.00731612	0.0078387	0.00809999	0.00809999	0.00827418	0.00836128	0.00888386	0.927449	0.00705483	0.605108	NCR067	nodule	1
Mtr.8707.1.S1_at	0.00685897	0.00326997	0.00350924	0.00382826	0.00342948	0.00353582	0.00430679	0.03912	0.0134388	0.918703	0.605239			0
Mtr.31152.1.S1_at	0.017467	0.00502709	0.00553832	0.0115027	0.925751	0.0113038	0.0069016	0.00583653	0.00573003	0.00494188	0.605527			0
Mtr.13004.1.S1_at	0.0101222	0.00809775	0.00751934	0.00809775	0.00723014	0.00795315	0.00809775	0.00795315	0.92712	0.00780855	0.607154	NCR244	nodule	1
Mtr.19932.1.S1_s_at	0.00145459	0.00130032	0.00154275	0.00138847	0.0773137	0.896619	0.0166617	0.0012342	0.00136092	0.001124	0.614773			0
Mtr.43532.1.S1_at	0.00338305	0.00433453	0.00486314	0.00348877	0.0586748	0.00392927	0.00475742	0.00385879	0.909856	0.00285445	0.614862			0
Mtr.27723.1.S1_at	0.0083121	0.00801524	0.00801524	0.00742152	0.010687	0.00841105	0.00801524	0.00786681	0.925834	0.00742152	0.615751			0
Mtr.48532.1.S1_at	0.00556035	0.00488927	0.00488927	0.00517688	0.00498514	0.916978	0.0420861	0.00551241	0.00560828	0.00431406	0.61836			0
Mtr.9803.1.S1_at	0.00805574	0.00833353	0.00833353	0.00861131	0.00916688	0.925484	0.00861131	0.00805574	0.0078474	0.00750017	0.618597			0
Mtr.35448.1.S1_at	0.00150985	0.00156018	0.00166084	0.00140919	0.893279	0.00651753	0.0862629	0.00249126	0.0030952	0.00221445	0.621973			0
Mtr.10126.1.S1_at	0.00831025	0.00812138	0.00831025	0.00868799	0.00831025	0.00871947	0.00793251	0.00972677	0.924893	0.00698816	0.622416	N7 protein; F-box family protein; ubiquitin ligase	nodule	0
Mtr.9801.1.S1_at	0.00876618	0.00785934	0.00876618	0.00967303	0.0084639	0.924883	0.00785934	0.00816162	0.00831276	0.00725477	0.622523			0
Mtr.19818.1.S1_at	0.0035261	0.00428169	0.0064855	0.00780779	0.011082	0.92219	0.0170008	0.00440762	0.00703645	0.0161823	0.624995			0
Mtr.29599.1.S1_at	0.00119496	0.00112028	0.00104559	0.000933564	0.00123231	0.871458	0.119795	0.00108293	0.00109227	0.00104559	0.625726			0
Mtr.29553.1.S1_at	0.00162374	0.0016624	0.00131446	0.00143044	0.0014691	0.87704	0.111574	0.00125647	0.00143044	0.00119848	0.626596			0
Mtr.22394.1.S1_at	0.0039156	0.00420564	0.00406062	0.00362555	0.0039156	0.905953	0.0627946	0.00377058	0.00398811	0.00377058	0.629814			0
Mtr.25709.1.S1_at	0.00824424	0.0087595	0.00824424	0.00824424	0.00901713	0.923612	0.00927476	0.00888832	0.0079866	0.00772897	0.631285			0
Mtr.50542.1.S1_at	0.00501575	0.00465748	0.00626969	0.0216752	0.0114646	0.921405	0.00877756	0.00761319	0.00631447	0.00680709	0.631496			0
Mtr.42295.1.S1_at	0.00819154	0.00819154	0.00849493	0.00849493	0.00879832	0.00889945	0.00819154	0.00895002	0.923596	0.00819154	0.631503	NCR134	nodule	1
Mtr.38187.1.S1_at	0.00927321	0.00880955	0.00788223	0.00950504	0.00811406	0.00892547	0.00718674	0.00869364	0.923264	0.00834589	0.633459	SNAP4 TC102255	nodule	0
Mtr.39897.1.S1_at	0.00836534	0.0105847	0.00546308	0.00631669	0.0105847	0.920615	0.022023	0.00571916	0.00571916	0.00460948	0.635939			0
Mtr.43910.1.S1_at	0.000753193	0.0007783	0.000753193	0.00070298	0.000753193	0.860163	0.133968	0.000753193	0.00072181	0.000652767	0.636538			0
Mtr.38411.1.S1_at	0.000879088	0.0642163	0.0247645	0.00105062	0.898321	0.00383797	0.00407382	0.000868367	0.00091661	0.00107206	0.636578			0
Mtr.29148.1.S1_at	0.00245749	0.00245749	0.00269531	0.00229894	0.00309168	0.888937	0.0909271	0.00245749	0.00245749	0.00221967	0.639224			0
Mtr.32899.1.S1_at	0.0123118	0.00781327	0.00852357	0.00994416	0.0075765	0.922163	0.00876033	0.00805004	0.00799085	0.00686621	0.63961			0
Mtr.29703.1.S1_x_at	0.00861411	0.00753735	0.00807573	0.00942169	0.00942169	0.00843465	0.00942169	0.00928709	0.922249	0.00753735	0.640246			0
Mtr.5956.1.S1_s_at	0.0414042	0.00309626	0.00303038	0.00283274	0.0301061	0.908043	0.00342564	0.00276687	0.00259394	0.00270099	0.640766			0
Mtr.18436.1.S1_at	0.00742825	0.00756089	0.00742825	0.00875472	0.00663236	0.920859	0.0197644	0.00779303	0.00754431	0.00623442	0.641057			0
Mtr.21356.1.S1_at	0.00161791	0.00146007	0.00153899	0.00153899	0.00181522	0.873093	0.114872	0.00144033	0.0014798	0.00114438	0.642295			0
Mtr.11145.1.S1_at	0.00682306	0.00960283	0.00859201	0.00657036	0.00631765	0.920145	0.00758118	0.00732848	0.00606495	0.0209746	0.643674			0
Mtr.23151.1.S1_at	0.00665349	0.00593028	0.0105588	0.00838918	0.0131623	0.921315	0.00983559	0.00715973	0.00817222	0.0088231	0.643821			0
Mtr.31192.1.S1_at	0.00422204	0.00433029	0.00476332	0.00411378	0.00465507	0.905627	0.0596498	0.00400552	0.00473626	0.00389726	0.644505			0
Mtr.26186.1.S1_s_at	0.00901601	0.00808332	0.00839422	0.00839422	0.00932691	0.00917146	0.00901601	0.00886056	0.921654	0.00808332	0.644527	GRP1C	nodule	0
Mtr.28702.1.S1_at	0.00280839	0.00241833	0.00280839	0.00241833	0.00241833	0.887918	0.0915846	0.00257435	0.00255485	0.00249634	0.644529			0
Mtr.10386.1.S1_at	0.00829398	0.00675528	0.00840657	0.00731822	0.00968256	0.0123784	0.00904457	0.00917592	0.921213	0.00773104	0.645933			0
Mtr.6145.1.S1_at	0.00262059	0.00272978	0.00272978	0.0025114	0.0898643	0.00283897	0.888707	0.00262059	0.00264789	0.00272978	0.646729			0
Mtr.43927.1.S1_at	0.00471256	0.0100293	0.0203003	0.0120835	0.010271	0.918406	0.0116002	0.00489382	0.00359484	0.00410839	0.648654			0
Mtr.433.1.S1_at	0.00292966	0.00207097	0.00267711	0.00242455	0.00272762	0.0327819	0.00803132	0.0272762	0.910746	0.00833439	0.649974			0
Mtr.14766.1.S1_at	0.00845102	0.00756144	0.00711665	0.00711665	0.919159	0.00778383	0.0200156	0.00811742	0.00756144	0.00711665	0.652721			0
Mtr.28060.1.S1_s_at	0.00870135	0.00926272	0.00870135	0.00813997	0.00954341	0.00874813	0.0098241	0.008561	0.920378	0.00813997	0.653019			0
Mtr.49797.1.S1_at	0.00880664	0.00902681	0.00836631	0.00961391	0.0104212	0.00864763	0.0096873	0.00921028	0.919982	0.00623804	0.654947	NCR065	nodule	1
Mtr.28125.1.S1_at	0.00801938	0.00852059	0.00852059	0.00977362	0.0102748	0.00923064	0.00927241	0.00864589	0.919723	0.00801938	0.657244			0
Mtr.6025.1.S1_at	0.00435755	0.00362313	0.00362313	0.00396586	0.908622	0.0317432	0.0334405	0.00350073	0.00384345	0.0032804	0.658584			0
Mtr.16454.1.S1_at	0.00893032	0.00799029	0.0103404	0.00822529	0.00940034	0.00885198	0.00916533	0.00904782	0.00893032	0.919118	0.66138			0
Mtr.1063.1.S1_at	0.0100636	0.00887968	0.0082877	0.00976765	0.0100636	0.00947166	0.0082877	0.00902768	0.918751	0.00739973	0.663578			0
Mtr.41028.1.S1_at	0.00866739	0.00804829	0.00928649	0.00804829	0.00866739	0.0102151	0.00773874	0.0117629	0.918588	0.00897694	0.664224			0
Mtr.9039.1.S1_at	0.00932596	0.00896727	0.00932596	0.00896727	0.00896727	0.0092064	0.00932596	0.00950531	0.918517	0.0078912	0.665526	NCR038	nodule	1
Mtr.47575.1.S1_s_at	0.00677843	0.00702052	0.00605217	0.00702052	0.912667	0.00629426	0.0353447	0.00629426	0.00671791	0.00581008	0.66834			0
Mtr.22482.1.S1_at	0.0101476	0.00956776	0.00869796	0.0089879	0.00927783	0.00922951	0.0089879	0.00869796	0.917998	0.00840803	0.668966			0
Mtr.1766.1.S1_at	0.0114733	0.00880509	0.00880509	0.00907191	0.00933873	0.00942767	0.00933873	0.00880509	0.917197	0.0077378	0.673863	NCR214	nodule	1
Mtr.27769.1.S1_at	0.0109285	0.00879609	0.00879609	0.00852954	0.00879609	0.00937361	0.00932919	0.00999556	0.916926	0.00852954	0.675875			0
Mtr.44972.1.S1_s_at	0.00861759	0.00861759	0.00861759	0.00689408	0.0109156	0.916625	0.00947935	0.0120646	0.00840215	0.00976661	0.676834			0
Mtr.9593.1.S1_s_at	0.0054237	0.00410442	0.00469076	0.00894177	0.0054237	0.902777	0.00483735	0.00461747	0.0556662	0.00351807	0.678209			0
Mtr.4323.1.S1_at	0.00628291	0.00538535	0.00484682	0.00484682	0.903483	0.00532551	0.0545716	0.00511608	0.0052956	0.00484682	0.678806			0
Mtr.32187.1.S1_at	0.0108127	0.00914919	0.00935713	0.00852539	0.00935713	0.00866401	0.00852539	0.0108127	0.916063	0.00873332	0.681483			0
Mtr.38134.1.S1_at	0.00230836	0.00249553	0.00243314	0.00249553	0.00336896	0.0804912	0.0105436	0.00427359	0.888907	0.00268269	0.681575			0
Mtr.2934.1.S1_s_at	0.00191872	0.00167888	0.00175883	0.00171885	0.0023984	0.863191	0.122678	0.00157895	0.00171885	0.00135909	0.683539			0
Mtr.21843.1.S1_at	0.0101704	0.0105211	0.00946898	0.00876757	0.00911827	0.0100535	0.00911827	0.00964433	0.915071	0.00806617	0.688168			0
Mtr.31771.1.S1_at	0.00895761	0.00991736	0.00895761	0.0086377	0.00959744	0.010184	0.00991736	0.011197	0.914956	0.00767795	0.68865	NCR252	nodule	1
Mtr.2652.1.S1_at	0.00370053	0.00381617	0.00381617	0.00381617	0.00381617	0.888724	0.0807177	0.00370053	0.00396072	0.00393181	0.689779			0
Mtr.9545.1.S1_at	0.00981759	0.00981759	0.00945397	0.00909036	0.0101812	0.00951457	0.00981759	0.00927217	0.914672	0.00836313	0.690988			0
Mtr.1738.1.S1_at	0.00942063	0.00904381	0.00979746	0.00942063	0.0101743	0.00998587	0.00904381	0.00979746	0.914649	0.00866698	0.691163	NCR114	nodule	1
Mtr.48530.1.S1_at	0.00201463	0.00209975	0.00178763	0.00161738	0.00218488	0.863168	0.12136	0.00208556	0.00212103	0.00156063	0.691797			0
Mtr.37708.1.S1_at	0.0015771	0.00195778	0.00358926	0.00244723	0.00484007	0.0625493	0.0047313	0.0224601	0.893836	0.00201216	0.692321			0
Mtr.41410.1.S1_at	0.00964291	0.00994425	0.00994425	0.00964291	0.00873889	0.0108483	0.0105469	0.00904023	0.914118	0.00753352	0.694192	NCR047	nodule	1
Mtr.9104.1.S1_at	0.00110357	0.00116849	0.00103866	0.00123341	0.00123341	0.850644	0.138726	0.00113603	0.00258041	0.00113603	0.694609			0
Mtr.29142.1.S1_s_at	0.00482596	0.00515879	0.00515879	0.00515879	0.00599085	0.900818	0.0557482	0.00557482	0.00574123	0.00582443	0.694617			0
Mtr.6514.1.S1_s_at	0.00706114	0.00624008	0.0065685	0.0052548	0.905304	0.00667798	0.0451585	0.00607587	0.00624008	0.00541902	0.694805			0
Mtr.27151.1.S1_at	0.00978902	0.00934406	0.00934406	0.00934406	0.00978902	0.0100857	0.00934406	0.00956654	0.914049	0.00934406	0.695218	NCR030	nodule	1
Mtr.38950.1.S1_at	0.00987267	0.00893242	0.00940255	0.00893242	0.00893242	0.00955926	0.00893242	0.0118707	0.00963761	0.913928	0.695561			0
Mtr.28100.1.S1_at	0.00904681	0.00983349	0.00904681	0.00904681	0.00983349	0.0103579	0.0102268	0.00963682	0.913924	0.00904681	0.695915			0
Mtr.9146.1.S1_at	0.00943149	0.00982447	0.0102174	0.0102174	0.00903851	0.00988997	0.00982447	0.00903851	0.913872	0.00864553	0.69624	NCR212	nodule	1
Mtr.28097.1.S1_at	0.00492541	0.00458573	0.00475557	0.00509525	0.00458573	0.00464234	0.00458573	0.00450081	0.894896	0.0674272	0.696899			0
Mtr.48153.1.S1_at	0.00708801	0.00766271	0.00689644	0.00727958	0.00785428	0.908287	0.03544	0.00680066	0.0065612	0.00613017	0.69902			0
Mtr.2245.1.S1_at	0.00959733	0.0100146	0.00918005	0.00959733	0.00959733	0.0100146	0.0100146	0.00980597	0.913415	0.00876278	0.699324	NCR041	nodule	1
Mtr.29498.1.S1_at	0.0119752	0.00952575	0.00870926	0.0106144	0.0103422	0.0104783	0.00898142	0.00857318	0.91318	0.0076206	0.699928			0
Mtr.43713.1.S1_at	0.00386734	0.00446892	0.00352357	0.00369545	0.00309387	0.00289334	0.00317981	0.882225	0.0895288	0.00352357	0.700921			0
Mtr.2207.1.S1_at	0.00954927	0.00878533	0.00954927	0.0091673	0.0114591	0.00935829	0.00993125	0.00993125	0.913102	0.0091673	0.701149			0
Mtr.28145.1.S1_at	0.00946576	0.0103263	0.00989602	0.00946576	0.00989602	0.00996773	0.00989602	0.00925063	0.9128	0.0090355	0.70337			0
Mtr.43719.1.S1_at	0.00995575	0.00958702	0.00995575	0.00995575	0.00995575	0.00903392	0.0103245	0.00977139	0.912611	0.00884956	0.704575			0
Mtr.7121.1.S1_at	0.00620217	0.0060021	0.00620217	0.0060021	0.902116	0.00710249	0.0492172	0.00580203	0.00615215	0.00520182	0.705907			0
Mtr.12358.1.S1_at	0.0323456	0.00542904	0.00377175	0.00331457	0.0435466	0.897734	0.00325742	0.00374318	0.00257165	0.00428608	0.708179			0
Mtr.41979.1.S1_at	0.0025776	0.00343681	0.00265571	0.00312437	0.0025776	0.00225215	0.00226517	0.878768	0.0921103	0.0102323	0.709288			0
Mtr.7220.1.S1_at	0.00994233	0.00758757	0.00693347	0.0129512	0.00758757	0.028824	0.00654101	0.00614855	0.908251	0.00523281	0.709808	thioredoxin s2	nodule	0
Mtr.35608.1.S1_at	0.00574587	0.00598528	0.00598528	0.00550645	0.00526704	0.897353	0.00502763	0.00574587	0.058117	0.00526704	0.712154			0
Mtr.7369.1.S1_at	0.00755874	0.00655091	0.00629895	0.00680286	0.00755874	0.00709681	0.00730678	0.906923	0.0328175	0.0110861	0.713211			0
Mtr.37859.1.S1_at	0.911035	0.00972743	0.0112473	0.0118553	0.0115513	0.00871416	0.00881548	0.00911946	0.00881548	0.00911946	0.714066			0
Mtr.45771.1.S1_at	0.00938988	0.00965816	0.00965816	0.0107313	0.010463	0.0106419	0.0112679	0.00938988	0.910751	0.00804847	0.716313			0
Mtr.3280.1.S1_at	0.00140518	0.00130109	0.00140518	0.00145722	0.00140518	0.843063	0.145826	0.00150926	0.00137915	0.00124905	0.718136			0
Mtr.44835.1.S1_at	0.0112724	0.00956447	0.00956447	0.00922289	0.0105892	0.01076	0.00922289	0.0102477	0.910333	0.00922289	0.719252			0
Mtr.49789.1.S1_at	0.0109441	0.0112971	0.010238	0.0091789	0.910123	0.00964961	0.010238	0.0104145	0.00979671	0.0081198	0.720427			0
Mtr.12579.1.S1_at	0.00854333	0.00809368	0.00944262	0.00899297	0.00854333	0.00948009	0.00854333	0.00944262	0.0197283	0.90919	0.720827			0
Mtr.15453.1.S1_at	0.00799142	0.00799142	0.00839777	0.00772053	0.00880411	0.908471	0.0226198	0.00948135	0.0114792	0.00704329	0.72107			0
Mtr.18711.1.S1_at	0.00951318	0.00986552	0.00951318	0.0102179	0.0105702	0.0108051	0.00986552	0.0107464	0.908685	0.0102179	0.730166			0
Mtr.42924.1.S1_at	0.0531286	0.00634642	0.00580244	0.00598377	0.897022	0.00592333	0.00707173	0.00679974	0.00648242	0.00543979	0.730579			0
Mtr.43975.1.S1_at	0.00200999	0.00205369	0.00214108	0.0019226	0.0107928	0.868651	0.103558	0.00185706	0.005309	0.00170412	0.731091			0
Mtr.10012.1.S1_at	0.0105742	0.0123366	0.00986929	0.00916434	0.0102218	0.0106917	0.0102218	0.0089881	0.00960493	0.908327	0.732076			0
Mtr.29597.1.S1_at	0.0106634	0.0102533	0.0106634	0.00984313	0.00943299	0.0104583	0.00984313	0.0106634	0.908336	0.00984313	0.732449			0
Mtr.11608.1.S1_at	0.00793488	0.00705322	0.00705322	0.00811121	0.902812	0.00831692	0.0366768	0.00793488	0.00740588	0.00670056	0.734243			0
Mtr.34387.1.S1_at	0.00210499	0.0121037	0.0317367	0.00319796	0.894012	0.00151802	0.00627448	0.00439213	0.0415026	0.00315748	0.736052			0
Mtr.33.1.S1_at	0.0111346	0.0104387	0.0097428	0.0100908	0.0104387	0.0108447	0.0111346	0.00991678	0.907559	0.00869893	0.737251			0
Mtr.49733.1.S1_at	0.00653469	0.00634249	0.0057659	0.00884105	0.897175	0.00788007	0.0499712	0.0059581	0.0059581	0.00557371	0.738251			0
Mtr.37290.1.S1_at	0.0104128	0.0116143	0.00921136	0.0108133	0.0108133	0.907386	0.00961185	0.0100123	0.0109135	0.00921136	0.738325			0
Mtr.13890.1.S1_at	0.00560097	0.0429407	0.0124945	0.00574458	0.899314	0.00564884	0.00761157	0.00775519	0.00628314	0.00660627	0.740276			0
Mtr.37305.1.S1_at	0.0100929	0.0100929	0.0105134	0.0105134	0.00967233	0.011004	0.0109339	0.0105134	0.906991	0.00967233	0.741131			0
Mtr.44697.1.S1_at	0.00982146	0.0101852	0.0101852	0.0109127	0.0116402	0.00957895	0.0112765	0.00963958	0.906939	0.00982146	0.741291			0
Mtr.3331.1.S1_at	0.010382	0.0107813	0.0099827	0.0107813	0.0099827	0.0105151	0.010382	0.0105817	0.906629	0.0099827	0.743546			0
Mtr.51369.1.S1_at	0.00821743	0.00935087	0.00850079	0.00821743	0.0308862	0.90302	0.00906751	0.00736735	0.00800491	0.00736735	0.744865			0
Mtr.35928.1.S1_at	0.0109803	0.0102483	0.0106143	0.0106143	0.00951626	0.905935	0.0106143	0.0117123	0.0106143	0.00915025	0.747752			0
Mtr.22986.1.S1_at	0.00963508	0.00930284	0.00930284	0.00963508	0.0109641	0.905643	0.00996733	0.0104657	0.0157816	0.00930284	0.74785			0
Mtr.43714.1.S1_at	0.00515338	0.00530954	0.00468489	0.00523146	0.00480201	0.0202231	0.00398216	0.0241858	0.898553	0.0278751	0.750246			0
Mtr.7670.1.S1_at	0.00510311	0.00833293	0.00742858	0.00936647	0.00568448	0.00561988	0.00626585	0.898826	0.0390323	0.0143404	0.751105			0
Mtr.39759.1.S1_at	0.00724904	0.00661869	0.00661869	0.00614593	0.891947	0.00632978	0.0576772	0.00575196	0.00630351	0.00535799	0.752571			0
Mtr.10406.1.S1_at	0.0103763	0.0103763	0.00963518	0.0103763	0.0108705	0.0110352	0.0103763	0.0106234	0.0111175	0.905213	0.752606			0
Mtr.7228.1.S1_at	0.0103862	0.0103862	0.00958722	0.0103862	0.0111851	0.905126	0.012783	0.00998668	0.0105859	0.00958722	0.752768			0
Mtr.24163.1.S1_at	0.00922708	0.0118107	0.0107034	0.0114416	0.0103343	0.0113185	0.00996524	0.0097807	0.905084	0.0103343	0.75315	prolyl 4-hydroxylase alpha subunit; protein maturation in ER	nodule	0
Mtr.18186.1.S1_s_at	0.0107964	0.0104481	0.0111446	0.0111446	0.0104481	0.0112607	0.0100998	0.0100998	0.904806	0.00975157	0.755171			0
Mtr.7291.1.S1_at	0.0115753	0.0118968	0.0109322	0.00932451	0.0106106	0.0102355	0.0122183	0.00884221	0.00988719	0.904477	0.756706			0
Mtr.35204.1.S1_at	0.0112094	0.0114292	0.0101104	0.00923128	0.0120886	0.904335	0.0109896	0.0107698	0.0101654	0.00967086	0.7579			0
Mtr.41273.1.S1_at	0.00406568	0.00978774	0.0319984	0.00519503	0.895503	0.00317474	0.00655026	0.00670084	0.0316031	0.0054209	0.759098			0
Mtr.38167.1.S1_at	0.00249333	0.00277037	0.00214704	0.00228556	0.00242407	0.00225093	0.00242407	0.877446	0.0490356	0.0567233	0.759738			0
Mtr.4368.1.S1_at	0.0303427	0.0137318	0.00738266	0.00808401	0.00531552	0.897787	0.0229601	0.00487256	0.00586922	0.00365442	0.761772			0
Mtr.44808.1.S1_at	0.0116007	0.0104781	0.0101038	0.0108523	0.0104781	0.0106652	0.0119749	0.010291	0.903078	0.0104781	0.766195			0
Mtr.2728.1.S1_at	0.0111868	0.0104153	0.0100296	0.0108011	0.0142729	0.902019	0.0115726	0.0098367	0.0102225	0.00964382	0.772151			0
Mtr.27461.1.S1_at	0.00968263	0.00968263	0.0103281	0.0109736	0.0106509	0.0112426	0.0100054	0.0122647	0.901937	0.0132329	0.772933			0
Mtr.44771.1.S1_at	0.00987486	0.00851281	0.00919384	0.00987486	0.899293	0.00885332	0.027241	0.00902358	0.00927896	0.00885332	0.776311			0
Mtr.35278.1.S1_at	0.00771398	0.00839462	0.00794086	0.00771398	0.893914	0.00756272	0.0444688	0.00771398	0.00754382	0.00703333	0.77683			0
Mtr.3197.1.S1_at	0.0106289	0.0114792	0.011054	0.0106289	0.011054	0.0116209	0.00977857	0.011054	0.901222	0.0114792	0.778052			0
Mtr.51511.1.S1_at	0.0108116	0.00991065	0.0108116	0.00991065	0.0117126	0.0118628	0.0112621	0.0112621	0.0114873	0.900969	0.77957			0
Mtr.8616.1.S1_at	0.010816	0.0112023	0.010816	0.010816	0.0104297	0.0127475	0.0100435	0.0115886	0.900724	0.010816	0.781085	NCR161	nodule	1
Mtr.26808.1.S1_at	0.00664788	0.00780403	0.0067924	0.00722596	0.00737047	0.888576	0.0553508	0.00737047	0.00650336	0.00635884	0.783654			0
Mtr.12942.1.S1_at	0.0785436	0.00253146	0.00212095	0.00225779	0.0392718	0.866329	0.00253146	0.00205253	0.00210385	0.00225779	0.790278			0
Mtr.44863.1.S1_at	0.0082307	0.00749909	0.00786489	0.0080478	0.890745	0.00801731	0.0471894	0.00832216	0.00731618	0.00676747	0.791466			0
Mtr.11719.1.S1_at	0.00521268	0.00531489	0.00408838	0.00500826	0.00572373	0.00432687	0.00367954	0.88406	0.0480384	0.0345468	0.792062			0
Mtr.43311.1.S1_at	0.0235443	0.0231321	0.00638838	0.00654293	0.0244201	0.892261	0.0125707	0.0038897	0.00338739	0.00386394	0.793896			0
Mtr.35669.1.S1_at	0.00430571	0.00445948	0.00430571	0.00445948	0.00415193	0.00469014	0.00445948	0.0568199	0.880978	0.0313701	0.794116			0
Mtr.10385.1.S1_at	0.0106449	0.00944735	0.00931429	0.0099796	0.0117094	0.019804	0.0110441	0.0123747	0.897166	0.00851592	0.798868			0
Mtr.29509.1.S1_at	0.0111628	0.012093	0.0106977	0.0116279	0.0106977	0.0116279	0.0116279	0.0113953	0.897907	0.0111628	0.799114	SNAP6 TC102256	nodule	0
Mtr.38814.1.S1_at	0.0107253	0.0107253	0.0115197	0.0111225	0.0131087	0.011586	0.0107253	0.0111225	0.0116191	0.897746	0.79996			0
Mtr.7205.1.S1_at	0.00835891	0.00809769	0.00809769	0.00757526	0.0232482	0.894012	0.0269052	0.00835891	0.00855482	0.00679161	0.799967			0
Mtr.35660.1.S1_at	0.00195463	0.00222117	0.00222117	0.00310964	0.00217675	0.853514	0.0222561	0.0020879	0.108726	0.00173251	0.801654			0
Mtr.4839.1.S1_at	0.0117528	0.0109133	0.011333	0.0104935	0.0125923	0.0116129	0.011333	0.0115429	0.0110182	0.897408	0.80219			0
Mtr.45823.1.S1_s_at	0.00450783	0.00510888	0.00646123	0.0054094	0.00435757	0.0904321	0.00480835	0.00510888	0.868096	0.00570992	0.805086			0
Mtr.10382.1.S1_at	0.00135262	0.00124695	0.00109901	0.00162737	0.000929928	0.00105674	0.000951063	0.191713	0.799051	0.000972197	0.805339			0
Mtr.18819.1.S1_at	0.00406708	0.00388497	0.00339935	0.00394567	0.0111693	0.861492	0.0993095	0.003369	0.00657106	0.00279232	0.810411			0
Mtr.49309.1.S1_at	0.0132292	0.0095157	0.0111403	0.0123008	0.0118366	0.0124555	0.0113724	0.0120687	0.895869	0.010212	0.811366	GRP1C-like	nodule	0
Mtr.35257.1.S1_s_at	0.0113818	0.0109894	0.0113818	0.0117743	0.895634	0.0116435	0.0102044	0.0119706	0.0132461	0.0117743	0.81319			0
Mtr.42483.1.S1_at	0.0111235	0.0126578	0.0122743	0.0111235	0.0115071	0.0124021	0.0118907	0.0109318	0.0104523	0.895637	0.813217			0
Mtr.1382.1.S1_at	0.0114118	0.0124492	0.0114118	0.0119305	0.0103743	0.0121034	0.0119305	0.0119305	0.895565	0.0108931	0.813737			0
Mtr.12506.1.S1_x_at	0.0156264	0.0204184	0.00937581	0.0106259	0.011876	0.894105	0.0116677	0.00916746	0.0085945	0.00854241	0.816208			0
Mtr.28118.1.S1_at	0.0111152	0.0118562	0.0114857	0.0118562	0.0118562	0.0118562	0.0125973	0.012412	0.894961	0.0100037	0.817438			0
Mtr.20066.1.S1_at	0.0108984	0.00886402	0.00900934	0.00726559	0.00697497	0.0178007	0.0061031	0.0207796	0.892251	0.020053	0.818625			0
Mtr.24480.1.S1_at	0.0116863	0.0135123	0.0102255	0.0116863	0.0116863	0.0120515	0.0116863	0.0115037	0.89391	0.0120515	0.823957			0
Mtr.20845.1.S1_at	0.013302	0.0101095	0.0117058	0.0117058	0.013302	0.0133907	0.0114397	0.0115727	0.893628	0.00984348	0.825207	MtN3 (infection droplet related?)	nodule	0
Mtr.33825.1.S1_at	0.0143529	0.00795229	0.00795229	0.00892208	0.885419	0.0088251	0.0451923	0.00766135	0.00751588	0.00620666	0.829513			0
Mtr.19970.1.S1_at	0.00860312	0.00759099	0.0074223	0.00691623	0.876169	0.00671943	0.0671381	0.00708492	0.00678972	0.00556672	0.833015			0
Mtr.40011.1.S1_at	0.0108441	0.0132162	0.0115218	0.0125385	0.0115218	0.0119172	0.0135551	0.0113524	0.0112677	0.892265	0.834145			0
Mtr.35719.1.S1_at	0.0124969	0.0128645	0.0102916	0.0121294	0.0124969	0.011088	0.0106592	0.0106592	0.0156212	0.891693	0.836859			0
Mtr.2964.1.S1_at	0.00499869	0.00462842	0.00481355	0.00518383	0.00499869	0.853696	0.10775	0.00509126	0.00476727	0.00407301	0.837772			0
Mtr.11627.1.S1_at	0.0124805	0.0109204	0.0119605	0.0124805	0.0119605	0.0124805	0.0124805	0.0119605	0.891316	0.0119605	0.840332			0
Mtr.4531.1.S1_s_at	0.00103213	0.00103213	0.000967622	0.00109664	0.000838606	0.000865484	0.000999876	0.216715	0.775485	0.000967622	0.840552			0
Mtr.40852.1.S1_at	0.0119966	0.0119966	0.0108719	0.0127464	0.0119966	0.0131838	0.0131213	0.0123715	0.891218	0.010497	0.840649			0
Mtr.2950.1.S1_at	0.0131538	0.0182542	0.0131538	0.01208	0.0187911	0.889804	0.0123484	0.00778489	0.00765066	0.00697955	0.840993			0
Mtr.47900.1.S1_at	0.013758	0.0116083	0.0120383	0.0116083	0.0124682	0.0129698	0.0116083	0.0116083	0.891154	0.0111784	0.841139			0
Mtr.35411.1.S1_at	0.0124114	0.0124114	0.0114921	0.0128711	0.0124114	0.0117985	0.0128711	0.0117219	0.890979	0.0110324	0.842353	NCR263	nodule	1
Mtr.892.1.S1_at	0.0125145	0.0125145	0.0125145	0.011124	0.0125145	0.0136732	0.0125145	0.011124	0.890846	0.0106605	0.842932			0
Mtr.28828.1.S1_at	0.013116	0.0111872	0.0108014	0.011573	0.013116	0.890732	0.0135018	0.0121516	0.0118623	0.0119587	0.843667			0
Mtr.1975.1.S1_at	0.0119646	0.0125085	0.0119646	0.0119646	0.0119646	0.0125085	0.0119646	0.0133243	0.890415	0.0114208	0.845905			0
Mtr.35863.1.S1_at	0.00850918	0.0088026	0.00850918	0.00821576	0.00997628	0.00846028	0.0088026	0.0388782	0.884882	0.0149644	0.847707			0
Mtr.20610.1.S1_at	0.0125354	0.0116401	0.0116401	0.0120877	0.0125354	0.0130578	0.0125354	0.0129831	0.889793	0.0111924	0.849694			0
Mtr.8478.1.S1_at	0.0154269	0.012622	0.0105183	0.0105183	0.0119208	0.0144335	0.889499	0.0112195	0.0105183	0.0133232	0.850189			0
Mtr.21221.1.S1_at	0.00948855	0.00862596	0.00948855	0.00776336	0.880926	0.00887755	0.0500306	0.00884161	0.00819466	0.00776336	0.850425			0
Mtr.28725.1.S1_at	0.00258451	0.0022474	0.00252833	0.00219122	0.00258451	0.807763	0.173443	0.00233168	0.00230359	0.00202266	0.851209			0
Mtr.7064.1.S1_at	0.00854453	0.00647882	0.00553986	0.00638493	0.865627	0.0827067	0.00807505	0.00629103	0.00565723	0.0046948	0.85219			0
Mtr.27240.1.S1_at	0.01365	0.0119955	0.0124091	0.0132364	0.0111682	0.0131674	0.0119955	0.0128227	0.889214	0.0103409	0.852923			0
Mtr.13867.1.S1_at	0.0114474	0.0135287	0.0124881	0.0124881	0.0119677	0.013442	0.0119677	0.0122279	0.888995	0.0114474	0.854554			0
Mtr.12500.1.S1_at	0.00703279	0.00868756	0.0129624	0.00937705	0.00910125	0.0366808	0.0182025	0.00689489	0.007412	0.883649	0.855696			0
Mtr.15903.1.S1_s_at	0.0113563	0.0108401	0.0118725	0.0123887	0.888373	0.0113563	0.018583	0.0113563	0.0114854	0.0123887	0.85632			0
Mtr.45648.1.S1_at	0.0124112	0.0128115	0.0120108	0.0120108	0.0140126	0.0128115	0.0124112	0.0114103	0.0121109	0.887999	0.860711			0
Mtr.39359.1.S1_at	0.00464083	0.00530381	0.0054364	0.0054364	0.00583419	0.849935	0.108463	0.00530381	0.00474028	0.00490602	0.862449			0
Mtr.12506.1.S1_at	0.0175517	0.0175517	0.0106643	0.011553	0.0133304	0.886803	0.0122195	0.0111086	0.0105532	0.00866474	0.8641			0
Mtr.41609.1.S1_at	0.0141518	0.0109798	0.0124438	0.0104919	0.0212277	0.886603	0.0117118	0.0114678	0.0111628	0.00975987	0.864707			0
Mtr.40943.1.S1_x_at	0.0122536	0.0122536	0.0122536	0.0136674	0.0117823	0.0128819	0.0127248	0.0136674	0.887204	0.011311	0.865556			0
Mtr.4345.1.S1_at	0.0102107	0.00987038	0.0105511	0.0105511	0.88459	0.00998383	0.0268883	0.00987038	0.018975	0.00850895	0.867799			0
Mtr.39720.1.S1_at	0.00774476	0.00761984	0.00749493	0.00786967	0.869411	0.00770312	0.0707021	0.00712018	0.00783844	0.0064956	0.868501			0
Mtr.38292.1.S1_at	0.0778078	0.00919461	0.00689128	0.0499056	0.850324	0.00111109	0.00191008	0.00102995	0.00105804	0.000767778	0.869835			0
Mtr.35663.1.S1_at	0.0124909	0.0120745	0.0116582	0.0124909	0.0116582	0.0126991	0.0129073	0.01374	0.0138441	0.886437	0.870271			0
Mtr.50491.1.S1_at	0.0122388	0.0116418	0.0128358	0.0125373	0.0116418	0.0116418	0.0116418	0.0161194	0.886269	0.0134328	0.870673			0
Mtr.10364.1.S1_at	0.00780446	0.0307842	0.0212455	0.00737087	0.882337	0.0140914	0.00953878	0.00888841	0.00796705	0.00997236	0.871925			0
Mtr.52778.1.S1_s_at	0.0149986	0.0112575	0.0107813	0.0126859	0.0143184	0.0148002	0.0117676	0.0146925	0.885583	0.00911482	0.873707			0
Mtr.1996.1.S1_at	0.0107777	0.0105013	0.00967229	0.0105013	0.00994864	0.0111462	0.0107777	0.0281878	0.88384	0.0146466	0.873973			0
Mtr.3860.1.S1_at	0.0143969	0.0139855	0.0111062	0.0127515	0.0119288	0.885545	0.0156309	0.0119288	0.0116203	0.0111062	0.874883			0
Mtr.3274.1.S1_at	0.0132446	0.0128662	0.0128662	0.0140015	0.0109741	0.0139384	0.0124878	0.0121094	0.885024	0.0124878	0.878812	NCR017	nodule	1
Mtr.2246.1.S1_at	0.0169834	0.00974971	0.00786267	0.0106932	0.00817717	0.00781025	0.00849168	0.011165	0.879439	0.0396278	0.879727			0
Mtr.35661.1.S1_at	0.00967116	0.0126679	0.0128041	0.0200234	0.0174353	0.0188883	0.882936	0.0104884	0.00636798	0.00871766	0.881709			0
Mtr.23624.1.S1_x_at	0.0125935	0.0131411	0.0131411	0.0131411	0.0131411	0.0130498	0.0136886	0.0123198	0.884285	0.0114984	0.883536			0
Mtr.24516.1.S1_at	0.0033195	0.00491542	0.00383019	0.00363868	0.00338334	0.00405362	0.00383019	0.855187	0.0448133	0.073029	0.885471			0
Mtr.1775.1.S1_at	0.0130633	0.0144629	0.0135298	0.0139963	0.0130633	0.0126745	0.0116636	0.01283	0.883519	0.0111971	0.887913			0
Mtr.17089.1.S1_at	0.0110467	0.0110467	0.0103969	0.00974712	0.87984	0.0106677	0.0360643	0.0105594	0.00990957	0.0107218	0.887914			0
Mtr.4805.1.S1_at	0.0128819	0.0128819	0.0123451	0.0128819	0.0139554	0.0133292	0.0128819	0.0123451	0.0130161	0.883482	0.888518			0
Mtr.1992.1.S1_at	0.0131231	0.0131231	0.0125763	0.0131231	0.0120295	0.0138522	0.0136699	0.0125763	0.88335	0.0125763	0.889276	NCR297	nodule	1
Mtr.10931.1.S1_at	0.0150737	0.0137437	0.012857	0.0133003	0.011527	0.0134481	0.0137437	0.0119703	0.883253	0.0110836	0.889315	NCR045	nodule	1
Mtr.45831.1.S1_at	0.00976652	0.00996999	0.00895264	0.00935958	0.875324	0.0104787	0.0486291	0.00905438	0.00951218	0.00895264	0.890928			0
Mtr.2940.1.S1_at	0.0136706	0.00883754	0.00856137	0.00773285	0.00911371	0.871994	0.0563393	0.00759476	0.00911371	0.00704242	0.891465			0
Mtr.32638.1.S1_s_at	0.0239619	0.0107545	0.0116979	0.0160375	0.0105659	0.880049	0.00999984	0.00830176	0.0207072	0.0079244	0.896559			0
Mtr.43844.1.S1_at	0.0135068	0.0124263	0.0124263	0.0129665	0.0140471	0.0133267	0.0129665	0.013777	0.88213	0.0124263	0.89668			0
Mtr.31598.1.S1_at	0.00488539	0.00503343	0.00414518	0.00488539	0.00518147	0.0047867	0.00473735	0.859829	0.0510005	0.0555158	0.896912			0
Mtr.48947.1.S1_x_at	0.0120451	0.0120451	0.0115989	0.0120451	0.0115989	0.0121938	0.0124912	0.0165062	0.0179561	0.88152	0.898286			0
Mtr.37075.1.S1_at	0.0076318	0.00841056	0.00794331	0.0076318	0.00950082	0.00895569	0.00950082	0.874387	0.0423643	0.0236742	0.899734			0
Mtr.7354.1.S1_at	0.0116339	0.011957	0.0109875	0.0106644	0.0129265	0.880834	0.0203592	0.0180971	0.0115531	0.0109875	0.899807			0
Mtr.27154.1.S1_at	0.0137373	0.0128215	0.0132794	0.0123636	0.0123636	0.0141189	0.0128215	0.0128215	0.881478	0.0141952	0.900591			0
Mtr.29179.1.S1_at	0.0152017	0.0124732	0.0132528	0.0136426	0.0124732	0.88131	0.0140324	0.0126681	0.012863	0.0120834	0.901417			0
Mtr.48952.1.S1_s_at	0.00216018	0.00160628	0.00166167	0.00160628	0.0020494	0.00192939	0.00149551	0.213137	0.771474	0.00288023	0.902432			0
Mtr.49716.1.S1_at	0.0129674	0.0121029	0.0138319	0.0125351	0.0125351	0.0127512	0.0121029	0.0136157	0.0166415	0.880916	0.903381			0
Mtr.26276.1.S1_at	0.876032	0.0088488	0.00850847	0.0302901	0.0105505	0.00850847	0.00816813	0.0102102	0.0293542	0.00952948	0.904321			0
Mtr.26806.1.S1_at	0.000978106	0.00103739	0.00103739	0.000918827	0.0011263	0.73763	0.254397	0.000933647	0.000992926	0.000948467	0.90571			0
Mtr.13739.1.S1_at	0.0139618	0.0135629	0.0127651	0.013164	0.0127651	0.0134964	0.0135629	0.0137624	0.880593	0.0123662	0.90604			0
Mtr.44957.1.S1_at	0.0160356	0.00271571	0.00265105	0.0100223	0.825187	0.00264027	0.133716	0.0024894	0.00240857	0.00213377	0.908929			0
Mtr.18544.1.S1_at	0.0136185	0.0130947	0.0130947	0.0136185	0.0130947	0.0137058	0.0130947	0.0141423	0.879965	0.0125709	0.909868	NCR111	nodule	1
Mtr.6122.1.S1_at	0.00907492	0.00865283	0.0080197	0.00865283	0.873092	0.0321491	0.0348224	0.00749209	0.0106578	0.00738656	0.910068			0
Mtr.42410.1.S1_at	0.00562714	0.00549925	0.00754548	0.00639448	0.00818493	0.00709787	0.00882438	0.0513476	0.866739	0.0327397	0.911056			0
Mtr.2240.1.S1_at	0.0135554	0.0139427	0.0127808	0.0139427	0.0139427	0.013749	0.0120062	0.0149109	0.879163	0.0120062	0.914393			0
Mtr.45858.1.S1_at	0.012545	0.0150539	0.0140503	0.0135485	0.0140503	0.879067	0.012545	0.014803	0.0132976	0.0110396	0.914698			0
Mtr.39667.1.S1_at	0.0156922	0.0142469	0.013008	0.0132145	0.0136274	0.0118036	0.0156922	0.0126983	0.0110465	0.87897	0.914895			0
Mtr.4219.1.S1_at	0.0156029	0.0133739	0.0122594	0.0136525	0.0156029	0.0136061	0.0144884	0.0115628	0.878706	0.0111449	0.916446			0
Mtr.28861.1.S1_at	0.0135523	0.0140735	0.013031	0.0125098	0.0135523	0.87829	0.0135523	0.0148554	0.0135523	0.013031	0.919876			0
Mtr.9492.1.S1_at	0.00881259	0.00936338	0.0085372	0.00798641	0.0085372	0.00982237	0.0085372	0.871758	0.0352504	0.0313949	0.91992			0
Mtr.38104.1.S1_at	0.0163577	0.0135535	0.0121514	0.0140209	0.0135535	0.0133977	0.0140209	0.0130862	0.878174	0.0116841	0.920033	NCR203	nodule	1
Mtr.14639.1.S1_x_at	0.00722613	0.00751517	0.00693708	0.00809327	0.00780422	0.0072743	0.00751517	0.866847	0.0333847	0.0474034	0.920714			0
Mtr.42536.1.S1_at	0.0124679	0.0124679	0.0138532	0.0128142	0.0159312	0.0144304	0.0152385	0.0133337	0.878034	0.0114289	0.920719			0
Mtr.39752.1.S1_at	0.873909	0.0329299	0.0103434	0.0105545	0.0107656	0.0245567	0.00949901	0.00907684	0.00949901	0.00886575	0.920953			0
Mtr.1375.1.S1_s_at	0.0136677	0.0117494	0.0131881	0.0165451	0.0110301	0.87729	0.0112699	0.013308	0.0202018	0.0117494	0.922566			0
Mtr.18880.1.S1_at	0.00702321	0.00664357	0.00759265	0.0844683	0.0136668	0.854174	0.00721302	0.00607412	0.00782992	0.00531486	0.922796			0
Mtr.31212.1.S1_at	0.0139278	0.012014	0.0126519	0.0129709	0.0131835	0.0125633	0.0169047	0.0158947	0.0124393	0.87745	0.923964			0
Mtr.17051.1.S1_at	0.01254	0.010922	0.0105174	0.010922	0.873352	0.0114613	0.0384291	0.0111242	0.0114276	0.00930389	0.924577			0
Mtr.15653.1.S1_at	0.0127716	0.0114351	0.0126231	0.0127716	0.0151478	0.0134647	0.0141082	0.0158903	0.0144052	0.877382	0.924704			0
Mtr.47990.1.S1_at	0.0248538	0.0118918	0.008681	0.0110594	0.0102269	0.00899812	0.00951343	0.0149242	0.874403	0.0254484	0.927116			0
Mtr.28306.1.S1_at	0.00865088	0.00790937	0.00840371	0.00914521	0.00790937	0.00984552	0.00865088	0.0464676	0.0244696	0.868548	0.92785			0
Mtr.46727.1.S1_s_at	0.00216382	0.0025522	0.00238575	0.00238575	0.00432764	0.775157	0.204398	0.00235801	0.00233027	0.00194189	0.928147			0
Mtr.30495.1.S1_at	0.00815961	0.00536817	0.00858907	0.0176076	0.0105216	0.873902	0.025123	0.0175002	0.0199159	0.0133131	0.92886			0
Mtr.42159.1.S1_at	0.00425403	0.00487963	0.00475451	0.00475451	0.117236	0.00759053	0.00600569	0.00800759	0.835261	0.00725688	0.928935			0
Mtr.26489.1.S1_at	0.0150447	0.0133183	0.0147981	0.0115918	0.0162779	0.0126606	0.015538	0.0125784	0.876601	0.0115918	0.928939	pectate lyase required for infection threads (Xie et al 2012)	nodule	0
Mtr.28848.1.S1_a_at	0.00506953	0.00506953	0.00685072	0.0489142	0.0167158	0.865383	0.028088	0.00726177	0.00774132	0.00890594	0.929993			0
Mtr.48952.1.S1_at	0.00148073	0.00107425	0.000987153	0.00145169	0.00420992	0.00185817	0.000783915	0.230631	0.753923	0.0036002	0.930776			0
Mtr.32884.1.S1_s_at	0.0120086	0.0131344	0.0116334	0.0105076	0.871001	0.011821	0.0412797	0.00975701	0.00985083	0.00900647	0.933605			0
Mtr.2610.1.S1_at	0.006658	0.00595716	0.00560674	0.00613237	0.00963658	0.839025	0.109682	0.00613237	0.00608857	0.00508111	0.934495			0
Mtr.48957.1.S1_x_at	0.0108262	0.0108262	0.0108262	0.0108262	0.0112426	0.0113814	0.011659	0.0104098	0.0409105	0.871092	0.934565			0
Mtr.9820.1.S1_at	0.00245369	0.00190161	0.00177892	0.00202429	0.0328794	0.811342	0.141148	0.00242302	0.00177892	0.00226966	0.935471			0
Mtr.554.1.S1_at	0.0138306	0.0126781	0.0119097	0.0115255	0.87402	0.0123579	0.0284296	0.012486	0.0116216	0.0111413	0.935725			0
Mtr.15632.1.S1_at	0.0144187	0.0148693	0.0139682	0.0135176	0.013067	0.0138931	0.0148693	0.0121658	0.0137429	0.875488	0.93657			0
Mtr.35257.1.S1_at	0.0144487	0.0136882	0.0129278	0.0144487	0.875285	0.0136882	0.0140684	0.0142586	0.0138783	0.013308	0.937989			0
Mtr.19577.1.S1_s_at	0.863574	0.00783988	0.00783988	0.0582051	0.00879016	0.00748352	0.00807745	0.00819623	0.0178773	0.0121162	0.937996			0
Mtr.4778.1.S1_at	0.0135379	0.0146209	0.0135379	0.0135379	0.0129964	0.0138989	0.0140794	0.0154332	0.0132671	0.87509	0.939035			0
Mtr.31975.1.S1_at	0.012319	0.0127589	0.0131989	0.0140788	0.0127589	0.0152521	0.0162786	0.0145188	0.0141888	0.874647	0.941218			0
Mtr.15627.1.S1_at	0.0144025	0.0132347	0.013624	0.013624	0.0124562	0.0161541	0.0144025	0.0132347	0.0142079	0.874659	0.941392			0
Mtr.11825.1.S1_at	0.0117298	0.0121082	0.0124866	0.0102163	0.871035	0.0131803	0.036703	0.0102163	0.0117298	0.0105947	0.941976			0
Mtr.38412.1.S1_at	0.018472	0.013039	0.0135823	0.0133107	0.0162988	0.87416	0.0108659	0.0146689	0.013107	0.0124958	0.942813			0
Mtr.31681.1.S1_at	0.016758	0.0127237	0.0133444	0.0145857	0.0145857	0.0128271	0.0127237	0.0145857	0.874211	0.0136547	0.94382	glycoside hydrolase	nodule	0
Mtr.7599.1.S1_at	0.0139573	0.015353	0.0130268	0.015353	0.0125615	0.0138022	0.013492	0.0139573	0.0143062	0.874191	0.944275			0
Mtr.42437.1.S1_at	0.012422	0.0142487	0.0116913	0.0131527	0.0113259	0.873131	0.0252093	0.0142487	0.0125133	0.0120566	0.944551			0
Mtr.12742.1.S1_at	0.132508	0.00220113	0.00132068	0.00156525	0.819601	0.0101659	0.00313049	0.0192476	0.00130845	0.00895125	0.944725			0
Mtr.47248.1.S1_at	0.0121913	0.0133342	0.0114293	0.0121913	0.0121913	0.872373	0.0293352	0.0125722	0.0125722	0.0118103	0.944901			0
Mtr.15563.1.S1_at	0.0123576	0.0123576	0.0123576	0.0119831	0.870651	0.0126073	0.0352005	0.011047	0.0109533	0.0104853	0.947048			0
Mtr.51511.1.S1_s_at	0.0147878	0.0142401	0.0131447	0.0136924	0.012597	0.0146965	0.0142401	0.0147878	0.0142401	0.873574	0.948073			0
Mtr.28139.1.S1_at	0.0135489	0.0145167	0.0135489	0.0145167	0.0135489	0.0154038	0.0135489	0.0147587	0.873543	0.013065	0.948256			0
Mtr.35493.1.S1_at	0.013247	0.0146174	0.0137038	0.013247	0.015531	0.873239	0.0137038	0.0134754	0.0146174	0.0146174	0.950054			0
Mtr.7261.1.S1_at	0.0142246	0.0136061	0.0136061	0.0154615	0.0142246	0.0146369	0.0142246	0.0148431	0.872803	0.0123692	0.952583	NCR061	nodule	1
Mtr.6146.1.S1_at	0.00704753	0.00651896	0.0073999	0.00704753	0.00792847	0.838127	0.106946	0.00678324	0.0067392	0.00546183	0.952762			0
Mtr.33824.1.S1_at	0.00327393	0.00380198	0.00274587	0.00485809	0.0364356	0.0538086	0.854601	0.0127261	0.0233135	0.00443564	0.954192			0
Mtr.46283.1.S1_at	0.0102601	0.010922	0.00992912	0.0102601	0.011253	0.0111427	0.0102601	0.865819	0.0462531	0.0139008	0.956563			0
Mtr.19279.1.S1_at	0.0283751	0.0240283	0.0163006	0.0107463	0.0106256	0.868599	0.00784842	0.0103841	0.0151233	0.00796917	0.958683			0
Mtr.17272.1.S1_at	0.00250496	0.00255826	0.00309123	0.00298464	0.00298464	0.00319783	0.00357091	0.0256625	0.808797	0.144648	0.961753	tubulin, beta chain	nodule	0
Mtr.33112.1.S1_at	0.0711973	0.0095264	0.0112813	0.854869	0.00802223	0.00781332	0.00802223	0.011908	0.0100905	0.00727014	0.962806			0
Mtr.28098.1.S1_at	0.0137056	0.0142132	0.0142132	0.0126904	0.0152284	0.0152284	0.0152284	0.0147208	0.871066	0.0137056	0.96291	NCR306	nodule	1
Mtr.41581.1.S1_at	0.00786418	0.0120706	0.0234096	0.0115219	0.0074984	0.00728503	0.0089615	0.0224038	0.865882	0.0331027	0.963942			0
Mtr.4943.1.S1_at	0.0140625	0.0140625	0.0140625	0.0140625	0.0154018	0.0146205	0.0147321	0.0147321	0.870871	0.0133929	0.96424	NCR146	nodule	1
Mtr.50541.1.S1_at	0.0139336	0.0127393	0.0131374	0.0135355	0.0218956	0.869721	0.0210994	0.011545	0.0116445	0.0107488	0.964939			0
Mtr.28099.1.S1_at	0.0154205	0.0142782	0.0159916	0.0137071	0.0137071	0.014659	0.0137071	0.0142782	0.870544	0.0137071	0.966034			0
Mtr.51810.1.S1_at	0.0118767	0.0114672	0.00982902	0.0106481	0.864134	0.0131054	0.0458687	0.0108529	0.0119791	0.0102386	0.968128			0
Mtr.30797.1.S1_at	0.00388341	0.00416079	0.00388341	0.00360602	0.0124824	0.804651	0.155336	0.00436883	0.00374471	0.00388341	0.968468			0
Mtr.37152.1.S1_at	0.0132474	0.0138495	0.0138495	0.0123441	0.0138495	0.0128459	0.0138495	0.0149033	0.0217528	0.869508	0.969609			0
Mtr.6488.1.S1_at	0.0123667	0.0128424	0.0128424	0.0118911	0.867573	0.0131595	0.0304412	0.0135558	0.0134369	0.0118911	0.972848			0
Mtr.42086.1.S1_at	0.0150985	0.0131291	0.0124726	0.0111597	0.0150985	0.0128556	0.0128009	0.0113239	0.0282276	0.867834	0.973216			0
Mtr.35511.1.S1_at	0.00257691	0.00229059	0.0021188	0.00229059	0.001947	0.00209016	0.0021188	0.0865843	0.0813875	0.816595	0.974981			0
Mtr.28580.1.S1_at	0.0140965	0.0119607	0.0123879	0.0119607	0.865442	0.0115335	0.0367364	0.0121743	0.0121743	0.0115335	0.97681			0
Mtr.32982.1.S1_at	0.0107402	0.0083535	0.0105413	0.00875128	0.0107402	0.00931481	0.0101435	0.0298339	0.862002	0.0395797	0.977495			0
Mtr.14635.1.S1_at	0.0124342	0.0124342	0.0145065	0.0124342	0.0124342	0.0148519	0.0124342	0.867283	0.0266816	0.0145065	0.978553			0
Mtr.37110.1.S1_at	0.0143016	0.013379	0.0138403	0.014763	0.0143016	0.0153781	0.013379	0.0152243	0.017185	0.868248	0.979316			0
Mtr.4146.1.S1_at	0.007369	0.00709607	0.00764192	0.00709607	0.00682314	0.007369	0.00764192	0.850164	0.0679585	0.0308406	0.979804			0
Mtr.29142.1.S1_at	0.0111098	0.0121849	0.0121849	0.0107514	0.0125433	0.86507	0.0344045	0.0152312	0.0146936	0.0118265	0.981898			0
Mtr.20646.1.S1_at	0.0114896	0.0123734	0.0123734	0.0119315	0.867023	0.0166452	0.0132572	0.0218744	0.0135887	0.0194439	0.982027			0
Mtr.11595.1.S1_at	0.00308656	0.00308656	0.0031968	0.00363773	0.00286609	0.0140916	0.00297633	0.169596	0.792282	0.00518101	0.982905			0
Mtr.17290.1.S1_at	0.014339	0.0106477	0.0110736	0.0117835	0.858776	0.0112156	0.0539485	0.0098669	0.0102573	0.00809228	0.983313			0
Mtr.28275.1.S1_s_at	0.0058117	0.0055534	0.00607	0.00568255	0.00529511	0.00490766	0.00619915	0.0524345	0.0654785	0.842567	0.98377			0
Mtr.48947.1.S1_at	0.0137329	0.012207	0.0132243	0.0137329	0.0152588	0.0144111	0.0142415	0.0175476	0.0184377	0.867206	0.984431			0
Mtr.4756.1.S1_at	0.0144448	0.0140435	0.0152473	0.0136423	0.0160498	0.0146454	0.0160498	0.0142442	0.0145451	0.867088	0.986413			0
Mtr.36004.1.S1_at	0.0129758	0.0142734	0.0134083	0.0147059	0.0160035	0.0134083	0.0233564	0.0127595	0.0127595	0.866349	0.987126			0
Mtr.37506.1.S1_at	0.0189805	0.0054659	0.00456493	0.00426461	0.132023	0.00274296	0.00486525	0.00720778	0.00408441	0.815801	0.988399			0
Mtr.1327.1.S1_s_at	0.0169331	0.0130749	0.0145753	0.0145753	0.865946	0.0167545	0.0222917	0.0128606	0.0126998	0.0102885	0.988956			0
Mtr.30992.1.S1_at	0.0134819	0.0140212	0.0150998	0.015639	0.0140212	0.0155492	0.015639	0.0153694	0.866619	0.0145605	0.989183	NCR228	nodule	1
Mtr.39478.1.S1_s_at	0.0159867	0.0146905	0.0155547	0.0146905	0.0138264	0.0156267	0.0146905	0.0151226	0.866417	0.0133943	0.990352			0
Mtr.36129.1.S1_at	0.0152313	0.0146672	0.0152313	0.014103	0.0146672	0.0153253	0.0152313	0.0146672	0.866209	0.0146672	0.991785			0
Mtr.48400.1.S1_at	0.0113757	0.0108208	0.0105434	0.00998844	0.0624277	0.854058	0.0116532	0.0101272	0.0101272	0.00887861	0.993499			0
Mtr.7075.1.S1_at	0.0137178	0.0113172	0.0109743	0.0113172	0.858735	0.0118888	0.0493841	0.0114887	0.0108885	0.0102884	0.994642			0
Mtr.11726.1.S1_at	0.000958319	0.00103204	0.000921461	0.000958319	0.0104309	0.711269	0.271462	0.00101361	0.000995178	0.000958319	0.997311			0
Mtr.18919.1.S1_at	0.00820698	0.00760647	0.0275234	0.00930791	0.851624	0.00570485	0.0593504	0.0128609	0.00550468	0.0123105	0.997737			0
Mtr.12917.1.S1_at	0.0151987	0.0136207	0.00996636	0.00963415	0.848054	0.0114198	0.0724222	0.00705951	0.00847141	0.00415265	0.998245			0
Mtr.35775.1.S1_at	0.00955346	0.0258695	0.0298411	0.00697724	0.0426149	0.854873	0.0135251	0.00627952	0.00531344	0.00515243	0.998275			0
Mtr.28705.1.S1_at	0.0061753	0.00571215	0.00663845	0.0412201	0.0159014	0.856	0.0339642	0.0149751	0.00999627	0.00941733	0.998883			0
Mtr.26151.1.S1_s_at	0.00978148	0.0198639	0.0174562	0.00759946	0.0235508	0.856193	0.0437157	0.0082014	0.00460858	0.00902906	1.00352			0
Mtr.30015.1.S1_at	0.0156101	0.0182118	0.0150898	0.0145694	0.0145694	0.0147429	0.0145694	0.0145694	0.864019	0.0140491	1.00411			0
Mtr.31167.1.S1_at	0.0107132	0.0103981	0.0116584	0.0107132	0.851696	0.0109232	0.0639639	0.0108707	0.00992543	0.0091377	1.0046			0
Mtr.8309.1.S1_at	0.0154709	0.0150528	0.0163072	0.0137984	0.0150528	0.0185372	0.0142165	0.0135893	0.014112	0.863863	1.00469			0
Mtr.43703.1.S1_at	0.00721723	0.00857046	0.00789385	0.00766831	0.0112769	0.85667	0.0108258	0.0312371	0.0376649	0.0209751	1.00539			0
Mtr.6941.1.S1_at	0.015396	0.0169356	0.0150111	0.0138564	0.0142413	0.863072	0.0238637	0.0142413	0.0122205	0.0111621	1.00553			0
Mtr.13555.1.S1_at	0.00519293	0.00450815	0.00485054	0.00547825	0.00388043	0.0044701	0.00416576	0.827017	0.0505597	0.0898776	1.00862			0
Mtr.45968.1.S1_at	0.0140487	0.0150176	0.0145331	0.0145331	0.0150176	0.017682	0.0145331	0.0150176	0.863146	0.0164709	1.00927			0
Mtr.12481.1.S1_at	0.00173503	0.00203865	0.00169165	0.0017784	0.0014314	0.00163382	0.00130127	0.796507	0.0735109	0.118372	1.00978			0
Mtr.7641.1.S1_at	0.0144399	0.0135648	0.0144399	0.012252	0.0140023	0.0139294	0.0131272	0.860268	0.0312865	0.0126896	1.01583			0
Mtr.41898.1.S1_at	0.014254	0.0137789	0.0137789	0.0133038	0.0266075	0.860548	0.0190054	0.0128286	0.0135413	0.0123535	1.01797			0
Mtr.51685.1.S1_s_at	0.00749857	0.0643899	0.0316244	0.026408	0.842122	0.00529791	0.0078246	0.00546092	0.00464586	0.00472736	1.0209			0
Mtr.39531.1.S1_at	0.00768246	0.00555752	0.00637481	0.00784591	0.00702863	0.0067562	0.00637481	0.839513	0.0487918	0.064075	1.02091			0
Mtr.10027.1.S1_at	0.0155786	0.0174332	0.0152077	0.014095	0.0181751	0.86072	0.0159496	0.0144659	0.0153932	0.0129822	1.02291			0
Mtr.858.1.S1_s_at	0.0204052	0.0142836	0.0151581	0.0154496	0.0166157	0.0147209	0.0163242	0.0157411	0.860224	0.0110771	1.0245	GRP1C-like	nodule	0
Mtr.1587.1.S1_at	0.00695274	0.0065182	0.0065182	0.0126018	0.01673	0.0158609	0.0721347	0.00945139	0.843672	0.00956002	1.0258			0
Mtr.31191.1.S1_at	0.00460578	0.00513721	0.00496007	0.00513721	0.00478292	0.779056	0.181928	0.00504864	0.00509293	0.00425149	1.02743			0
Mtr.48525.1.S1_at	0.00452725	0.00412778	0.00412778	0.00412778	0.00386148	0.760289	0.207454	0.00399463	0.00376161	0.00372832	1.02784			0
Mtr.40078.1.S1_x_at	0.00451028	0.0221167	0.103465	0.00749902	0.0135852	0.00723637	0.825598	0.00953679	0.00319252	0.00326044	1.02971			0
Mtr.20361.1.S1_at	0.00276737	0.00259965	0.00276737	0.00251579	0.00285123	0.717854	0.260888	0.00268351	0.00264158	0.00243193	1.03088			0
Mtr.50543.1.S1_at	0.0106836	0.0133545	0.0118283	0.0393005	0.0167886	0.85539	0.016407	0.0122099	0.0118283	0.0122099	1.0323			0
Mtr.16788.1.S1_at	0.0152378	0.0160615	0.0144142	0.0152378	0.017297	0.858535	0.0218272	0.0142083	0.0140023	0.0131787	1.03419			0
Mtr.31993.1.S1_at	0.0184664	0.0159193	0.0149642	0.0152826	0.0159193	0.0157071	0.0149642	0.0144866	0.0159193	0.858371	1.03698			0
Mtr.19739.1.S1_at	0.00368751	0.00411299	0.00425482	0.00368751	0.00595674	0.756199	0.210755	0.00375842	0.00404208	0.00354568	1.03933			0
Mtr.19258.1.S1_at	0.00899073	0.0108638	0.0142353	0.00842881	0.847376	0.0153279	0.0590017	0.014329	0.00983361	0.011613	1.04114			0
Mtr.6758.1.S1_at	0.0250472	0.0130053	0.0120419	0.0173403	0.85642	0.0211135	0.016377	0.0122827	0.0152932	0.0110786	1.04125			0
Mtr.11615.1.S1_at	0.0159264	0.0148646	0.0159264	0.0148646	0.0159264	0.0170766	0.0169881	0.0159264	0.0151301	0.85737	1.04297			0
Mtr.45258.1.S1_at	0.00249404	0.00241091	0.00241091	0.00232777	0.761182	0.195422	0.0266862	0.00236934	0.00236934	0.00232777	1.04501			0
Mtr.41984.1.S1_at	0.00350701	0.00448117	0.00574759	0.00394538	0.00774464	0.173516	0.781624	0.00954685	0.00311734	0.00677047	1.04725			0
Mtr.28851.1.S1_at	0.012182	0.0150068	0.012182	0.0111227	0.012182	0.0371346	0.0112993	0.0187144	0.853051	0.0171255	1.04852			0
Mtr.35612.1.S1_at	0.0154466	0.0154466	0.0161182	0.0161182	0.0167898	0.0188046	0.014775	0.0161182	0.856279	0.0141034	1.04885	NCR202	nodule	1
Mtr.40757.1.S1_at	0.00190174	0.00196732	0.00209848	0.00242636	0.306836	0.00194546	0.676824	0.00206569	0.00190174	0.0020329	1.05007			0
Mtr.39898.1.S1_at	0.0121265	0.0154039	0.014093	0.0163872	0.853116	0.0157863	0.0353963	0.0142568	0.0122904	0.0111433	1.05213			0
Mtr.20272.1.S1_s_at	0.00952601	0.00952601	0.0103198	0.00873218	0.00952601	0.0101875	0.0091291	0.84206	0.0640029	0.0269904	1.05226			0
Mtr.23305.1.S1_at	0.0103712	0.00843522	0.0085735	0.00788209	0.00843522	0.816741	0.117817	0.00802037	0.00722525	0.00649927	1.05501			0
Mtr.10227.1.S1_at	0.0344417	0.0403096	0.00816396	0.00918445	0.84599	0.0145846	0.00765371	0.00714346	0.0258951	0.00663322	1.05521			0
Mtr.35797.1.S1_at	0.747327	0.00873503	0.00917591	0.215124	0.0131439	0.00129969	0.00173598	0.00151554	0.00100577	0.00093688	1.05689			0
Mtr.3146.1.S1_a_at	0.0098922	0.0125555	0.0106531	0.0102727	0.0175016	0.849905	0.042993	0.0142676	0.012936	0.0190235	1.05692			0
Mtr.43405.1.S1_at	0.00202164	0.00274365	0.00267145	0.00245484	0.00209384	0.00632965	0.00209384	0.158301	0.779269	0.0420212	1.06256			0
Mtr.33605.1.S1_at	0.0146925	0.0142186	0.0142186	0.0142186	0.852166	0.0154824	0.0322288	0.0144555	0.014574	0.0137446	1.06296			0
Mtr.19736.1.S1_at	0.00997567	0.00948905	0.00875912	0.00778589	0.00900243	0.817518	0.114112	0.00778589	0.00778589	0.00778589	1.06425			0
Mtr.45467.1.S1_at	0.00981912	0.069509	0.0235142	0.0178295	0.837726	0.00904393	0.00878553	0.00839793	0.00762274	0.00775194	1.06497			0
Mtr.13789.1.S1_at	0.0158164	0.0158164	0.024054	0.0151573	0.0154868	0.85271	0.0135098	0.0179582	0.0143336	0.0151573	1.06677			0
Mtr.16552.1.S1_at	0.016305	0.0143287	0.0158109	0.0133405	0.0143287	0.852143	0.027175	0.016058	0.0146992	0.0158109	1.06789			0
Mtr.44840.1.S1_at	0.00238726	0.00241909	0.00261007	0.0022281	0.00181431	0.00160211	0.00210078	0.129421	0.782431	0.0729864	1.06827			0
Mtr.42156.1.S1_at	0.0155297	0.0166389	0.0194121	0.0160843	0.0166389	0.0163616	0.0155297	0.0155297	0.852745	0.0155297	1.06919			0
Mtr.11561.1.S1_at	0.0378059	0.0308209	0.0118744	0.02663	0.00908039	0.843341	0.0234868	0.0057189	0.00574073	0.00550062	1.07124			0
Mtr.44995.1.S1_at	0.153917	0.00811973	0.025195	0.788091	0.00382105	0.00348273	0.00346282	0.00519424	0.00525394	0.00346282	1.07143			0
Mtr.2606.1.S1_at	0.0141606	0.011982	0.0141606	0.0212409	0.0152499	0.851722	0.019607	0.0190623	0.0164753	0.0163391	1.07241			0
Mtr.44414.1.S1_at	0.00148549	0.000942407	0.000894488	0.00095838	0.00129381	0.433206	0.558655	0.00095838	0.00093442	0.000670866	1.07267			0
Mtr.11715.1.S1_at	0.00289947	0.00437556	0.00379567	0.00347936	0.00258316	0.828088	0.0560915	0.0484211	0.0243292	0.0259371	1.07696			0
Mtr.20006.1.S1_at	0.0163614	0.0128046	0.0135159	0.0120932	0.014583	0.0476614	0.0131602	0.0129824	0.845456	0.0113818	1.07862			0
Mtr.39737.1.S1_at	0.00651864	0.113098	0.814667	0.0076594	0.00733347	0.00700754	0.0185781	0.0081483	0.00786311	0.00912609	1.08003			0
Mtr.15020.1.S1_s_at	0.0015855	0.00641297	0.0131336	0.00283969	0.0404656	0.778261	0.15429	0.00111221	0.000928816	0.000970229	1.08229			0
Mtr.1997.1.S1_at	0.0175038	0.0175038	0.0157534	0.0169203	0.0163369	0.0202266	0.0169203	0.0160451	0.849954	0.0128361	1.08426			0
Mtr.5725.1.S1_s_at	0.0262295	0.0138434	0.0106861	0.0133576	0.0148148	0.0129933	0.0121433	0.0161506	0.847237	0.032544	1.08469			0
Mtr.42968.1.S1_at	0.0032187	0.00390146	0.00346254	0.00263348	0.00273102	0.00273915	0.00273102	0.791045	0.0850274	0.102511	1.08529			0
Mtr.35469.1.S1_at	0.0155143	0.0161889	0.0148398	0.0168634	0.0168634	0.0158516	0.0182125	0.0178752	0.0178752	0.849916	1.08533			0
Mtr.21692.1.S1_at	0.00168151	0.00156941	0.00173756	0.00145731	0.00173756	0.611725	0.375201	0.00151336	0.00175158	0.00162546	1.08536			0
Mtr.29150.1.S1_at	0.00105082	0.00108266	0.00108266	0.00105082	0.00114635	0.465211	0.526111	0.00113043	0.00117819	0.000955292	1.08652			0
Mtr.34475.1.S1_at	0.0117755	0.0103543	0.0123845	0.0131966	0.836463	0.011877	0.0690285	0.0116739	0.01208	0.0111664	1.08659			0
Mtr.3044.1.S1_at	0.0140215	0.0102465	0.00943757	0.0126733	0.0140215	0.0209873	0.0142912	0.0477271	0.843381	0.0132126	1.08749			0
Mtr.49713.1.S1_at	0.0167196	0.0160508	0.0160508	0.0167196	0.018726	0.0180572	0.0160508	0.0167196	0.849523	0.015382	1.08765			0
Mtr.38377.1.S1_at	0.0161351	0.0180713	0.0167805	0.0167805	0.0167805	0.0185016	0.0161351	0.0158124	0.849513	0.0154897	1.08775			0
Mtr.45233.1.S1_s_at	0.0162591	0.0178076	0.0162591	0.0162591	0.0170334	0.0172914	0.0162591	0.0181947	0.849152	0.0154849	1.08987	NCR090	nodule	1
Mtr.45.1.S1_at	0.0182488	0.0175469	0.0168451	0.0154413	0.0161432	0.0175469	0.0161432	0.0164941	0.848745	0.0168451	1.09218			0
Mtr.15416.1.S1_at	0.00606051	0.00643929	0.0062499	0.00587112	0.00568173	0.00612364	0.00606051	0.814476	0.0555389	0.0874986	1.09311			0
Mtr.10373.1.S1_at	0.000986176	0.00181181	0.00116965	0.00139899	0.00084857	0.000894439	0.000802702	0.348556	0.0104523	0.633079	1.09329			0
Mtr.6508.1.S1_at	0.00690229	0.0138046	0.00817377	0.0257928	0.0633921	0.00765912	0.0314236	0.00581246	0.831772	0.00526754	1.09468			0
Mtr.2221.1.S1_at	0.0178769	0.0155702	0.0144168	0.0167235	0.0149935	0.0180691	0.0161469	0.0198952	0.847854	0.0184536	1.09637			0
Mtr.36944.1.S1_at	0.00383708	0.00423402	0.00383708	0.00383708	0.248352	0.00407965	0.00383708	0.00403555	0.00443249	0.719518	1.09646			0
Mtr.40855.1.S1_at	0.0173863	0.0162272	0.0156476	0.0168067	0.0168067	0.0170965	0.0179658	0.0185453	0.84787	0.0156476	1.09706	NCR136	nodule	1
Mtr.39673.1.S1_at	0.0129089	0.0129089	0.0125293	0.0113902	0.0186041	0.839398	0.0558122	0.0127191	0.0123394	0.0113902	1.0979			0
Mtr.37775.1.S1_at	0.0223942	0.0163291	0.0177287	0.0158625	0.0158625	0.0159403	0.0181952	0.0151627	0.0157459	0.846779	1.10194			0
Mtr.21492.1.S1_at	0.0172047	0.0155397	0.0144297	0.0144297	0.0155397	0.0162797	0.0144297	0.0208121	0.0255296	0.845805	1.10469			0
Mtr.30293.1.S1_at	0.0140935	0.011621	0.0133517	0.0173078	0.011621	0.0404673	0.0131045	0.0186677	0.842705	0.0170606	1.10515			0
Mtr.39067.1.S1_at	0.00780454	0.00754439	0.00676393	0.00754439	0.00780454	0.788692	0.151408	0.00780454	0.00760943	0.00702409	1.10532			0
Mtr.45346.1.S1_at	0.0177253	0.0164123	0.0177253	0.0157558	0.0170688	0.0180535	0.0164123	0.0167405	0.0178894	0.846217	1.10649			0
Mtr.31592.1.S1_at	0.00159921	0.00172223	0.00166072	0.00166072	0.00141469	0.00169147	0.00159921	0.764208	0.0973674	0.127076	1.10704			0
Mtr.45072.1.S1_at	0.017125	0.0148913	0.0217413	0.0212945	0.845379	0.0171746	0.0147424	0.0200288	0.011094	0.0165293	1.10734			0
Mtr.38613.1.S1_at	0.0109798	0.00945482	0.0106748	0.00945482	0.0100648	0.0103698	0.0109798	0.833397	0.0433854	0.051239	1.11029			0
Mtr.17978.1.S1_at	0.00114066	0.0012869	0.0012869	0.00111142	0.460331	0.00311002	0.528011	0.00127228	0.0012211	0.00122841	1.11032			0
Mtr.38885.1.S1_at	0.0169577	0.0157464	0.0175633	0.0187746	0.0157464	0.0179671	0.018169	0.0169577	0.0166549	0.845463	1.11058			0
Mtr.31291.1.S1_at	0.0123407	0.0106187	0.0103317	0.0114797	0.0507976	0.0118145	0.0114797	0.0299907	0.0139909	0.837156	1.11062			0
Mtr.51618.1.S1_at	0.739068	0.218443	0.0120361	0.00998741	0.00345718	0.00343584	0.00371327	0.00313707	0.0035212	0.00320109	1.11261			0
Mtr.435.1.S1_at	0.0147161	0.016307	0.0143184	0.0131252	0.841603	0.0133241	0.0405688	0.0157105	0.015611	0.0147161	1.11352			0
Mtr.39704.1.S1_x_at	0.0149574	0.0144417	0.0170205	0.0139259	0.0149574	0.0357603	0.0170205	0.0154732	0.842001	0.0144417	1.11768			0
Mtr.35939.1.S1_at	0.00142822	0.00157597	0.00147747	0.00162522	0.02295	0.28328	0.682837	0.00177296	0.00162522	0.00142822	1.11816			0
Mtr.13340.1.S1_at	0.0176527	0.0161177	0.0161177	0.0176527	0.0161177	0.0181644	0.0184202	0.0180365	0.844068	0.0176527	1.11848	NCR127	nodule	1
Mtr.11638.1.S1_at	0.00982292	0.00962245	0.0106248	0.0144337	0.0186435	0.839225	0.0354828	0.0297695	0.011126	0.0212496	1.11934			0
Mtr.46283.1.S1_s_at	0.0130037	0.0133459	0.0130037	0.0126615	0.0112927	0.0119771	0.0126615	0.834802	0.0574044	0.0198477	1.12153			0
Mtr.2570.1.S1_s_at	0.0144798	0.0124112	0.0136523	0.0124112	0.050886	0.0232366	0.836517	0.0115838	0.0128249	0.0119975	1.12207			0
Mtr.45966.1.S1_at	0.00993538	0.0092084	0.0121163	0.0113893	0.0133279	0.0193053	0.0101777	0.0449515	0.0340468	0.835541	1.12317			0
Mtr.1596.1.S1_at	0.0125123	0.0106722	0.0110402	0.0121443	0.0154563	0.825748	0.0114082	0.0114082	0.0793057	0.0103042	1.12436			0
Mtr.28978.1.S1_at	0.00213162	0.00219823	0.00199839	0.00199839	0.0087263	0.332921	0.644015	0.002065	0.00221488	0.00173194	1.1248			0
Mtr.2930.1.S1_at	0.0189186	0.0161158	0.0189186	0.0168165	0.0175172	0.842695	0.0161158	0.0178676	0.0182179	0.0168165	1.12608			0
Mtr.40214.1.S1_at	0.0166673	0.0171435	0.018096	0.0157149	0.0171435	0.017461	0.0219056	0.015953	0.0179769	0.841938	1.12966			0
Mtr.30276.1.S1_at	0.0184809	0.0184809	0.0177416	0.0184809	0.0162632	0.017372	0.0177416	0.0170024	0.841434	0.0170024	1.13331			0
Mtr.8512.1.S1_at	0.00192441	0.00198856	0.00173197	0.00205271	0.00173197	0.00183888	0.00179612	0.00189234	0.44486	0.540183	1.13531			0
Mtr.41355.1.S1_at	0.0168837	0.02078	0.0168837	0.0181825	0.0186154	0.840579	0.0203471	0.015585	0.016992	0.0151521	1.13705			0
Mtr.45393.1.S1_at	0.0165462	0.0145406	0.0145406	0.0165462	0.0180504	0.0309197	0.0165462	0.0147913	0.839469	0.0180504	1.13724			0
Mtr.12505.1.S1_at	0.00151333	0.0015974	0.00168147	0.00155536	0.00147129	0.00160441	0.00130314	0.667944	0.0237928	0.297537	1.1378			0
Mtr.28141.1.S1_at	0.0163441	0.0182446	0.0163441	0.0171043	0.0186247	0.0215388	0.0167242	0.0178645	0.840106	0.0171043	1.14008			0
Mtr.17068.1.S1_at	0.0136648	0.0816636	0.0123634	0.015617	0.821517	0.0113331	0.0126888	0.0104113	0.01033	0.0104113	1.14333			0
Mtr.46487.1.S1_at	0.016213	0.0169283	0.029088	0.0166898	0.838546	0.0162527	0.0190741	0.0159746	0.0185973	0.0126366	1.14354			0
Mtr.46607.1.S1_at	0.0181327	0.019087	0.0143153	0.0167011	0.839351	0.0201209	0.0200414	0.016224	0.0198028	0.016224	1.14369			0
Mtr.50497.1.S1_at	0.00200935	0.00193207	0.00200935	0.00193207	0.00208663	0.449476	0.534565	0.00193207	0.00204799	0.00200935	1.1447			0
Mtr.2878.1.S1_x_at	0.0088397	0.0226659	0.10857	0.010653	0.0111063	0.00865081	0.806452	0.00985966	0.00685643	0.00634645	1.14471			0
Mtr.46101.1.S1_s_at	0.0130797	0.0113091	0.0107951	0.0125657	0.816941	0.0128513	0.0900731	0.013194	0.0113091	0.00788211	1.14725			0
Mtr.19069.1.S1_s_at	0.00278129	0.0030068	0.00263095	0.00285646	0.00308197	0.0033576	0.00270612	0.00293163	0.348376	0.628271	1.1478			0
Mtr.15905.1.S1_at	0.00476944	0.00530938	0.00557934	0.00557934	0.0374356	0.780403	0.143443	0.00620927	0.0059618	0.00530938	1.14857			0
Mtr.1774.1.S1_at	0.00418784	0.0179292	0.00798307	0.0193688	0.0819247	0.00820119	0.0395228	0.00451502	0.812572	0.00379523	1.14872			0
Mtr.37593.1.S1_at	0.000975192	0.00126604	0.00109495	0.00229256	0.00164243	0.00081266	0.000906758	0.298169	0.0295723	0.663268	1.14915			0
Mtr.17764.1.S1_at	0.0191749	0.0180128	0.0180128	0.0168507	0.0180128	0.0177223	0.0180128	0.0183033	0.0174317	0.838466	1.14989			0
Mtr.6173.1.S1_at	0.00351455	0.00351455	0.00362438	0.00395387	0.311148	0.00345964	0.660516	0.00340472	0.00334981	0.00351455	1.14993			0
Mtr.1648.1.S1_at	0.0144455	0.0116131	0.0141623	0.0116131	0.0144455	0.0121796	0.0138791	0.0393712	0.832602	0.035689	1.1514			0
Mtr.30472.1.S1_at	0.00925262	0.0107589	0.0114044	0.0094678	0.10264	0.0233109	0.808636	0.00817673	0.00839191	0.00796156	1.15151			0
Mtr.8866.1.S1_at	0.00167172	0.0503084	0.00647793	0.00188069	0.00146276	0.00147147	0.00130603	0.0952621	0.0518887	0.78827	1.15183			0
Mtr.12512.1.S1_at	0.0605164	0.00642913	0.00725489	0.044827	0.0132122	0.820441	0.0146867	0.00663557	0.00470388	0.0212928	1.15285			0
Mtr.36076.1.S1_at	0.0035824	0.0038985	0.00337167	0.00368777	0.00379313	0.00382826	0.00421459	0.173536	0.0438844	0.756203	1.15357			0
Mtr.37098.1.S1_at	0.0179657	0.0174213	0.0190545	0.0179657	0.0185101	0.019236	0.0179657	0.0182379	0.837311	0.0163325	1.15618			0
Mtr.39820.1.S1_at	0.00552377	0.00741764	0.00694417	0.00536595	0.0901164	0.809312	0.0183074	0.00852239	0.0369698	0.011521	1.15841			0
Mtr.45378.1.S1_at	0.0178062	0.018491	0.0178062	0.0178062	0.0178062	0.0186052	0.836891	0.0188335	0.0181486	0.0178062	1.15869			0
Mtr.25156.1.S1_s_at	0.0174022	0.0189606	0.0212982	0.0436354	0.83219	0.0128136	0.012727	0.0144153	0.0138309	0.012727	1.16055			0
Mtr.48957.1.S1_at	0.0154379	0.0154379	0.0148441	0.0166254	0.0148441	0.0164275	0.0148441	0.0163286	0.0421573	0.833053	1.16096			0
Mtr.21982.1.S1_at	0.0175797	0.0175797	0.0191778	0.017047	0.0197106	0.836189	0.0202433	0.0173133	0.0181124	0.017047	1.16216			0
Mtr.43385.1.S1_at	0.0491563	0.0319979	0.0103568	0.0102022	0.0149942	0.0375113	0.0112843	0.00595131	0.823599	0.00494654	1.16234	NCR279	nodule	1
Mtr.3879.1.S1_at	0.0205479	0.0220157	0.0190802	0.0239726	0.0156556	0.0163894	0.0176125	0.0161448	0.835372	0.0132094	1.16347			0
Mtr.35777.1.S1_at	0.00362683	0.0033738	0.0033738	0.00455462	0.00328945	0.00361277	0.00328945	0.205	0.735551	0.0343284	1.16542			0
Mtr.3284.1.S1_at	0.0181154	0.017531	0.0192841	0.017531	0.017531	0.0192841	0.0186998	0.017531	0.0188459	0.835646	1.16542			0
Mtr.32038.1.S1_at	0.0108423	0.0105411	0.0102399	0.0102399	0.0111435	0.0133521	0.0117458	0.0960747	0.0150587	0.810762	1.16735			0
Mtr.6537.1.S1_s_at	0.00480739	0.0149685	0.0183555	0.0100518	0.8284	0.0219974	0.00983329	0.0367109	0.0190383	0.0358369	1.16796			0
Mtr.13653.1.S1_at	0.00508132	0.109808	0.797853	0.00869852	0.0061148	0.00367462	0.0303156	0.0223922	0.00727748	0.00878465	1.17018			0
Mtr.12887.1.S1_at	0.776282	0.151775	0.0115057	0.018209	0.00540266	0.00443551	0.00770379	0.0146072	0.0044772	0.00560275	1.17114			0
Mtr.49561.1.S1_at	0.0190732	0.0155809	0.0169241	0.0179987	0.0255205	0.0166555	0.0171927	0.0224312	0.83358	0.0150437	1.17353			0
Mtr.49801.1.S1_at	0.01623	0.0217946	0.0190123	0.0153026	0.83144	0.0169256	0.0366334	0.0153026	0.0148389	0.0125203	1.17509			0
Mtr.3867.1.S1_at	0.018392	0.0199685	0.020494	0.0199685	0.0162901	0.833684	0.018392	0.0170783	0.0178665	0.0178665	1.17579			0
Mtr.7431.1.S1_at	0.0197357	0.0197357	0.0176941	0.0176941	0.0183746	0.0178075	0.0183746	0.0190552	0.0178642	0.833664	1.17631			0
Mtr.28848.1.S1_at	0.0133088	0.010712	0.013958	0.0425233	0.0207747	0.827959	0.0305129	0.0133088	0.0129842	0.013958	1.17834			0
Mtr.30978.1.S1_at	0.0209564	0.0184909	0.0172582	0.0178746	0.02034	0.0195182	0.0184909	0.0184909	0.833171	0.0154091	1.17837	NCR132	nodule	1
Mtr.17523.1.S1_at	0.0196185	0.0146177	0.0157718	0.0157718	0.0184645	0.831031	0.0361596	0.0178875	0.0172143	0.0134637	1.17904			0
Mtr.30133.1.S1_at	0.0190074	0.0190074	0.0190074	0.0183034	0.0175994	0.0190074	0.0197114	0.0183034	0.833157	0.0168955	1.17908	NCR029	nodule	1
Mtr.37813.1.S1_at	0.0146755	0.0146755	0.0241331	0.0166322	0.0238069	0.0154365	0.832264	0.0207088	0.0158169	0.0218502	1.17943			0
Mtr.14005.1.S1_at	0.0176974	0.0188392	0.0182683	0.019981	0.0188392	0.0163654	0.0194101	0.0194101	0.0182683	0.832921	1.18024			0
Mtr.48601.1.S1_at	0.000403582	0.000383895	0.000442956	0.000462643	0.000433113	0.000488892	0.000383895	0.292843	0.0531892	0.650969	1.1807			0
Mtr.21912.1.S1_at	0.00392537	0.00565253	0.00604506	0.00722267	0.0689294	0.00476278	0.0043179	0.801874	0.0606862	0.0365844	1.18152			0
Mtr.27425.1.S1_at	0.0191726	0.0184879	0.0164337	0.0198573	0.0198573	0.0189444	0.0191726	0.0178031	0.832468	0.0178031	1.1827			0
Mtr.7443.1.S1_at	0.00110991	0.00137898	0.00121081	0.00124444	0.000975375	0.00111551	0.000975375	0.664516	0.0445141	0.28296	1.18522			0
Mtr.4797.1.S1_s_at	0.00578287	0.00578287	0.00542144	0.00506001	0.0061443	0.00728883	0.0061443	0.0879177	0.0830836	0.787374	1.18556			0
Mtr.51248.1.S1_at	0.000950233	0.00143152	0.00107364	0.000974914	0.000728101	0.000734271	0.000913211	0.428999	0.0218214	0.542373	1.19078			0
Mtr.15490.1.S1_at	0.0109759	0.0115857	0.0103661	0.010671	0.817399	0.012856	0.0564039	0.0463426	0.0118143	0.0115857	1.19222			0
Mtr.34467.1.S1_at	0.00868629	0.0069914	0.00762698	0.00741512	0.015254	0.76404	0.167794	0.00805071	0.00736216	0.00677954	1.19349			0
Mtr.35522.1.S1_at	0.0192806	0.0188424	0.0197188	0.0188424	0.0184042	0.0176739	0.020157	0.0186233	0.0180756	0.830382	1.19432			0
Mtr.18829.1.S1_s_at	0.0200058	0.0180053	0.0175051	0.0200058	0.020506	0.830326	0.0185054	0.0182553	0.0193807	0.0175051	1.19441			0
Mtr.6560.1.S1_at	0.0194587	0.0187102	0.0194587	0.0172134	0.829986	0.0203318	0.0179618	0.0190844	0.0190844	0.0187102	1.19642			0
Mtr.49182.1.S1_x_at	0.0201947	0.0205054	0.014913	0.0155344	0.0251657	0.0197804	0.0245443	0.0169325	0.82907	0.0133596	1.19644			0
Mtr.5990.1.S1_at	0.789792	0.0325275	0.00751367	0.101197	0.0443212	0.0029167	0.0126496	0.00370928	0.00280574	0.00256796	1.19651			0
Mtr.27738.1.S1_at	0.0253532	0.022604	0.0140512	0.0134402	0.0171058	0.00840015	0.019244	0.0164948	0.826346	0.0369607	1.19695			0
Mtr.50834.1.S1_s_at	0.0211531	0.0190894	0.0190894	0.0196053	0.0211531	0.829356	0.0170257	0.0188314	0.0187024	0.0159938	1.19923			0
Mtr.49165.1.S1_at	0.0101006	0.0104842	0.0145756	0.0130413	0.811822	0.0398805	0.070193	0.00863029	0.0149432	0.00632888	1.20104			0
Mtr.35413.1.S1_at	0.017216	0.021835	0.0176359	0.0188957	0.0155364	0.0165862	0.0163762	0.82826	0.0287634	0.0188957	1.20148			0
Mtr.24203.1.S1_at	0.00622751	0.0166534	0.0203619	0.010146	0.824411	0.024117	0.0142743	0.0263095	0.0214639	0.0360356	1.20217			0
Mtr.38493.1.S1_at	0.0197529	0.0145475	0.0157196	0.0177879	0.017064	0.0277735	0.01896	0.0219074	0.827768	0.0187187	1.20441			0
Mtr.41739.1.S1_at	0.00866034	0.00762627	0.0081433	0.00827256	0.00956515	0.00945744	0.0081433	0.109676	0.0377113	0.792744	1.20468			0
Mtr.4466.1.S1_at	0.0190955	0.0179885	0.0146676	0.016328	0.0157745	0.0158207	0.0179885	0.825811	0.0390904	0.017435	1.20564			0
Mtr.43698.1.S1_at	0.0194591	0.0194591	0.0194591	0.0201541	0.0180691	0.828169	0.0194591	0.0191116	0.0192853	0.0173742	1.20635			0
Mtr.44449.1.S1_at	0.327238	0.00498269	0.00940483	0.638033	0.00292733	0.00260553	0.00274048	0.00373702	0.00247577	0.00585466	1.20775			0
Mtr.32011.1.S1_at	0.00863858	0.00762227	0.00863858	0.00787635	0.00787635	0.806013	0.00813043	0.0433199	0.0282024	0.073682	1.20797			0
Mtr.31706.1.S1_s_at	0.0100188	0.00801508	0.00858758	0.00830133	0.00887383	0.00963717	0.00858758	0.104768	0.79428	0.0389304	1.20986			0
Mtr.28724.1.S1_at	0.0184708	0.0149763	0.01897	0.0144771	0.0159747	0.82303	0.0469257	0.0169731	0.0157251	0.0144771	1.21028			0
Mtr.5037.1.S1_at	0.0196815	0.0229618	0.0188615	0.0188615	0.0172213	0.0198182	0.0196815	0.0184514	0.82724	0.0172213	1.21075	NCR066	nodule	1
Mtr.47762.1.S1_at	0.0194995	0.0167139	0.0167139	0.0183853	0.0178281	0.826315	0.0311992	0.017271	0.0204745	0.0155996	1.21078			0
Mtr.39705.1.S1_at	0.02044	0.0193045	0.0181689	0.0181689	0.0193045	0.0207239	0.0193045	0.0181689	0.0191625	0.827253	1.21128			0
Mtr.45594.1.S1_s_at	0.00311532	0.00321916	0.00311532	0.00332301	0.00373838	0.00335762	0.00353069	0.00347877	0.403018	0.570103	1.21138			0
Mtr.46631.1.S1_at	0.00342766	0.00404576	0.00994582	0.00331527	0.00275336	0.125091	0.0056753	0.770436	0.0638471	0.011463	1.2118			0
Mtr.40727.1.S1_at	0.023581	0.0127625	0.00997331	0.0265391	0.0381183	0.0199748	0.823305	0.0152558	0.0163757	0.0141148	1.21238			0
Mtr.40765.1.S1_at	0.00842955	0.00817916	0.0368062	0.00968146	0.00317151	0.00264293	0.00292113	0.0271248	0.119015	0.782028	1.21249			0
Mtr.7415.1.S1_at	0.0187271	0.0183599	0.0157895	0.0165239	0.0176255	0.0186659	0.0172583	0.825092	0.0365361	0.0154223	1.21276			0
Mtr.37329.1.S1_at	0.00732569	0.00680242	0.00706406	0.00732569	0.00732569	0.00763092	0.00654079	0.00719487	0.212314	0.730476	1.21334			0
Mtr.40235.1.S1_at	0.00780356	0.00749142	0.00717927	0.0081157	0.00842784	0.0083238	0.00842784	0.0644574	0.0863074	0.793466	1.21351			0
Mtr.15323.1.S1_s_at	0.00420466	0.00372686	0.00344018	0.00324905	0.00391798	0.00342425	0.00334461	0.75402	0.104185	0.116488	1.21352			0
Mtr.4785.1.S1_s_at	0.0216521	0.0190538	0.0177547	0.0186208	0.0203529	0.0175382	0.0177547	0.0214355	0.0195951	0.826242	1.2163			0
Mtr.40980.1.S1_at	0.00139221	0.0011864	0.0011743	0.00115009	0.0724554	0.685681	0.233806	0.00104718	0.00131957	0.000786901	1.21636			0
Mtr.49118.1.S1_at	0.0159491	0.0122941	0.0142877	0.037879	0.057483	0.0129032	0.0122941	0.0116295	0.815312	0.00996816	1.21674			0
Mtr.39975.1.S1_at	0.00919565	0.00951274	0.00887855	0.00951274	0.010464	0.773755	0.147765	0.0103055	0.010464	0.0101469	1.21734			0
Mtr.26881.1.S1_s_at	0.00921744	0.00884874	0.00958614	0.00958614	0.0103235	0.00977049	0.00921744	0.800442	0.049682	0.0833257	1.21786			0
Mtr.2622.1.S1_at	0.00233666	0.00226364	0.00219062	0.00197156	0.0021176	0.354698	0.0205918	0.00237317	0.609193	0.00226364	1.21811			0
Mtr.4710.1.S1_s_at	0.251786	0.00383002	0.00344702	0.00497903	0.00360022	0.0338957	0.00206821	0.00241291	0.691836	0.00214481	1.2189			0
Mtr.43780.1.S1_at	0.00188701	0.00288294	0.00335469	0.00204427	0.00178218	0.00167735	0.00445545	0.703752	0.0532427	0.224922	1.21991			0
Mtr.32780.1.S1_at	0.0375171	0.0127662	0.0135478	0.0750342	0.806878	0.0080766	0.0198007	0.00950954	0.00853253	0.00833713	1.22051			0
Mtr.46524.1.S1_at	0.018416	0.015397	0.015397	0.0229446	0.0178122	0.0195733	0.0150951	0.0227936	0.0283788	0.824192	1.22249			0
Mtr.45869.1.S1_at	0.0143585	0.0143585	0.0143585	0.0159539	0.0138267	0.0152448	0.0154221	0.0212719	0.0578329	0.817372	1.22296			0
Mtr.25862.1.S1_at	0.0188598	0.0194313	0.0194313	0.0205744	0.0211459	0.824689	0.0217174	0.0185741	0.0190027	0.0165738	1.22473			0
Mtr.11892.1.S1_at	0.0165354	0.0198425	0.0179528	0.0188976	0.0179528	0.0293701	0.0193701	0.016063	0.0200787	0.823937	1.22536			0
Mtr.13900.1.S1_at	0.0151249	0.0151249	0.0139308	0.0133338	0.810375	0.0146937	0.0756244	0.0156224	0.0152244	0.0109456	1.2258			0
Mtr.41323.1.S1_at	0.00211323	0.00230247	0.00223939	0.00192398	0.00217631	0.00226567	0.00195552	0.664373	0.278796	0.0418545	1.23008			0
Mtr.36945.1.S1_at	0.0220533	0.0184771	0.0190732	0.0196692	0.0208613	0.0196692	0.0184771	0.0205633	0.823275	0.0178811	1.23254			0
Mtr.10817.1.S1_at	0.0066558	0.0088744	0.040554	0.0172844	0.0033537	0.00308712	0.00356008	0.0302865	0.098947	0.787397	1.23413			0
Mtr.35749.1.S1_at	0.0227439	0.0195518	0.0211478	0.0203498	0.0191528	0.822837	0.0211478	0.0181552	0.0189532	0.0159606	1.23427			0
Mtr.1776.1.S1_at	0.00543241	0.0052384	0.00504438	0.00504438	0.273561	0.0053354	0.00970073	0.00562642	0.679779	0.0052384	1.23457			0
Mtr.9007.1.S1_at	0.0227911	0.017341	0.0208092	0.018332	0.0198183	0.0207267	0.018332	0.0195706	0.0198183	0.822461	1.23668			0
Mtr.39827.1.S1_at	0.779315	0.131898	0.0147895	0.0169023	0.0102621	0.0101615	0.00935661	0.00890387	0.00935661	0.00905478	1.23852			0
Mtr.50349.1.S1_at	0.0104274	0.0104274	0.00986379	0.0101456	0.0848286	0.011085	0.00958196	0.0116956	0.798544	0.0434007	1.23907			0
Mtr.10497.1.S1_at	0.0222506	0.0176471	0.0191816	0.0184143	0.0222506	0.019821	0.0191816	0.0207161	0.018798	0.821739	1.24057			0
Mtr.20163.1.S1_at	0.0217806	0.0201052	0.0201052	0.0184297	0.0206637	0.0208498	0.0201052	0.0192675	0.82138	0.0173128	1.24273			0
Mtr.10089.1.S1_at	0.0198478	0.0198478	0.0198478	0.0190539	0.0190539	0.0205094	0.0222296	0.0190539	0.0196494	0.820906	1.24552			0
Mtr.37101.1.S1_at	0.0197995	0.0197995	0.0190379	0.0213225	0.0197995	0.0206879	0.0197995	0.0190379	0.820916	0.0197995	1.2456	NCR282	nodule	1
Mtr.24369.1.S1_at	0.0213395	0.0168651	0.0178976	0.0158325	0.81916	0.0222573	0.0344185	0.0180697	0.0190162	0.0151441	1.24645			0
Mtr.6556.1.S1_at	0.0110596	0.0113507	0.00960442	0.0104776	0.0113507	0.77044	0.145231	0.0112052	0.00967718	0.00960442	1.24769			0
Mtr.51888.1.S1_s_at	0.0184186	0.0173661	0.0178924	0.0163136	0.816208	0.0186818	0.0473622	0.0160505	0.0164452	0.0152611	1.24845			0
Mtr.13274.1.S1_at	0.00720177	0.00802483	0.0353916	0.013992	0.00555565	0.0129975	0.00637871	0.0318936	0.0820487	0.796516	1.24943			0
Mtr.35686.1.S1_at	0.0214297	0.0207994	0.0195388	0.0207994	0.0207994	0.0203792	0.0189086	0.0182783	0.0190661	0.820001	1.25032			0
Mtr.7327.1.S1_at	0.0205284	0.0250903	0.0188177	0.0193879	0.0188177	0.0203383	0.0205284	0.0193879	0.819426	0.0176772	1.25252			0
Mtr.1084.1.S1_at	0.0178162	0.0190309	0.0202456	0.0190309	0.0222702	0.0229451	0.0210555	0.0214604	0.818734	0.0174113	1.25635			0
Mtr.40382.1.S1_s_at	0.00173651	0.0018192	0.00157112	0.00140574	0.00165382	0.00142642	0.00132305	0.627582	0.048126	0.313357	1.25891			0
Mtr.15322.1.S1_at	0.0121438	0.0126295	0.0126295	0.0121438	0.011658	0.013682	0.0121438	0.798818	0.0850065	0.0291451	1.26056			0
Mtr.12517.1.S1_at	0.00989126	0.0102717	0.00989126	0.0110326	0.00989126	0.0103985	0.0110326	0.107472	0.78626	0.0338585	1.26142			0
Mtr.27575.1.S1_at	0.120818	0.0420457	0.00675433	0.00987821	0.00430589	0.00384153	0.00371488	0.770374	0.00542457	0.0328429	1.2624			0
Mtr.17325.1.S1_at	0.0196024	0.0156819	0.0179222	0.0179222	0.816018	0.0207225	0.0364044	0.0193223	0.0196024	0.016802	1.26271			0
Mtr.51891.1.S1_at	0.00631573	0.00516741	0.00436359	0.00424876	0.00884202	0.654042	0.299366	0.0098755	0.00433489	0.00344494	1.26294			0
Mtr.13026.1.S1_at	0.00533606	0.00598286	0.00468927	0.00468927	0.00517437	0.00910904	0.00501267	0.662804	0.288794	0.00840834	1.26509			0
Mtr.35945.1.S1_at	0.00406703	0.0188997	0.0217706	0.00466512	0.00311008	0.00462525	0.00478474	0.0616633	0.77426	0.102154	1.26534			0
Mtr.2645.1.S1_at	0.0190703	0.0203706	0.0247047	0.0195037	0.0221042	0.816773	0.0234045	0.0195037	0.0193954	0.0151696	1.26566			0
Mtr.4742.1.S1_at	0.0176241	0.0210134	0.0216912	0.0203355	0.0196577	0.0206745	0.0230469	0.0213523	0.81698	0.0176241	1.26587			0
Mtr.51465.1.S1_at	0.00683254	0.00747712	0.0116024	0.00644579	0.0056723	0.743522	0.180224	0.0126982	0.0073482	0.0181771	1.2664			0
Mtr.27423.1.S1_at	0.0218477	0.0188684	0.0225097	0.0211856	0.0191995	0.0207443	0.0244959	0.0195305	0.81606	0.0155582	1.26982			0
Mtr.42280.1.S1_at	0.00468144	0.00363427	0.00320309	0.00332628	0.0245775	0.307948	0.642034	0.00397306	0.00366507	0.0029567	1.27091			0
Mtr.13678.1.S1_at	0.0205841	0.0211405	0.0205841	0.0222531	0.0211405	0.0197497	0.0189152	0.020306	0.0191933	0.816134	1.271			0
Mtr.11343.1.S1_at	0.00949845	0.00912838	0.00777146	0.00801817	0.0111021	0.0101564	0.00838824	0.0741373	0.0774987	0.784301	1.27229			0
Mtr.34677.1.S1_at	0.0227189	0.0190546	0.0197875	0.0205203	0.0205203	0.0219861	0.0212532	0.0208868	0.815683	0.0175889	1.27302			0
Mtr.2268.1.S1_at	0.00320425	0.00400531	0.00320425	0.00329326	0.00347127	0.358371	0.0173563	0.00324875	0.59984	0.00400531	1.27363	ER lumen protein retaining receptor	nodule; seed	0
Mtr.29569.1.S1_at	0.0199177	0.0207144	0.0215111	0.0207144	0.019121	0.0216439	0.0207144	0.0211127	0.81543	0.019121	1.2748			0
Mtr.52074.1.S1_at	0.00718166	0.00606452	0.0146825	0.251358	0.690397	0.00739445	0.00566553	0.00474788	0.00835866	0.00414941	1.2768			0
Mtr.12433.1.S1_at	0.00181222	0.00148861	0.00168278	0.00200639	0.00200639	0.00195245	0.00194166	0.395064	0.0331701	0.558876	1.27846			0
Mtr.34832.1.S1_at	0.789823	0.0365208	0.0131475	0.0165561	0.0922759	0.0120519	0.0143648	0.00888672	0.00858238	0.0077911	1.27939			0
Mtr.50912.1.S1_s_at	0.0051642	0.00454941	0.00467237	0.00541011	0.00418054	0.00536913	0.00393463	0.633045	0.0125109	0.321164	1.27941			0
Mtr.38219.1.S1_at	0.236396	0.00682831	0.0048481	0.00607719	0.00532608	0.0377719	0.00273132	0.00286789	0.694217	0.00293617	1.27949			0
Mtr.30787.1.S1_at	0.00637012	0.00730691	0.00768162	0.00711955	0.00786898	0.771566	0.114475	0.0534903	0.0096957	0.0144265	1.28374			0
Mtr.9965.1.S1_at	0.0104685	0.00944721	0.00893655	0.00970254	0.00817056	0.00880889	0.00842589	0.0515767	0.776203	0.10826	1.28451			0
Mtr.34155.1.S1_x_at	0.741258	0.178885	0.0101146	0.0210962	0.0124265	0.00876601	0.00780272	0.00650226	0.00679125	0.00635777	1.28456			0
Mtr.4480.1.S1_at	0.0171364	0.0163204	0.0167284	0.0191765	0.0208085	0.0212846	0.0220326	0.811737	0.0364149	0.0183605	1.28548			0
Mtr.50706.1.S1_at	0.0185363	0.0163119	0.0166826	0.0170534	0.807068	0.0187834	0.0559795	0.0172387	0.0175168	0.014829	1.28559			0
Mtr.37972.1.S1_at	0.00580596	0.0134685	0.00428696	0.00658233	0.763753	0.0934691	0.0915788	0.0112406	0.00205065	0.00776378	1.28617			0
Mtr.46606.1.S1_at	0.00852525	0.00852525	0.00852525	0.0094725	0.753774	0.155941	0.0322065	0.00745959	0.00775561	0.00781481	1.28635			0
Mtr.38828.1.S1_at	0.0291011	0.0284544	0.0194007	0.0200474	0.0174607	0.0196163	0.0174607	0.0181074	0.0181074	0.812244	1.2865			0
Mtr.45158.1.S1_at	0.0204153	0.0210158	0.024018	0.0192144	0.0216162	0.0217163	0.0192144	0.0192144	0.0205654	0.81301	1.28721			0
Mtr.36018.1.S1_at	0.014032	0.0145518	0.014032	0.0135123	0.0129926	0.013599	0.0129926	0.0153313	0.100563	0.788393	1.28868			0
Mtr.45228.1.S1_at	0.0137284	0.0123556	0.0132708	0.0137284	0.0137284	0.0137284	0.0128132	0.798536	0.0394692	0.068642	1.28987			0
Mtr.21033.1.S1_at	0.0185363	0.0185363	0.0178971	0.0204538	0.811761	0.0214126	0.0313199	0.0191755	0.0223714	0.0185363	1.29011			0
Mtr.39768.1.S1_at	0.00621891	0.00657427	0.00604122	0.00586354	0.0147477	0.68328	0.257996	0.00666311	0.007285	0.00533049	1.29081			0
Mtr.11146.1.S1_at	0.00317736	0.0026478	0.00344214	0.00386579	0.00312441	0.0119592	0.00275371	0.180315	0.718547	0.0701668	1.29119			0
Mtr.43786.1.S1_at	0.00450658	0.00399154	0.00463534	0.00489286	0.0041203	0.00452804	0.00450658	0.0047641	0.509791	0.454264	1.29286			0
Mtr.31367.1.S1_at	0.0198675	0.0175302	0.0186989	0.0186989	0.0181145	0.0197702	0.0181145	0.810187	0.0379821	0.0210362	1.29329			0
Mtr.19024.1.S1_at	0.0184455	0.013106	0.0123779	0.0128633	0.788059	0.0167466	0.0987804	0.0140768	0.0141375	0.0114071	1.29399			0
Mtr.31380.1.S1_at	0.0106788	0.0102517	0.0108924	0.00961094	0.0121739	0.0138113	0.0123874	0.790446	0.0614032	0.0683444	1.29425			0
Mtr.2634.1.S1_at	0.00628057	0.006064	0.006064	0.00671371	0.00866285	0.708116	0.221769	0.00573914	0.0251764	0.00541428	1.29478			0
Mtr.27355.1.S1_s_at	0.00925584	0.00925584	0.00885342	0.00965827	0.00845099	0.00871927	0.00845099	0.188538	0.0143868	0.734431	1.29504			0
Mtr.25317.1.S1_at	0.0306171	0.0188096	0.0119448	0.0517608	0.797556	0.0500446	0.0115329	0.00913023	0.0114643	0.00713942	1.29665			0
Mtr.15718.1.S1_at	0.0275702	0.0225876	0.0202624	0.0212589	0.0152799	0.80485	0.0508221	0.013619	0.0134529	0.0102973	1.29716			0
Mtr.37564.1.S1_at	0.00160997	0.00188669	0.00160997	0.00155966	0.00148419	0.00174833	0.00329541	0.416404	0.0353628	0.535039	1.2982			0
Mtr.48521.1.S1_at	0.00643379	0.00604387	0.00604387	0.00623883	0.00682372	0.651698	0.296539	0.00672624	0.00682372	0.00662876	1.29894			0
Mtr.46868.1.S1_s_at	0.00249422	0.00199538	0.00229468	0.00339214	0.0022448	0.00191224	0.00234457	0.516129	0.0275612	0.439632	1.30145			0
Mtr.11555.1.S1_at	0.00606772	0.00626346	0.00675279	0.00753572	0.0255432	0.766686	0.110883	0.00714426	0.0573498	0.00577412	1.30357			0
Mtr.46870.1.S1_at	0.00210515	0.00216363	0.0019882	0.00192972	0.00204667	0.00231956	0.00228058	0.519855	0.0327029	0.432608	1.3067			0
Mtr.7570.1.S1_at	0.0066883	0.00633	0.00573283	0.00489679	0.00549396	0.00559349	0.00465792	0.100444	0.117045	0.743118	1.30757			0
Mtr.40666.1.S1_at	0.0085052	0.0106614	0.00862499	0.00946353	0.0123385	0.0345399	0.0115	0.0990676	0.78134	0.0239583	1.30869	thioredoxin s1	nodule	0
Mtr.43322.1.S1_at	0.00631426	0.00663806	0.00744758	0.00582854	0.00647616	0.00671902	0.00696187	0.161418	0.738606	0.0535902	1.30937			0
Mtr.28326.1.S1_at	0.00555106	0.00832659	0.00704557	0.00789958	0.0153722	0.00708116	0.00971435	0.102855	0.0689345	0.76722	1.30956			0
Mtr.34155.1.S1_at	0.703394	0.223394	0.00846188	0.0283473	0.0103658	0.00620538	0.00571177	0.00497135	0.00491847	0.00423094	1.30958			0
Mtr.26151.1.S1_at	0.0177176	0.0255921	0.0236235	0.0146752	0.0268448	0.804122	0.0443835	0.0161964	0.0132435	0.0136014	1.31122			0
Mtr.31237.1.S1_at	0.0184532	0.015098	0.0163562	0.0138399	0.015098	0.0162164	0.0163562	0.0763289	0.0170901	0.795163	1.31155			0
Mtr.3180.1.S1_at	0.00310361	0.00329758	0.00271566	0.00261867	0.00261867	0.00289347	0.00252168	0.476258	0.0235923	0.48038	1.31262			0
Mtr.7094.1.S1_at	0.00611655	0.00611655	0.00611655	0.00702271	0.690264	0.241717	0.0242397	0.00600328	0.00673954	0.00566348	1.31476			0
Mtr.5743.1.S1_at	0.0173913	0.0156522	0.0163478	0.0156522	0.0163478	0.803304	0.0149565	0.041913	0.0257391	0.0326957	1.31702			0
Mtr.2813.1.S1_at	0.014122	0.0132913	0.0145374	0.0157835	0.113392	0.0148835	0.776712	0.0124606	0.0123568	0.0124606	1.31845			0
Mtr.41011.1.S1_at	0.00331154	0.00318417	0.00369364	0.00343891	0.00318417	0.003354	0.00292944	0.25034	0.0585251	0.668039	1.31895			0
Mtr.10595.1.S1_at	0.0153312	0.0133063	0.0135956	0.00954585	0.0240093	0.798814	0.00954585	0.0378941	0.04151	0.0364478	1.31943			0
Mtr.38110.1.S1_at	0.00129827	0.00186824	0.00196324	0.00158326	0.00269153	0.00147243	0.00151993	0.344406	0.0540682	0.589129	1.31975			0
Mtr.44731.1.S1_at	0.714553	0.204604	0.0209283	0.0261279	0.00623951	0.00723609	0.00740941	0.00441965	0.00419217	0.00428966	1.31997			0
Mtr.48926.1.S1_x_at	0.00910256	0.0100442	0.0084748	0.00878868	0.0084748	0.00899793	0.00941644	0.0433156	0.135675	0.75771	1.32005			0
Mtr.4338.1.S1_at	0.0196078	0.0174292	0.0206972	0.0174292	0.804466	0.0321351	0.0359477	0.0187908	0.0182462	0.0152505	1.32022			0
Mtr.4771.1.S1_at	0.019641	0.0228089	0.0209081	0.0221753	0.0209081	0.0217529	0.0221753	0.0218585	0.0212249	0.806547	1.32163			0
Mtr.50970.1.S1_at	0.0220897	0.0229733	0.0203225	0.0203225	0.0203225	0.0229733	0.0212061	0.0212061	0.806494	0.0220897	1.32183			0
Mtr.41804.1.S1_at	0.00935264	0.011431	0.00959245	0.0236614	0.0125501	0.0550634	0.0181457	0.0324145	0.795974	0.031815	1.32409			0
Mtr.35947.1.S1_at	0.00903867	0.00774743	0.00878042	0.00955517	0.00903867	0.00852218	0.00826393	0.743754	0.033895	0.161405	1.32478			0
Mtr.29875.1.S1_at	0.00608166	0.00696448	0.0400213	0.0167736	0.0033351	0.0084195	0.00411983	0.0321249	0.121069	0.76109	1.32543			0
Mtr.23862.1.S1_x_at	0.00427465	0.00412198	0.00396931	0.00366398	0.00396931	0.00412198	0.00381665	0.416778	0.0162208	0.539063	1.32584			0
Mtr.39136.1.S1_at	0.0155904	0.0107648	0.011136	0.0467713	0.119341	0.00847576	0.764674	0.00751682	0.00923362	0.00649602	1.32584			0
Mtr.11656.1.S1_at	0.00166943	0.00268738	0.00219876	0.00166943	0.204159	0.683022	0.0932032	0.00325743	0.00214787	0.00598552	1.32604			0
Mtr.27710.1.S1_at	0.00350585	0.00552846	0.00728139	0.00660719	0.00714655	0.00447221	0.00444974	0.330562	0.0124728	0.617974	1.32613			0
Mtr.28457.1.S1_s_at	0.00109935	0.000965279	0.00101891	0.000965279	0.000938466	0.00121107	0.000858026	0.199893	0.137036	0.656014	1.3264			0
Mtr.9780.1.S1_at	0.700324	0.224619	0.0154383	0.0240906	0.00950052	0.00486336	0.00729504	0.00458061	0.00504715	0.0042413	1.32673			0
Mtr.45750.1.S1_at	0.00430405	0.00436643	0.00424167	0.00411692	0.00417929	0.00425207	0.0171538	0.00368027	0.563721	0.389984	1.32697			0
Mtr.2563.1.S1_at	0.00794191	0.00838312	0.00816251	0.00838312	0.0077213	0.684144	0.250611	0.00794191	0.00921041	0.00750069	1.3275			0
Mtr.3514.1.S1_at	0.00426445	0.0046996	0.0119231	0.00426445	0.00670129	0.744655	0.0753677	0.130196	0.00452554	0.0134026	1.3275			0
Mtr.3243.1.S1_at	0.023175	0.023175	0.0208575	0.0208575	0.0208575	0.023175	0.020085	0.02163	0.0212437	0.804944	1.32986			0
Mtr.636.1.S1_at	0.0194295	0.0182866	0.0194295	0.0211439	0.0280013	0.0338111	0.0194295	0.0191438	0.80361	0.0177151	1.33009	reverse transcriptase	nodule	0
Mtr.35803.1.S1_at	0.0015188	0.00225447	0.00189851	0.00215955	0.000996715	0.00213977	0.00106791	0.566372	0.0532827	0.36831	1.33045			0
Mtr.12060.1.S1_at	0.00431696	0.00454416	0.00420335	0.00443056	0.00511218	0.00465777	0.00420335	0.107185	0.720136	0.14121	1.33049			0
Mtr.13566.1.S1_at	0.00180496	0.00192944	0.00192944	0.00199168	0.00205392	0.00232363	0.0021784	0.40649	0.0426033	0.536696	1.33078			0
Mtr.33866.1.S1_at	0.0466173	0.0730678	0.0351456	0.0664186	0.763997	0.00304449	0.0040918	0.00274004	0.00239297	0.00248431	1.33188			0
Mtr.11268.1.S1_at	0.00238232	0.0024674	0.0024674	0.00229724	0.00229724	0.0024674	0.00204199	0.617234	0.0570693	0.309276	1.33244			0
Mtr.41568.1.S1_at	0.00985373	0.0107775	0.0095458	0.00862202	0.00862202	0.0138568	0.00800616	0.202309	0.718553	0.00985373	1.33444			0
Mtr.7635.1.S1_at	0.00781682	0.00589949	0.00707938	0.00516205	0.00619446	0.00604697	0.00560451	0.713617	0.0468641	0.195715	1.33494			0
Mtr.21479.1.S1_at	0.0121899	0.0114035	0.0117967	0.0110103	0.014156	0.749222	0.15611	0.0117967	0.0116984	0.010617	1.33586			0
Mtr.22353.1.S1_at	0.0174118	0.0157921	0.0161971	0.0153872	0.0186266	0.789742	0.0777459	0.0163995	0.0185254	0.0141724	1.33863			0
Mtr.50895.1.S1_at	0.0243478	0.0208696	0.0222609	0.0201739	0.0208696	0.0229565	0.0236522	0.0208696	0.80313	0.0208696	1.33911			0
Mtr.29170.1.S1_at	0.00937948	0.00859785	0.0088584	0.0088584	0.0825915	0.762517	0.091971	0.00911894	0.00950975	0.00859785	1.3397			0
Mtr.40286.1.S1_at	0.0200357	0.019125	0.0200357	0.0200357	0.0195803	0.0217812	0.0214017	0.0357455	0.0203772	0.801882	1.33999			0
Mtr.44985.1.S1_at	0.00223473	0.00233631	0.00299657	0.0161002	0.149829	0.704812	0.115851	0.00203157	0.00193	0.00187921	1.34			0
Mtr.11490.1.S1_at	0.0137148	0.015042	0.015042	0.0141572	0.0132724	0.0156319	0.0132724	0.790149	0.0486654	0.0610529	1.34028			0
Mtr.44162.1.S1_at	0.00566363	0.00551056	0.0058167	0.00505134	0.00612284	0.00645449	0.00566363	0.69234	0.0409848	0.226392	1.34092			0
Mtr.35354.1.S1_at	0.016044	0.0142104	0.0165024	0.0151272	0.0155856	0.0162732	0.016044	0.793949	0.0573	0.038964	1.34104			0
Mtr.42115.1.S1_at	0.00869835	0.00869835	0.00869835	0.0083877	0.00931966	0.686238	0.245107	0.00823237	0.00916434	0.00745573	1.34106			0
Mtr.8498.1.S1_s_at	0.00170788	0.00233411	0.00197355	0.00223922	0.0019356	0.0286228	0.0133594	0.188123	0.709777	0.0499271	1.34125			0
Mtr.28733.1.S1_at	0.0178906	0.0197255	0.0165144	0.0201843	0.0357812	0.799648	0.0362399	0.0208724	0.0157116	0.0174319	1.34279			0
Mtr.2004.1.S1_s_at	0.00775403	0.00662323	0.00565398	0.00678477	0.00710786	0.0159658	0.00678477	0.136665	0.745436	0.0612245	1.34336			0
Mtr.37369.1.S1_at	0.000815709	0.000790991	0.000766272	0.000766272	0.000667399	0.000725075	0.000692117	0.484568	0.0676977	0.44251	1.34421			0
Mtr.39718.1.S1_at	0.735543	0.170834	0.0266201	0.0180914	0.00956258	0.00723654	0.00930413	0.00762422	0.00717193	0.00801189	1.34433			0
Mtr.1928.1.S1_at	0.0222363	0.0222363	0.0209657	0.0177891	0.019695	0.801144	0.0203304	0.02446	0.0308132	0.0203304	1.34651			0
Mtr.26937.1.S1_at	0.0230825	0.0212792	0.0245251	0.0194758	0.0220005	0.0209786	0.0263284	0.0221808	0.801395	0.0187545	1.34724			0
Mtr.22590.1.S1_at	0.00942029	0.00869565	0.00942029	0.0089372	0.76087	0.0112319	0.0388889	0.124275	0.00942029	0.0188406	1.34728			0
Mtr.28846.1.S1_at	0.0200609	0.0297678	0.0255615	0.0207081	0.0404454	0.798015	0.022973	0.0153693	0.0144795	0.012619	1.34777			0
Mtr.44621.1.S1_at	0.00215969	0.00209799	0.00215969	0.00265334	0.0022214	0.0141614	0.00191287	0.549827	0.0272121	0.395594	1.34869			0
Mtr.10094.1.S1_at	0.0230932	0.0202769	0.0230932	0.0225299	0.0214034	0.801033	0.0259094	0.0216851	0.0229524	0.0180239	1.34932			0
Mtr.21905.1.S1_at	0.00545644	0.00609838	0.00529596	0.00625886	0.00513547	0.0106187	0.00593789	0.104234	0.735577	0.115388	1.34975			0
Mtr.34437.1.S1_at	0.00475093	0.00576899	0.00593866	0.00542963	0.00627801	0.601558	0.3458	0.00839896	0.00725365	0.00882316	1.3508			0
Mtr.29623.1.S1_at	0.0237418	0.0212687	0.0237418	0.0192902	0.0202795	0.024731	0.0212687	0.0222579	0.0226289	0.800791	1.35099			0
Mtr.35854.1.S1_at	0.0178195	0.0201188	0.0172447	0.0212684	0.0201188	0.0184901	0.0172447	0.0178195	0.0543208	0.795555	1.35124			0
Mtr.41938.1.S1_at	0.00651281	0.00651281	0.00697801	0.00620267	0.00713307	0.0072623	0.00697801	0.165534	0.0603985	0.726488	1.35152			0
Mtr.46324.1.S1_at	0.753205	0.124893	0.0276238	0.0355722	0.0326404	0.00428907	0.0101635	0.00371358	0.00483742	0.00306207	1.35199			0
Mtr.23324.1.S1_a_at	0.0151873	0.0172123	0.0161998	0.0136686	0.795309	0.0482619	0.0288559	0.0283496	0.0146811	0.0222747	1.35244			0
Mtr.41184.1.S1_at	0.0193014	0.0197963	0.0148472	0.0178166	0.0207861	0.789541	0.0707716	0.0155896	0.017198	0.0143523	1.35364			0
Mtr.40636.1.S1_at	0.00234943	0.0376631	0.00928927	0.00231328	0.00198798	0.0025422	0.00187954	0.13961	0.0763563	0.726009	1.35373			0
Mtr.5056.1.S1_at	0.0207268	0.0207268	0.023214	0.022385	0.0240431	0.0225231	0.0215559	0.0236286	0.799641	0.0215559	1.35739			0
Mtr.15098.1.S1_at	0.0144777	0.0159754	0.0139784	0.0139784	0.787286	0.0538337	0.0559138	0.0139784	0.0170986	0.0134792	1.35748			0
Mtr.12881.1.S1_at	0.0056169	0.00633701	0.00993759	0.00547288	0.00518483	0.00516083	0.00518483	0.0195871	0.2982	0.639318	1.35773			0
Mtr.7245.1.S1_at	0.00257562	0.00325341	0.00311785	0.00311785	0.00345675	0.0173176	0.00284673	0.595882	0.0240447	0.344387	1.35864			0
Mtr.50800.1.S1_at	0.00282706	0.00231305	0.00282706	0.00248438	0.00231305	0.00267	0.00231305	0.161699	0.142831	0.677723	1.35937			0
Mtr.18866.1.S1_at	0.0021654	0.0016351	0.00212121	0.00225379	0.638971	0.251754	0.0957196	0.00172348	0.00215435	0.00150252	1.35983			0
Mtr.12428.1.S1_at	0.00222343	0.00355749	0.00191675	0.00179408	0.000720699	0.000774368	0.000766701	0.568754	0.0670096	0.352483	1.36027			0
Mtr.40724.1.S1_at	0.00313739	0.00344101	0.00931096	0.00465548	0.00293498	0.0258919	0.00303618	0.0443282	0.703382	0.199882	1.36032			0
Mtr.49341.1.S1_at	0.00990888	0.00990888	0.00922551	0.0095672	0.00922551	0.00962415	0.0105923	0.120444	0.0560364	0.755467	1.36119			0
Mtr.12470.1.S1_at	0.0116793	0.0122102	0.0138029	0.0138029	0.0260131	0.0122987	0.0127411	0.0244205	0.0979473	0.775084	1.36234			0
Mtr.18228.1.S1_at	0.00545674	0.0102899	0.0162923	0.00600242	0.734166	0.0040276	0.00491107	0.141213	0.00615832	0.0714833	1.36315			0
Mtr.5369.1.S1_at	0.151977	0.0399939	0.00739282	0.0123618	0.00751401	0.00624148	0.00593849	0.739948	0.00718073	0.0214513	1.36371			0
Mtr.42735.1.S1_at	0.748553	0.137138	0.0236334	0.0395498	0.0144695	0.00651125	0.0106109	0.00675241	0.00618971	0.00659164	1.365			0
Mtr.25950.1.S1_at	0.00229057	0.003035	0.0261697	0.0062418	0.00211878	0.00779748	0.0022333	0.70561	0.187583	0.0569206	1.36505			0
Mtr.15358.1.S1_s_at	0.0213904	0.0249554	0.0213904	0.0219846	0.0219846	0.797683	0.0297089	0.0207962	0.0210933	0.0190137	1.3655			0
Mtr.38883.1.S1_at	0.00538871	0.00553435	0.00793742	0.00480615	0.0959045	0.76408	0.0326964	0.0125979	0.052995	0.0180595	1.36551			0
Mtr.16474.1.S1_at	0.00189752	0.00202402	0.00189752	0.00192915	0.0018659	0.00160235	0.00218215	0.657871	0.132779	0.195951	1.36588			0
Mtr.17742.1.S1_at	0.0192491	0.0192491	0.0186476	0.0192491	0.795829	0.0316808	0.0378966	0.0201514	0.0187979	0.0192491	1.36614			0
Mtr.8508.1.S1_at	0.00133873	0.00130441	0.00137306	0.00109845	0.00175065	0.00114994	0.0011671	0.24286	0.117791	0.630166	1.36692			0
Mtr.42967.1.S1_at	0.00281628	0.00293314	0.000818007	0.000712835	0.000338889	0.000360313	0.000315517	0.548509	0.0771381	0.366058	1.36718			0
Mtr.42382.1.S1_at	0.005714	0.00375248	0.00426418	0.00392305	0.00400833	0.00395147	0.00443475	0.466501	0.0196365	0.483814	1.36718			0
Mtr.44530.1.S1_at	0.135208	0.0203072	0.0339517	0.727349	0.00383004	0.00237383	0.0731698	0.00133653	0.00131658	0.00115699	1.36836			0
Mtr.43947.1.S1_at	0.0046968	0.00407056	0.003914	0.003914	0.00407056	0.0042793	0.00344432	0.249791	0.0617629	0.660056	1.36901			0
Mtr.39704.1.S1_at	0.0195294	0.0195294	0.0227843	0.0195294	0.0211568	0.0400081	0.0211568	0.0203431	0.795619	0.0203431	1.36921			0
Mtr.26802.1.S1_at	0.0250829	0.0218112	0.0201754	0.0207207	0.79611	0.0219021	0.0359885	0.020448	0.0192212	0.0185396	1.36948			0
Mtr.2937.1.S1_at	0.0226284	0.0226284	0.0261097	0.024369	0.0220482	0.796635	0.0255294	0.0214679	0.0211778	0.0174064	1.37147			0
Mtr.39689.1.S1_at	0.0112297	0.00956606	0.0103979	0.00998198	0.00977402	0.0108485	0.0108138	0.0571884	0.112401	0.757798	1.37214			0
Mtr.13410.1.S1_at	0.0125749	0.0137584	0.0427546	0.0634662	0.0109476	0.782972	0.0146461	0.0150159	0.0330646	0.0107996	1.37241			0
Mtr.31208.1.S1_at	0.0283108	0.0206354	0.018748	0.0315823	0.0250393	0.794338	0.0299465	0.0130859	0.0243473	0.0139667	1.37317			0
Mtr.39486.1.S1_at	0.020646	0.020646	0.018648	0.018648	0.017316	0.022977	0.020646	0.044622	0.022644	0.793207	1.37643			0
Mtr.36021.1.S1_at	0.0139302	0.0145359	0.0139302	0.0160501	0.0136274	0.0165548	0.0175642	0.021501	0.0988745	0.773432	1.37686			0
Mtr.13293.1.S1_at	0.651679	0.275913	0.0166626	0.0215633	0.0051458	0.00410439	0.0147023	0.00355305	0.00349179	0.00318549	1.37794			0
Mtr.44476.1.S1_at	0.0082148	0.00958394	0.00958394	0.00867118	0.0104967	0.00988819	0.0100403	0.0826044	0.0974367	0.75348	1.37853			0
Mtr.8365.1.S1_at	0.0252233	0.0224207	0.0224207	0.0224207	0.023822	0.023822	0.0203188	0.0245227	0.795411	0.0196181	1.37866	NCR220	nodule	1
Mtr.27727.1.S1_at	0.0244284	0.0212966	0.0225493	0.0225493	0.0263075	0.0234889	0.0225493	0.0216098	0.795177	0.0200438	1.3799			0
Mtr.31988.1.S1_at	0.0178954	0.0156585	0.0178954	0.0195731	0.0184547	0.0221829	0.016777	0.0475347	0.0338335	0.790195	1.38248			0
Mtr.27549.1.S1_at	0.014216	0.0124928	0.0116312	0.014216	0.0124928	0.013498	0.0116312	0.0756031	0.772616	0.0616025	1.38266			0
Mtr.35616.1.S1_at	0.001868	0.00141053	0.00167738	0.00205861	0.0039266	0.00157572	0.00171551	0.540689	0.0613007	0.383778	1.38277			0
Mtr.6748.1.S1_at	0.736105	0.147221	0.0286097	0.0427656	0.017136	0.00566235	0.00879154	0.00424676	0.00439577	0.00506631	1.3828			0
Mtr.45566.1.S1_s_at	0.00530199	0.00530199	0.00459506	0.00530199	0.00565546	0.00521363	0.00530199	0.279503	0.0391022	0.644722	1.38292			0
Mtr.15360.1.S1_at	0.0113682	0.010931	0.0118054	0.0104937	0.0188012	0.725087	0.180579	0.0104937	0.0108216	0.00961924	1.38331			0
Mtr.6947.1.S1_at	0.0215105	0.0205545	0.0219885	0.0248566	0.792065	0.0176864	0.043021	0.0222275	0.0179254	0.0181644	1.38363			0
Mtr.37033.1.S1_s_at	0.00839285	0.00839285	0.00762987	0.00737554	0.0078842	0.00805375	0.0078842	0.139881	0.0710213	0.733485	1.38379			0
Mtr.33881.1.S1_at	0.00956694	0.0149244	0.0302315	0.734741	0.161873	0.0115441	0.00956694	0.00918426	0.00956694	0.00880158	1.38419			0
Mtr.19172.1.S1_at	0.0239307	0.0239307	0.0214551	0.0239307	0.0239307	0.0225554	0.0222803	0.0226929	0.793839	0.0214551	1.38731			0
Mtr.36994.1.S1_s_at	0.023231	0.0216288	0.0224299	0.024032	0.024032	0.023498	0.0224299	0.0224299	0.0224299	0.793858	1.38732			0
Mtr.17288.1.S1_at	0.00147396	0.00264814	0.00164884	0.00182372	0.0135654	0.00119083	0.00122414	0.669366	0.178749	0.12831	1.38769			0
Mtr.15276.1.S1_at	0.0167251	0.0216974	0.0212453	0.0216974	0.792858	0.0198893	0.0221494	0.0302859	0.0240705	0.0293819	1.38797			0
Mtr.40380.1.S1_at	0.00112614	0.00125484	0.000965259	0.000997434	0.00102961	0.00193052	0.000997434	0.328671	0.0927533	0.570275	1.38818			0
Mtr.49444.1.S1_at	0.766597	0.0126149	0.0132618	0.0718079	0.0773067	0.0123993	0.0142322	0.0109976	0.0110785	0.00970377	1.38887			0
Mtr.38513.1.S1_at	0.00641085	0.00817936	0.00817936	0.0072951	0.00707404	0.0164324	0.00685297	0.0807988	0.11954	0.739237	1.39093			0
Mtr.38220.1.S1_at	0.0073997	0.00832466	0.00693722	0.00716846	0.013412	0.0141057	0.0073997	0.739507	0.0613944	0.134351	1.39141			0
Mtr.7244.1.S1_at	0.00331657	0.00369925	0.00369925	0.00369925	0.00344413	0.00391186	0.00395438	0.461131	0.032496	0.480648	1.39164			0
Mtr.37376.1.S1_s_at	0.00288321	0.00160703	0.00146524	0.00160703	0.00122891	0.00127617	0.00132344	0.208631	0.143168	0.636811	1.39255			0
Mtr.1577.1.S1_s_at	0.00216901	0.00209421	0.00246818	0.0022438	0.00216901	0.00229366	0.00201942	0.405717	0.0579649	0.520861	1.39266			0
Mtr.37227.1.S1_at	0.00237524	0.00373778	0.00382985	0.00171238	0.00158349	0.00139016	0.00149143	0.526208	0.0584466	0.399225	1.39499			0
Mtr.38826.1.S1_at	0.0228169	0.0202817	0.023662	0.024507	0.0253521	0.0235211	0.0228169	0.023662	0.792254	0.0211268	1.39507	NCR211	nodule	1
Mtr.44142.1.S1_at	0.00183753	0.00272758	0.0030434	0.00246918	0.0012633	0.00174182	0.00238304	0.627185	0.101272	0.256077	1.39563			0
Mtr.39333.1.S1_at	0.0084989	0.00872256	0.00805159	0.00805159	0.00827525	0.0117792	0.00805159	0.084318	0.113505	0.740746	1.39675			0
Mtr.33083.1.S1_at	0.771602	0.0769515	0.0153903	0.0487794	0.0263461	0.0102602	0.022955	0.00939069	0.0089342	0.00939069	1.39688			0
Mtr.49350.1.S1_at	0.0190828	0.0215451	0.0295476	0.0203139	0.0203139	0.78855	0.0461681	0.0181594	0.0190828	0.0172361	1.39688			0
Mtr.10462.1.S1_at	0.00278348	0.0068982	0.00810841	0.0070999	0.00121021	0.00521735	0.0025011	0.695286	0.147333	0.123562	1.39742			0
Mtr.35440.1.S1_at	0.0166214	0.0166214	0.0153428	0.0159821	0.0159821	0.767141	0.0172607	0.0163017	0.104683	0.0140642	1.39833			0
Mtr.13912.1.S1_s_at	0.0228955	0.0228955	0.0201481	0.0219797	0.791269	0.0235061	0.0311379	0.0228955	0.0222087	0.0210639	1.3984			0
Mtr.44581.1.S1_at	0.679284	0.226988	0.0283404	0.0362987	0.00667612	0.00758985	0.00910782	0.00194536	0.00204484	0.0017243	1.39898			0
Mtr.35242.1.S1_at	0.00774353	0.00527968	0.0049277	0.00527968	0.635673	0.0362831	0.288798	0.00519168	0.00554366	0.00527968	1.39944			0
Mtr.11226.1.S1_at	0.0115845	0.0123568	0.0111984	0.0111984	0.195778	0.0118419	0.0100399	0.0115845	0.0119707	0.712447	1.40044			0
Mtr.4595.1.S1_at	0.0134007	0.0126724	0.013692	0.0125267	0.0171878	0.0133036	0.0142746	0.770101	0.0489415	0.0838998	1.40156			0
Mtr.16186.1.S1_at	0.0136751	0.0122796	0.0108842	0.010047	0.0164659	0.0693986	0.0700498	0.0220475	0.767338	0.00781432	1.40283			0
Mtr.21588.1.S1_at	0.0132503	0.0141967	0.012777	0.012777	0.0137235	0.774391	0.0149065	0.0686174	0.02165	0.0537109	1.40307			0
Mtr.39454.1.S1_at	0.012005	0.0171182	0.140392	0.00955954	0.0258997	0.012005	0.745755	0.0115604	0.0115882	0.014117	1.40325			0
Mtr.22727.1.S1_at	0.00616997	0.00816029	0.00769588	0.00650169	0.00869104	0.560506	0.382605	0.00716513	0.00693293	0.00557288	1.40363			0
Mtr.18366.1.S1_at	0.0074139	0.00717474	0.00693559	0.00669643	0.00621811	0.0076132	0.00693559	0.580198	0.0101642	0.360651	1.40416			0
Mtr.42532.1.S1_at	0.00906788	0.00973958	0.0114188	0.00722072	0.0196471	0.746225	0.127958	0.0107471	0.0480682	0.0099075	1.40446			0
Mtr.8312.1.S1_at	0.0272747	0.0219957	0.0237554	0.0211159	0.0219957	0.0249285	0.0237554	0.0215558	0.0235354	0.790087	1.40581			0
Mtr.51258.1.S1_at	0.00443794	0.00573234	0.00554742	0.00591725	0.00554742	0.00585561	0.00499268	0.132768	0.703275	0.125926	1.40625			0
Mtr.3725.1.S1_at	0.0225952	0.0216128	0.0225952	0.0225952	0.0235776	0.0252149	0.0255424	0.0240688	0.789603	0.0225952	1.40875	NCR300	nodule	1
Mtr.4307.1.S1_at	0.0181089	0.0167838	0.0185506	0.0172255	0.022084	0.776841	0.0225257	0.016563	0.0771836	0.0141338	1.40924			0
Mtr.42828.1.S1_at	0.00196062	0.00243387	0.00209583	0.00250148	0.00223105	0.00321136	0.00243387	0.066661	0.550579	0.365892	1.41163			0
Mtr.2265.1.S1_at	0.0265395	0.0210524	0.0209405	0.0217243	0.0277713	0.0201379	0.0251957	0.0254757	0.788542	0.0226202	1.41267	NCR287	nodule	1
Mtr.35798.1.S1_at	0.780478	0.0258556	0.0198427	0.063737	0.0222478	0.0170366	0.0210452	0.0168362	0.0172872	0.0156336	1.41445			0
Mtr.10246.1.S1_at	0.0184506	0.0192892	0.0197086	0.0163539	0.0268372	0.786875	0.0234825	0.0283049	0.0334417	0.0272565	1.41528			0
Mtr.19888.1.S1_at	0.0191725	0.00562936	0.00571094	0.0032634	0.00383449	0.00295065	0.00334498	0.521736	0.0160722	0.418286	1.41549			0
Mtr.40970.1.S1_at	0.00315709	0.00392244	0.00363544	0.00287008	0.00306142	0.00341221	0.00315709	0.664328	0.172492	0.139964	1.41741			0
Mtr.35830.1.S1_at	0.0219349	0.0194977	0.0219349	0.0219349	0.0211225	0.0208517	0.0194977	0.0235597	0.0440728	0.785593	1.41752			0
Mtr.48606.1.S1_at	0.00426373	0.00255328	0.00267723	0.00290033	0.00223102	0.00407781	0.00198313	0.524662	0.0544555	0.400196	1.41833			0
Mtr.11109.1.S1_at	0.00473012	0.00467814	0.017569	0.00790086	0.0136706	0.00351727	0.00457418	0.0556439	0.185319	0.702397	1.4198			0
Mtr.28858.1.S1_at	0.007066	0.00637325	0.00540341	0.00554196	0.00581906	0.480649	0.0123309	0.0062347	0.4631	0.00748164	1.42146			0
Mtr.40091.1.S1_at	0.00178105	0.002508	0.00178105	0.00178105	0.00149026	0.00129641	0.00141757	0.60103	0.115068	0.271846	1.42154			0
Mtr.40558.1.S1_at	0.00352654	0.00342282	0.00352654	0.00435632	0.661538	0.127543	0.186699	0.00290421	0.00316352	0.0033191	1.42305			0
Mtr.19575.1.S1_at	0.000636195	0.000605161	0.000651712	0.000698263	0.000698263	0.000662056	0.000729297	0.123158	0.323249	0.548912	1.42313			0
Mtr.10982.1.S1_at	0.760139	0.107755	0.0245962	0.0222537	0.0146406	0.0136645	0.0158118	0.0146406	0.0136157	0.0128837	1.4237			0
Mtr.31923.1.S1_at	0.00273797	0.00254695	0.00248327	0.00261062	0.00254695	0.00339593	0.0109519	0.114549	0.196608	0.661569	1.42403			0
Mtr.45373.1.S1_at	0.00316631	0.00361864	0.00263859	0.00324169	0.00339247	0.108421	0.00346786	0.219644	0.648565	0.0038448	1.42503			0
Mtr.40285.1.S1_at	0.0246587	0.0200613	0.022151	0.022569	0.0280022	0.0251463	0.0208972	0.0252856	0.0250766	0.786152	1.42511			0
Mtr.9365.1.S1_at	0.00355914	0.0039659	0.00305069	0.00335576	0.00315238	0.00338966	0.00335576	0.319458	0.0650814	0.591631	1.4257			0
Mtr.38729.1.S1_at	0.00357872	0.0732261	0.69028	0.0338602	0.182102	0.00353284	0.00330343	0.00337226	0.00344108	0.00330343	1.4263			0
Mtr.29110.1.S1_at	0.0171352	0.0188151	0.0188151	0.021503	0.0399821	0.781778	0.0396461	0.0188151	0.0297346	0.0137753	1.42712			0
Mtr.26807.1.S1_at	0.0180884	0.0167485	0.0167485	0.0174185	0.0160786	0.76485	0.0984815	0.0184234	0.0170835	0.0160786	1.42732			0
Mtr.10140.1.S1_at	0.00890562	0.00825399	0.00868841	0.00890562	0.0102089	0.00908663	0.714839	0.0154219	0.177678	0.0380118	1.42831			0
Mtr.18634.1.S1_at	0.021971	0.0236188	0.0214217	0.0236188	0.783815	0.0218794	0.0417449	0.0208724	0.0234815	0.0175768	1.42853			0
Mtr.27798.1.S1_at	0.00372015	0.00444018	0.00408016	0.00372015	0.0104404	0.729029	0.116045	0.00870035	0.0439818	0.075843	1.4288			0
Mtr.51826.1.S1_at	0.00419334	0.00720395	0.0057524	0.00435462	0.00908557	0.0053044	0.00446215	0.134294	0.127857	0.697493	1.42882			0
Mtr.40270.1.S1_at	0.00145948	0.00153432	0.00130979	0.00123494	0.00134721	0.00137216	0.00142205	0.513511	0.0904969	0.386312	1.42941			0
Mtr.6862.1.S1_at	0.0152857	0.0149218	0.0229285	0.0702414	0.033483	0.773262	0.0283877	0.0127381	0.0160136	0.0127381	1.42943			0
Mtr.18936.1.S1_at	0.0099181	0.00811481	0.00829514	0.00793448	0.0106394	0.322098	0.609693	0.00811481	0.00797956	0.00721316	1.42979			0
Mtr.50585.1.S1_at	0.00555098	0.00631139	0.00684367	0.00676763	0.0190102	0.0460681	0.0070718	0.746835	0.0973703	0.0581712	1.42988			0
Mtr.30947.1.S1_at	0.024962	0.024962	0.0220818	0.0240019	0.024962	0.785183	0.0240019	0.024962	0.0237619	0.0211217	1.43106			0
Mtr.6538.1.S1_at	0.0114079	0.0129146	0.00710301	0.0075335	0.725583	0.00950656	0.00688777	0.154652	0.0166275	0.0477839	1.43198			0
Mtr.37378.1.S1_at	0.00396206	0.00289123	0.00278415	0.00396206	0.00374789	0.00383713	0.00364081	0.19125	0.126117	0.657809	1.43238			0
Mtr.51423.1.S1_at	0.104301	0.0154788	0.0222297	0.0559842	0.734352	0.00214582	0.058781	0.00207349	0.00204938	0.00260392	1.43374			0
Mtr.17113.1.S1_at	0.0242515	0.0224551	0.0224551	0.0215569	0.783234	0.0227545	0.039521	0.0224551	0.0215569	0.0197605	1.43409			0
Mtr.11457.1.S1_at	0.01499	0.0154897	0.0159893	0.0139907	0.0174883	0.0149067	0.01499	0.768488	0.0507162	0.0729514	1.43456			0
Mtr.4784.1.S1_at	0.0262477	0.0235693	0.020891	0.0246407	0.024105	0.0226765	0.0294617	0.0219623	0.0222302	0.784216	1.43483			0
Mtr.13503.1.S1_at	0.00207792	0.00166234	0.00203175	0.00175469	0.00193939	0.00577201	0.00184704	0.329859	0.0841674	0.568889	1.43655			0
Mtr.9899.1.S1_at	0.0050942	0.00550724	0.00481883	0.00468115	0.00550724	0.0190229	0.0050942	0.564492	0.0166594	0.369123	1.43716			0
Mtr.35915.1.S1_at	0.00340173	0.00340173	0.00323974	0.00315875	0.00315875	0.00531857	0.00332073	0.0511069	0.525486	0.398407	1.4386			0
Mtr.39068.1.S1_at	0.0023101	0.00206259	0.00264012	0.0023101	0.0022276	0.00232385	0.0022276	0.291692	0.099747	0.592459	1.43869			0
Mtr.37525.1.S1_at	0.0512575	0.0262981	0.0104149	0.0272965	0.00288168	0.000915178	0.00814584	0.0130923	0.735514	0.124184	1.43979			0
Mtr.39812.1.S1_s_at	0.0134008	0.0175125	0.0219287	0.0146191	0.0109643	0.0120303	0.0117257	0.101192	0.757034	0.0395934	1.44173			0
Mtr.13746.1.S1_at	0.00468116	0.00438858	0.00438858	0.00453487	0.00468116	0.00675354	0.00482744	0.365057	0.0388024	0.561885	1.44225			0
Mtr.16286.1.S1_at	0.579734	0.00490167	0.0044115	0.308092	0.0956717	0.00135167	0.00227259	0.00118086	0.00122542	0.00115858	1.44282			0
Mtr.8607.1.S1_at	0.00446218	0.00549191	0.00514867	0.00480542	0.00514867	0.00532029	0.0046338	0.183979	0.674947	0.106063	1.44295			0
Mtr.6880.1.S1_at	0.0190931	0.0151622	0.0196546	0.0584024	0.0505405	0.0174084	0.772147	0.0165661	0.0169872	0.014039	1.44312			0
Mtr.27276.1.S1_at	0.00610652	0.194278	0.683478	0.078254	0.00633269	0.00644578	0.00791587	0.00565419	0.00565419	0.00588036	1.44346			0
Mtr.40509.1.S1_at	0.000882493	0.00155033	0.0019558	0.000977898	0.00081094	0.000814915	0.000787089	0.465968	0.0990539	0.427198	1.44355			0
Mtr.50498.1.S1_at	0.00785414	0.00766713	0.00785414	0.00804114	0.0110332	0.360916	0.573539	0.00766713	0.00794764	0.00748013	1.44419			0
Mtr.10834.1.S1_at	0.00384236	0.00483685	0.00465603	0.00388756	0.00329991	0.00331498	0.0032095	0.659462	0.133307	0.180184	1.44547			0
Mtr.13808.1.S1_at	0.024664	0.0256126	0.024664	0.0227668	0.0256126	0.0243478	0.024664	0.024664	0.782134	0.0208696	1.44632			0
Mtr.27746.1.S1_at	0.0134257	0.00922169	0.00650943	0.00949292	0.00678066	0.00687107	0.0164092	0.115475	0.730378	0.0854363	1.44633			0
Mtr.43254.1.S1_at	0.0081786	0.00799685	0.00708812	0.0050889	0.738436	0.00575531	0.0178112	0.0620665	0.0367128	0.110865	1.44687			0
Mtr.39013.1.S1_at	0.00402371	0.00326247	0.00413246	0.00402371	0.00391496	0.00418683	0.00337121	0.335218	0.0607362	0.57713	1.44749			0
Mtr.38116.1.S1_at	0.00118809	0.00123561	0.00147323	0.00109304	0.00584538	0.726895	0.0767979	0.0578835	0.046371	0.0812176	1.4479			0
Mtr.32374.1.S1_at	0.0183522	0.0192934	0.768911	0.0790557	0.0221168	0.0203914	0.0202345	0.0171758	0.0189404	0.0155288	1.44906			0
Mtr.20392.1.S1_at	0.0221108	0.020342	0.0212264	0.0291863	0.780955	0.0280071	0.0309552	0.0243219	0.0216686	0.0212264	1.44907			0
Mtr.27731.1.S1_at	0.0265319	0.0242577	0.0234997	0.0242577	0.0242577	0.0247631	0.0250158	0.0246368	0.781554	0.0212255	1.4493	NCR173	nodule	1
Mtr.17678.1.S1_at	0.00922692	0.00310054	0.00976858	0.00338071	0.540055	0.39474	0.0134855	0.0137376	0.00458544	0.00791946	1.45022			0
Mtr.33856.1.S1_s_at	0.0242116	0.0242116	0.0233149	0.0215214	0.780152	0.0234644	0.0376625	0.0206247	0.0233149	0.0215214	1.45128			0
Mtr.31113.1.S1_at	0.0208826	0.0258945	0.0233886	0.0250592	0.0233886	0.0251984	0.0258945	0.0267298	0.781011	0.0225533	1.45163	prolyl 4-hydroxylase alpha subunit; protein maturation in ER	nodule	0
Mtr.41208.1.S1_at	0.00999197	0.00927826	0.0089214	0.0089214	0.0089214	0.00963511	0.0089214	0.691409	0.0373807	0.20662	1.45193			0
Mtr.42668.1.S1_at	0.00255673	0.00247683	0.00263663	0.00263663	0.00303611	0.00287632	0.00271652	0.257151	0.111817	0.612097	1.4522			0
Mtr.41286.1.S1_at	0.00923831	0.00923831	0.0100782	0.00895836	0.0285548	0.732999	0.00867841	0.0468914	0.0104281	0.134935	1.45262			0
Mtr.15369.1.S1_s_at	0.0223442	0.0229172	0.0200525	0.0217713	0.0234901	0.77842	0.0452614	0.0252089	0.0199093	0.0206254	1.45307			0
Mtr.50912.1.S1_at	0.0114251	0.010417	0.00940887	0.010753	0.0114251	0.011313	0.00940887	0.677942	0.0167175	0.231189	1.45347			0
Mtr.12799.1.S1_at	0.00575807	0.00687253	0.745577	0.104017	0.0564662	0.0179243	0.00742977	0.0170885	0.0108196	0.0280474	1.45392			0
Mtr.41020.1.S1_at	0.00574137	0.00601476	0.00574137	0.00546797	0.00574137	0.00592363	0.00656156	0.381117	0.0278866	0.549804	1.454			0
Mtr.50075.1.S1_s_at	0.00947119	0.00878238	0.00826577	0.00774916	0.00792136	0.00875368	0.0098156	0.717658	0.0858865	0.135696	1.45446			0
Mtr.35289.1.S1_at	0.0156747	0.0128613	0.0156747	0.0132632	0.014469	0.720367	0.169608	0.0130623	0.0133637	0.0116556	1.4547			0
Mtr.42811.1.S1_at	0.0243627	0.0261674	0.0243627	0.0243627	0.78051	0.0239116	0.0234604	0.0234604	0.0259418	0.0234604	1.45476			0
Mtr.9066.1.S1_at	0.00537862	0.012294	0.00753006	0.00614699	0.0348842	0.0906681	0.00507127	0.0881325	0.0133313	0.736563	1.45517			0
Mtr.45518.1.S1_at	0.0245961	0.0224259	0.0238727	0.0245961	0.0282132	0.0248372	0.0267663	0.0217024	0.0231493	0.779841	1.45737			0
Mtr.21790.1.S1_at	0.00887005	0.0261576	0.0246189	0.0103182	0.763458	0.0822893	0.0177401	0.0219941	0.0275379	0.017016	1.45842			0
Mtr.45233.1.S1_at	0.0246517	0.0246517	0.0246517	0.0235798	0.0246517	0.0251876	0.0235798	0.0257235	0.779743	0.0235798	1.4587			0
Mtr.45419.1.S1_at	0.0278653	0.0252115	0.0232211	0.0238846	0.0272019	0.0252115	0.0225576	0.0242163	0.778736	0.0218942	1.46292			0
Mtr.15436.1.S1_at	0.00170179	0.0016167	0.00174433	0.00165924	0.00157416	0.00168761	0.00165924	0.484032	0.0952577	0.409068	1.46482			0
Mtr.4804.1.S1_at	0.0129326	0.0131766	0.0136646	0.0119566	0.0139087	0.717679	0.170808	0.0180569	0.0151287	0.0126886	1.46515			0
Mtr.25914.1.S1_at	0.0100068	0.0123834	0.0322719	0.0145098	0.0135091	0.0281232	0.00562881	0.0308334	0.1021	0.750633	1.46575			0
Mtr.20164.1.S1_at	0.0233362	0.0216076	0.0224719	0.0224719	0.777874	0.0293863	0.0293863	0.0242005	0.0250648	0.0242005	1.46628			0
Mtr.36985.1.S1_at	0.00938871	0.00938871	0.00775589	0.0085723	0.0118379	0.305337	0.0114297	0.0085723	0.0101031	0.617614	1.467			0
Mtr.3719.1.S1_at	0.0264449	0.0238857	0.0247388	0.0247388	0.0238857	0.0247388	0.0238857	0.0251653	0.777778	0.0247388	1.46848			0
Mtr.9894.1.S1_at	0.00310639	0.00319035	0.00268661	0.00453366	0.00285452	0.00257467	0.00361013	0.530543	0.0693901	0.377511	1.46895			0
Mtr.5109.1.S1_at	0.00248832	0.00239945	0.00293266	0.00266605	0.00275492	0.0106938	0.00248832	0.313084	0.0782265	0.582266	1.47127			0
Mtr.42174.1.S1_at	0.00221402	0.00268846	0.0028466	0.00229309	0.00245124	0.0026621	0.00260938	0.167949	0.619847	0.194439	1.47246			0
Mtr.1467.1.S1_at	0.0259928	0.0240674	0.0240674	0.0250301	0.0269555	0.023586	0.0240674	0.0250301	0.0243081	0.776895	1.47275			0
Mtr.43787.1.S1_at	0.0106887	0.0106887	0.0117231	0.0106887	0.0120679	0.0120679	0.0120679	0.0117231	0.239376	0.668908	1.47287			0
Mtr.4076.1.S1_s_at	0.00367889	0.00408766	0.00476893	0.00367889	0.00299762	0.0037016	0.00340638	0.398206	0.0587941	0.51668	1.47322			0
Mtr.16975.1.S1_at	0.0245058	0.0245058	0.0235256	0.0225453	0.776344	0.0261395	0.0323477	0.0230355	0.0245058	0.0225453	1.47375			0
Mtr.33873.1.S1_at	0.0135988	0.0114619	0.0104905	0.0225352	0.00971345	0.68033	0.221661	0.0102963	0.0105877	0.00932492	1.47562			0
Mtr.42041.1.S1_at	0.00755365	0.00472103	0.00446352	0.00403433	0.00412017	0.61279	0.0209442	0.00407725	0.297897	0.0393991	1.47572			0
Mtr.37598.1.S1_at	0.0011271	0.00167122	0.00120483	0.00120483	0.00116597	0.00122426	0.00104937	0.245902	0.172922	0.572528	1.47953			0
Mtr.13963.1.S1_at	0.00707516	0.00707516	0.00512949	0.00619076	0.00689828	0.00766476	0.00707516	0.16379	0.103872	0.685229	1.47999			0
Mtr.29821.1.S1_at	0.00542301	0.00655281	0.0232738	0.00745664	0.00610089	0.00640217	0.00542301	0.0184157	0.327584	0.593368	1.48003			0
Mtr.25494.1.S1_at	0.0107661	0.0374856	0.0478602	0.009298	0.00851501	0.754068	0.077516	0.0276983	0.00917566	0.0176173	1.48027			0
Mtr.28701.1.S1_at	0.0105387	0.0102094	0.0102094	0.0108681	0.0102094	0.640119	0.274995	0.0102094	0.0127618	0.00988007	1.48049			0
Mtr.36226.1.S1_at	0.0239489	0.0247472	0.0223523	0.0263438	0.0223523	0.0276743	0.0247472	0.0271421	0.0255455	0.775146	1.48086			0
Mtr.11676.1.S1_at	0.0282531	0.0234294	0.0220512	0.020673	0.0489262	0.032158	0.771104	0.0182612	0.0179166	0.0172275	1.48127			0
Mtr.35633.1.S1_at	0.00635726	0.0065499	0.00597197	0.00635726	0.00558668	0.00687098	0.00635726	0.648248	0.0661251	0.241576	1.48161			0
Mtr.38008.1.S1_at	0.0623017	0.0290815	0.0273708	0.0173275	0.0245013	0.76561	0.020804	0.0145959	0.00800155	0.0304059	1.4817			0
Mtr.22379.1.S1_s_at	0.00229347	0.00134146	0.00207711	0.0209009	0.312994	0.0731891	0.580421	0.00255311	0.00150374	0.0027262	1.4835			0
Mtr.37594.1.S1_at	0.00184149	0.00196997	0.00167019	0.00188431	0.00612402	0.00212699	0.00201279	0.208345	0.609533	0.164492	1.48397			0
Mtr.42519.1.S1_at	0.00618805	0.00618805	0.00687561	0.00584427	0.140091	0.00673237	0.00756317	0.107517	0.0154701	0.697531	1.4841			0
Mtr.37123.1.S1_s_at	0.0089153	0.0069924	0.0627568	0.00611835	0.00769164	0.00725461	0.00646797	0.14684	0.0351368	0.711826	1.48426			0
Mtr.28813.1.S1_at	0.00441339	0.00412865	0.00441339	0.00469812	0.00469812	0.00460321	0.00498286	0.365315	0.0553453	0.547402	1.48596			0
Mtr.26601.1.S1_at	0.75844	0.0854348	0.0248036	0.0209453	0.0176381	0.0223233	0.0214965	0.0173625	0.0161224	0.0154334	1.48954			0
Mtr.29132.1.S1_at	0.0248248	0.0248248	0.0248248	0.0288288	0.0232232	0.773173	0.0304304	0.0244244	0.023023	0.0224224	1.48986			0
Mtr.49029.1.S1_at	0.00551158	0.00688948	0.00633832	0.0056953	0.00486856	0.00511352	0.00468484	0.611143	0.0615919	0.288164	1.49125			0
Mtr.1598.1.S1_at	0.0258578	0.0248633	0.0238687	0.0288414	0.0258578	0.0248633	0.0218797	0.0283441	0.77275	0.0228742	1.49235			0
Mtr.10958.1.S1_at	0.00305391	0.00364773	0.00373256	0.00339323	0.00288425	0.00319529	0.00415671	0.62796	0.156089	0.191887	1.49349			0
Mtr.2868.1.S1_at	0.00269593	0.00263602	0.00239638	0.00215674	0.00257611	0.468183	0.00215674	0.440425	0.0126709	0.0641032	1.49437			0
Mtr.14895.1.S1_at	0.0184815	0.0180883	0.0204476	0.0259527	0.0428614	0.76672	0.0499394	0.0210375	0.0195629	0.0169086	1.49487			0
Mtr.29519.1.S1_at	0.0116317	0.012601	0.0122779	0.012601	0.0368336	0.735218	0.126333	0.0198708	0.0132472	0.0193861	1.49572			0
Mtr.8342.1.S1_at	0.0253936	0.0274251	0.0243779	0.0274251	0.0233621	0.0253936	0.0274251	0.0259015	0.771965	0.0213306	1.49643	NCR080	nodule	1
Mtr.48791.1.S1_at	0.0101182	0.00700489	0.0082502	0.00700489	0.00731622	0.00775727	0.0082502	0.252176	0.647135	0.044987	1.49662			0
Mtr.41728.1.S1_at	0.00963233	0.0101022	0.00939739	0.0105721	0.226242	0.0298367	0.0103371	0.0101022	0.0118642	0.671914	1.4969			0
Mtr.51510.1.S1_at	0.00121682	0.00117626	0.00121682	0.00129795	0.0011357	0.0284264	0.00129795	0.383563	0.0653029	0.515366	1.49723			0
Mtr.1872.1.S1_at	0.0056785	0.00586779	0.00548922	0.00529994	0.00586779	0.00593088	0.00511065	0.333612	0.0507753	0.576368	1.49828			0
Mtr.42850.1.S1_at	0.00103648	0.000896419	0.000784367	0.00126059	0.000952445	0.00089175	0.000980459	0.251264	0.550773	0.191161	1.49893			0
Mtr.40711.1.S1_at	0.010085	0.0038981	0.0027537	0.00414844	0.00643723	0.0054478	0.00350471	0.626825	0.0867417	0.250158	1.49917			0
Mtr.34856.1.S1_at	0.747025	0.0732377	0.016275	0.0349914	0.0109857	0.0103753	0.0113925	0.0122063	0.0700844	0.0134269	1.49973			0
Mtr.44170.1.S1_at	0.0265036	0.0234455	0.0265036	0.0234455	0.0254842	0.771152	0.0285423	0.0249745	0.0254842	0.0244648	1.50084			0
Mtr.20943.1.S1_at	0.693988	0.189602	0.0268247	0.0314987	0.0154445	0.00667231	0.014022	0.0069094	0.00751905	0.00751905	1.50092			0
Mtr.3453.1.S1_s_at	0.00444208	0.00533049	0.00497512	0.00479744	0.00426439	0.00533049	0.00479744	0.111496	0.639748	0.214819	1.50256			0
Mtr.19796.1.S1_at	0.00472589	0.00583786	0.00528187	0.00611585	0.00514288	0.00565253	0.00458689	0.313507	0.0610543	0.588095	1.50302			0
Mtr.43877.1.S1_at	0.00270272	0.00818221	0.00466497	0.00333212	0.00444283	0.00184501	0.0262127	0.570848	0.0382268	0.339543	1.50337			0
Mtr.21942.1.S1_s_at	0.00468637	0.00666907	0.00883201	0.00504686	0.00594809	0.660238	0.19881	0.00693944	0.0974225	0.00540735	1.50378			0
Mtr.11911.1.S1_at	0.0119185	0.0142596	0.0148981	0.00957735	0.716173	0.00773283	0.00915169	0.136105	0.00931132	0.0708724	1.50445			0
Mtr.4782.1.S1_at	0.0246294	0.0280502	0.0246294	0.0246294	0.027366	0.0264538	0.0259977	0.0236032	0.0242873	0.770353	1.50484			0
Mtr.45251.1.S1_at	0.727893	0.0319004	0.0238315	0.100017	0.00713068	0.0786877	0.00788128	0.00666156	0.00999234	0.00600479	1.50618			0
Mtr.4980.1.S1_at	0.00872523	0.00903685	0.00903685	0.00903685	0.00903685	0.00914072	0.008102	0.112493	0.122699	0.702693	1.507			0
Mtr.42353.1.S1_at	0.00601817	0.00424812	0.00472014	0.00377611	0.0036581	0.00352043	0.00377611	0.14833	0.185796	0.636156	1.50807			0
Mtr.44070.1.S1_at	0.0232378	0.0194353	0.0173227	0.0177452	0.0190127	0.0172523	0.0185902	0.020069	0.096965	0.75037	1.5083			0
Mtr.3090.1.S1_at	0.0204778	0.0197465	0.0197465	0.0519259	0.0234032	0.765968	0.0263286	0.0234032	0.0255973	0.0234032	1.50855			0
Mtr.38635.1.S1_at	0.0019134	0.00250214	0.00206058	0.00206058	0.00165583	0.00209738	0.00246534	0.457836	0.102818	0.424591	1.50918			0
Mtr.49069.1.S1_at	0.0105487	0.0164823	0.027031	0.0397773	0.0188997	0.032928	0.0386785	0.0280199	0.764559	0.0230752	1.5107			0
Mtr.31805.1.S1_at	0.00812795	0.00646918	0.00663506	0.00696681	0.00646918	0.0091785	0.00696681	0.0282819	0.550171	0.370734	1.51096			0
Mtr.30286.1.S1_at	0.0248705	0.0248705	0.0259067	0.0259067	0.0248705	0.0264249	0.0259067	0.0264249	0.768912	0.0259067	1.51234			0
Mtr.31706.1.S1_at	0.013783	0.0148597	0.0146444	0.0129215	0.0148597	0.0150033	0.0165826	0.11274	0.737227	0.0473789	1.51265			0
Mtr.43322.1.S1_s_at	0.00864671	0.00958149	0.00981519	0.00864671	0.00958149	0.00930885	0.0105163	0.185787	0.687355	0.0607607	1.51284			0
Mtr.20668.1.S1_at	0.0258984	0.0226611	0.0265922	0.0240486	0.0240486	0.768359	0.0314481	0.0300607	0.023297	0.0235861	1.51303			0
Mtr.8827.1.S1_at	0.00710368	0.00793941	0.00814834	0.00814834	0.00710368	0.00720815	0.00877514	0.662418	0.0671194	0.216036	1.51388			0
Mtr.20779.1.S1_at	0.0190879	0.0123638	0.0106285	0.0360067	0.734667	0.117673	0.0334038	0.0121468	0.0129603	0.0110623	1.51405			0
Mtr.10837.1.S1_at	0.00207607	0.00222092	0.00197951	0.00207607	0.00270372	0.0020117	0.00197951	0.58089	0.231072	0.17299	1.51471			0
Mtr.32104.1.S1_s_at	0.0108044	0.016361	0.0222262	0.0129653	0.00926093	0.00854063	0.00864353	0.141383	0.717953	0.0518612	1.51512			0
Mtr.44720.1.S1_at	0.00669145	0.00825279	0.00713755	0.00758364	0.0622305	0.0139033	0.0111524	0.135725	0.0328996	0.714424	1.51688			0
Mtr.15928.1.S1_at	0.0128029	0.0123899	0.0107379	0.0107379	0.0107379	0.0129405	0.0115639	0.183164	0.0382021	0.696724	1.51696			0
Mtr.38838.1.S1_at	0.0151981	0.00502878	0.00670503	0.0160921	0.00860479	0.555065	0.00838129	0.0109516	0.366486	0.00748729	1.51766			0
Mtr.25607.1.S1_s_at	0.0231228	0.024568	0.0267357	0.0231228	0.0252905	0.0275787	0.0238454	0.0299874	0.0283615	0.767387	1.51857			0
Mtr.31383.1.S1_s_at	0.00342431	0.00356128	0.00342431	0.00369825	0.00342431	0.00349279	0.00287642	0.354895	0.532993	0.0882101	1.51902			0
Mtr.11288.1.S1_at	0.00811056	0.00811056	0.00811056	0.00783089	0.00839024	0.00834363	0.00727154	0.686182	0.152213	0.105437	1.51935			0
Mtr.4380.1.S1_at	0.0253421	0.0293969	0.0263558	0.0243284	0.0263558	0.0248353	0.0243284	0.025849	0.025849	0.767359	1.51952			0
Mtr.4904.1.S1_at	0.0155796	0.00957494	0.00941266	0.00892579	0.00941266	0.732835	0.00989952	0.0727047	0.0448318	0.0868236	1.52168			0
Mtr.24189.1.S1_s_at	0.751019	0.0828267	0.022316	0.0283242	0.0184536	0.0369788	0.0163078	0.0150204	0.0154495	0.0133038	1.52183			0
Mtr.37357.1.S1_at	0.000730049	0.0007483	0.000711798	0.000784803	0.000839556	0.00674991	0.000730049	0.129949	0.459858	0.398899	1.52262			0
Mtr.34465.1.S1_s_at	0.00361403	0.003395	0.00405209	0.003395	0.003395	0.00381481	0.003395	0.602502	0.131063	0.241373	1.52317			0
Mtr.4467.1.S1_at	0.00526641	0.00702188	0.00546146	0.00526641	0.00546146	0.00650174	0.00604662	0.611294	0.0718767	0.275804	1.52345			0
Mtr.42966.1.S1_at	0.0159356	0.0134397	0.0123837	0.00652784	0.00451189	0.00577586	0.00451189	0.655856	0.0511428	0.229914	1.52392			0
Mtr.37573.1.S1_at	0.00110173	0.0020382	0.00143225	0.00225855	0.00107419	0.00179031	0.00104664	0.449892	0.128062	0.411304	1.52505			0
Mtr.40868.1.S1_at	0.00217605	0.00281606	0.00262406	0.00230405	0.00268806	0.00327474	0.00307207	0.568748	0.132611	0.279686	1.52508			0
Mtr.35838.1.S1_at	0.171151	0.062054	0.00852911	0.0147838	0.00333583	0.00263455	0.00280513	0.686479	0.0096758	0.0385516	1.52541			0
Mtr.26495.1.S1_at	0.0279633	0.0270312	0.0260991	0.0260991	0.0270312	0.76604	0.025167	0.025167	0.0260991	0.0233028	1.52607			0
Mtr.11901.1.S1_at	0.0270118	0.0262615	0.0255112	0.0262615	0.0277621	0.0255112	0.0277621	0.0270118	0.765898	0.0210092	1.5262	NCR016	nodule	1
Mtr.12152.1.S1_at	0.00760142	0.013991	0.0141012	0.0063896	0.0127792	0.0140461	0.00716076	0.0564598	0.694841	0.172629	1.52737			0
Mtr.9227.1.S1_at	0.0330655	0.0506463	0.0714728	0.722843	0.0822918	0.00265966	0.028535	0.00351617	0.00260332	0.00236665	1.52844			0
Mtr.4033.1.S1_at	0.0245013	0.0260326	0.026543	0.0245013	0.0296057	0.0244162	0.0290952	0.0275639	0.765281	0.0224595	1.52895			0
Mtr.26973.1.S1_at	0.0220237	0.0260807	0.0295581	0.0237624	0.0237624	0.0229896	0.0226032	0.764453	0.0381067	0.0266602	1.52898			0
Mtr.46864.1.S1_at	0.00961144	0.0124245	0.0107836	0.0103147	0.0150032	0.0154721	0.0131278	0.0505187	0.709899	0.152845	1.5303			0
Mtr.9928.1.S1_at	0.00522838	0.00537361	0.00464745	0.00479268	0.00464745	0.00479268	0.00493791	0.47128	0.0562777	0.438022	1.53064			0
Mtr.2286.1.S1_at	0.00969828	0.0101956	0.00969828	0.0094496	0.00994695	0.00965683	0.010693	0.589108	0.0152934	0.32626	1.53071			0
Mtr.8831.1.S1_at	0.00205904	0.00205904	0.00220611	0.00213258	0.00213258	0.00201001	0.00213258	0.133176	0.323802	0.52829	1.53145			0
Mtr.9867.1.S1_at	0.00233205	0.00281218	0.00253782	0.00233205	0.00384103	0.00364669	0.00329231	0.334787	0.108252	0.536167	1.53189			0
Mtr.10438.1.S1_at	0.00276878	0.00310881	0.00315738	0.00505181	0.00306023	0.00318977	0.00422604	0.409124	0.483347	0.0829663	1.53197			0
Mtr.29704.1.S1_at	0.0274141	0.0263597	0.0231966	0.0253053	0.0242509	0.0286442	0.0253053	0.0295229	0.764696	0.0253053	1.53212			0
Mtr.32479.1.S1_at	0.715811	0.14919	0.0327766	0.023358	0.0158232	0.010486	0.0192139	0.0109255	0.0114906	0.0109255	1.53257			0
Mtr.45009.1.S1_at	0.00735209	0.0379527	0.204269	0.0449074	0.671226	0.0066235	0.00675597	0.00765015	0.00710371	0.00615986	1.53276			0
Mtr.24451.1.S1_at	0.0245597	0.0352829	0.0252515	0.0335534	0.0217924	0.0206394	0.0211006	0.0266352	0.763512	0.0276729	1.53297			0
Mtr.3709.1.S1_at	0.0291014	0.0251688	0.0291014	0.0243823	0.0259553	0.0308055	0.0259553	0.0232025	0.764305	0.0220227	1.53305			0
Mtr.18457.1.S1_at	0.026879	0.0253858	0.0238925	0.0223992	0.763066	0.0263813	0.0418118	0.0235192	0.0257591	0.0209059	1.53366			0
Mtr.4582.1.S1_at	0.0427855	0.0123577	0.0176039	0.222671	0.0038472	0.658532	0.0299615	0.00402207	0.00367233	0.00454669	1.53445			0
Mtr.33006.1.S1_a_at	0.0072862	0.185421	0.053139	0.00766308	0.684149	0.00703495	0.0249992	0.00722339	0.0174304	0.00565309	1.5348			0
Mtr.7334.1.S1_at	0.00532109	0.00474584	0.00503347	0.00532109	0.00611207	0.00479378	0.00532109	0.37111	0.0597005	0.532541	1.5351			0
Mtr.51178.1.S1_at	0.0310867	0.0242371	0.0263447	0.0300329	0.0242371	0.76382	0.0268716	0.0237102	0.0275302	0.0221295	1.53536			0
Mtr.16693.1.S1_at	0.00176518	0.00191228	0.00161808	0.00161808	0.00166712	0.0017897	0.00166712	0.311775	0.15237	0.523818	1.53698			0
Mtr.16969.1.S1_at	0.0447357	0.014149	0.0230961	0.0137328	0.753849	0.0234082	0.0617978	0.0183104	0.0167499	0.0301706	1.53713			0
Mtr.10228.1.S1_at	0.547108	0.371032	0.0190782	0.0143087	0.00715433	0.00808174	0.00854545	0.00824735	0.00909196	0.00735306	1.54013			0
Mtr.42461.1.S1_at	0.00459673	0.00459673	0.00508059	0.00568543	0.00495963	0.00562494	0.00544349	0.555176	0.0691626	0.339674	1.54048			0
Mtr.2092.1.S1_at	0.72406	0.123607	0.0197132	0.0538117	0.0149181	0.0126093	0.0154509	0.0122541	0.0118545	0.0117214	1.54051			0
Mtr.26601.1.S1_s_at	0.652451	0.227201	0.0423542	0.0260442	0.00761132	0.0177511	0.0214877	0.00188989	0.00165689	0.00155333	1.54071			0
Mtr.12749.1.S1_at	0.00437504	0.00865392	0.00971162	0.00384618	0.00399042	0.00369394	0.00432696	0.19267	0.130987	0.637745	1.54073			0
Mtr.37283.1.S1_s_at	0.000669077	0.000994574	0.000813742	0.000795659	0.000741409	0.00298975	0.000867991	0.356699	0.161469	0.47396	1.54092			0
Mtr.33549.1.S1_at	0.00434593	0.00419607	0.00464564	0.00419607	0.0047955	0.00452076	0.00494536	0.584827	0.287168	0.0963597	1.54119			0
Mtr.44991.1.S1_at	0.69134	0.188666	0.018216	0.0238543	0.0156137	0.0122163	0.01518	0.0119271	0.0112766	0.0117103	1.54329			0
Mtr.37944.1.S1_at	0.0026008	0.00480148	0.00600185	0.0055017	0.00290089	0.0232238	0.0026008	0.183957	0.121713	0.646699	1.54357			0
Mtr.5783.1.S1_at	0.756605	0.0205752	0.0215104	0.0355389	0.0196399	0.0584522	0.0205752	0.0215104	0.0231471	0.0224456	1.54391			0
Mtr.50993.1.S1_s_at	0.0162988	0.0168809	0.0157167	0.0168809	0.749745	0.0559787	0.064031	0.0200825	0.02634	0.0180451	1.54396			0
Mtr.52057.1.S1_at	0.0129577	0.0177791	0.0210939	0.0162724	0.0117523	0.0116016	0.0120536	0.0873889	0.732861	0.0762393	1.54449			0
Mtr.16838.1.S1_at	0.0253723	0.0253723	0.0264755	0.0264755	0.0264755	0.0259239	0.0286817	0.0264755	0.762272	0.0264755	1.54462			0
Mtr.11426.1.S1_at	0.0272907	0.0237693	0.0264104	0.0281711	0.02553	0.0274375	0.0264104	0.0281711	0.76216	0.0246497	1.54485	NCR149	nodule	1
Mtr.12944.1.S1_at	0.00588599	0.00678169	0.00626986	0.00639782	0.00895694	0.00609925	0.00473438	0.169734	0.130387	0.654753	1.54489			0
Mtr.9372.1.S1_at	0.00325747	0.002491	0.0031936	0.00210777	0.0020439	0.00209713	0.00223552	0.186378	0.223137	0.573059	1.54518			0
Mtr.42063.1.S1_at	0.00499956	0.00434172	0.00381545	0.00434172	0.00394702	0.004561	0.00486799	0.50614	0.0736777	0.389308	1.5457			0
Mtr.11605.1.S1_s_at	0.0259469	0.0225989	0.0259469	0.0267838	0.0259469	0.761666	0.0259469	0.0267838	0.0324336	0.0259469	1.54639			0
Mtr.5315.1.S1_at	0.0212528	0.0260238	0.0407706	0.0195178	0.755557	0.0554451	0.0268912	0.0179998	0.0178914	0.0186504	1.54663			0
Mtr.31626.1.S1_at	0.00896593	0.00860729	0.00860729	0.00860729	0.00860729	0.00944411	0.00860729	0.240108	0.0532576	0.645188	1.54716			0
Mtr.43744.1.S1_at	0.647503	0.231689	0.0557417	0.0238504	0.00654181	0.00411135	0.00695068	0.00701882	0.00459971	0.0119933	1.54788			0
Mtr.39939.1.S1_at	0.00556718	0.0105483	0.0288126	0.0457094	0.020413	0.0331914	0.0461001	0.0360401	0.751544	0.0220734	1.5481			0
Mtr.10657.1.S1_at	0.030846	0.0244954	0.0254026	0.0263098	0.0244954	0.0285779	0.0263098	0.0258562	0.0265366	0.76117	1.54929			0
Mtr.6531.1.S1_at	0.0265986	0.0231292	0.0219727	0.0242856	0.760372	0.0371031	0.0289115	0.0289115	0.0267431	0.0219727	1.54935			0
Mtr.27621.1.S1_at	0.706501	0.152549	0.0222552	0.0481521	0.0137578	0.0100486	0.0182088	0.00950904	0.00971136	0.00930672	1.54943			0
Mtr.8630.1.S1_at	0.000850814	0.00127622	0.00155148	0.00107603	0.00102598	0.00108854	0.000750718	0.324911	0.178827	0.488642	1.55063			0
Mtr.31215.1.S1_s_at	0.0107575	0.00731727	0.00857322	0.101514	0.0522584	0.716428	0.0715891	0.00556986	0.0218426	0.0041501	1.55072			0
Mtr.41227.1.S1_at	0.755906	0.0481355	0.0237706	0.0261477	0.0285247	0.0169366	0.0427871	0.0169366	0.0200565	0.0207993	1.5511			0
Mtr.12502.1.S1_at	0.00211274	0.00211274	0.00136882	0.00139858	0.00116052	0.00134898	0.00107125	0.435687	0.144284	0.409456	1.55127			0
Mtr.43772.1.S1_at	0.00685155	0.00734095	0.00603589	0.00636215	0.00668842	0.00636215	0.00766721	0.148206	0.146574	0.657912	1.5525			0
Mtr.37276.1.S1_at	0.00101191	0.00126489	0.00104354	0.0011384	0.00117003	0.00134395	0.00117003	0.518353	0.220463	0.253042	1.5533			0
Mtr.41493.1.S1_at	0.00320622	0.00303291	0.00268629	0.0028596	0.00311956	0.00310512	0.00294625	0.11954	0.326926	0.532578	1.55337			0
Mtr.17616.1.S1_x_at	0.00329102	0.00528914	0.00352609	0.00364363	0.00458392	0.00405501	0.00458392	0.3626	0.0860954	0.522332	1.55352			0
Mtr.12672.1.S1_at	0.0163888	0.725894	0.125034	0.0157443	0.0250435	0.00776473	0.0257801	0.0183683	0.0268159	0.0131663	1.5539			0
Mtr.28729.1.S1_at	0.0155691	0.198981	0.0436695	0.012911	0.0087339	0.67751	0.0132907	0.0104427	0.00977817	0.00911364	1.55417			0
Mtr.42223.1.S1_at	0.0112055	0.0101455	0.00696556	0.00529989	0.0496675	0.0108521	0.00923694	0.13121	0.70727	0.0581473	1.55466			0
Mtr.4830.1.S1_at	0.0267194	0.0237506	0.0259772	0.0282039	0.025235	0.0295646	0.0259772	0.0282039	0.0263483	0.76002	1.55506			0
Mtr.17487.1.S1_s_at	0.00707705	0.00676251	0.00786339	0.00786339	0.00613344	0.00838761	0.00691978	0.359121	0.040693	0.549179	1.55521			0
Mtr.48353.1.S1_s_at	0.00954541	0.00771756	0.0101547	0.00873303	0.0101547	0.0123549	0.0121856	0.111702	0.695799	0.121653	1.55526			0
Mtr.18650.1.S1_at	0.00104437	0.00166247	0.00127882	0.000916488	0.000937801	0.00668183	0.000767292	0.443271	0.138203	0.405237	1.55585			0
Mtr.44833.1.S1_at	0.0340975	0.0205519	0.022576	0.0227317	0.0219532	0.0224982	0.0258456	0.756919	0.0476042	0.0252228	1.55651			0
Mtr.26602.1.S1_s_at	0.642799	0.235681	0.0455861	0.0268882	0.0087896	0.0203493	0.014343	0.00205757	0.00178788	0.00171797	1.55727			0
Mtr.11242.1.S1_at	0.00487535	0.00526538	0.00487535	0.00448533	0.00468034	0.00494036	0.0040953	0.607079	0.123541	0.236162	1.55785			0
Mtr.8476.1.S1_at	0.664649	0.185666	0.0315981	0.0801211	0.0077724	0.0136683	0.00849879	0.00239709	0.00337772	0.00225182	1.55796			0
Mtr.7841.1.S1_at	0.0118802	0.0153743	0.0122296	0.0461229	0.227121	0.00861893	0.655155	0.00768716	0.00812393	0.00768716	1.55989			0
Mtr.6197.1.S1_s_at	0.00412454	0.00371208	0.00426202	0.00446825	0.00378083	0.00431931	0.00618681	0.289302	0.574462	0.105382	1.56			0
Mtr.28115.1.S1_at	0.0269426	0.0269426	0.0269426	0.028114	0.0257712	0.0271378	0.028114	0.0263569	0.759078	0.0245998	1.56001			0
Mtr.15904.1.S1_at	0.00969145	0.0105725	0.0103522	0.0103522	0.106606	0.696426	0.124227	0.010132	0.0115086	0.010132	1.56072			0
Mtr.38574.1.S1_at	0.00253237	0.00231216	0.00253237	0.00231216	0.00220206	0.00244061	0.00253237	0.330116	0.137463	0.515557	1.56079			0
Mtr.35524.1.S1_at	0.0113875	0.0138277	0.0126076	0.0113875	0.0130143	0.0125398	0.0122009	0.243205	0.0195215	0.650308	1.56094			0
Mtr.16297.1.S1_x_at	0.0145465	0.0159656	0.0166752	0.0193953	0.0143099	0.0226672	0.0227067	0.0234754	0.123054	0.727205	1.5616			0
Mtr.43363.1.S1_at	0.00186507	0.00539681	0.0232936	0.010873	0.00150793	0.00745368	0.00150793	0.106646	0.203958	0.637498	1.56203			0
Mtr.435.1.S1_s_at	0.0221402	0.0234054	0.0189773	0.0183448	0.75087	0.0505008	0.0550343	0.0196099	0.0208751	0.0202425	1.56267			0
Mtr.40109.1.S1_at	0.0030946	0.00328802	0.00348143	0.00338472	0.00319131	0.00341696	0.00357813	0.443495	0.0979877	0.435082	1.56364			0
Mtr.45766.1.S1_at	0.0125263	0.0125263	0.0116316	0.0111842	0.00961843	0.657148	0.232856	0.0182303	0.0157138	0.0185658	1.56387			0
Mtr.41073.1.S1_at	0.00519333	0.00454416	0.00503104	0.00519333	0.0102244	0.00486875	0.00503104	0.059561	0.393354	0.506999	1.56472			0
Mtr.17620.1.S1_at	0.0252988	0.0234732	0.0219083	0.020865	0.0245164	0.035514	0.0221691	0.0383395	0.756357	0.0315584	1.56496			0
Mtr.52190.1.S1_at	0.00516018	0.00516018	0.00571306	0.00516018	0.00552876	0.00555948	0.00571306	0.285376	0.587063	0.089566	1.56501			0
Mtr.1214.1.S1_at	0.00475514	0.00475514	0.00453567	0.00409674	0.00687667	0.00418209	0.00314571	0.226784	0.604945	0.135924	1.56524			0
Mtr.29070.1.S1_s_at	0.0136078	0.0412359	0.118406	0.0179671	0.0326942	0.0217078	0.723395	0.0126948	0.00939589	0.00889517	1.56576			0
Mtr.40700.1.S1_at	0.00651786	0.00651786	0.00814732	0.00651786	0.0066432	0.00605826	0.00714457	0.623959	0.242884	0.0856095	1.5662			0
Mtr.36001.1.S1_at	0.0210289	0.0210289	0.022531	0.023282	0.0210289	0.0289148	0.0210289	0.069846	0.0217799	0.749531	1.56624			0
Mtr.44396.1.S1_at	0.0613432	0.0163702	0.00269838	0.0109477	0.183952	0.657094	0.0653008	0.000732417	0.00079024	0.000770965	1.5667			0
Mtr.50434.1.S1_at	0.00287066	0.00272948	0.0025883	0.00277654	0.00225888	0.00244712	0.00277654	0.383256	0.122615	0.475682	1.56941			0
Mtr.12513.1.S1_at	0.00253686	0.00260191	0.00702515	0.00266696	0.00234172	0.00301388	0.00227667	0.447593	0.105768	0.424176	1.56967			0
Mtr.27144.1.S1_at	0.0264659	0.0264659	0.0255533	0.0301164	0.0264659	0.0278348	0.0292037	0.0264659	0.756788	0.0246407	1.57067	NCR270	nodule	1
Mtr.46348.1.S1_at	0.0272934	0.0272934	0.0272934	0.0262825	0.0283043	0.756634	0.0283043	0.0252717	0.0260298	0.0272934	1.57183			0
Mtr.34591.1.S1_s_at	0.00971946	0.00868861	0.00721596	0.00618511	0.00603785	0.00758412	0.00780502	0.643104	0.213534	0.0901259	1.57187			0
Mtr.44569.1.S1_at	0.00113296	0.00132179	0.00237383	0.00107901	0.000782284	0.000989095	0.00086321	0.476829	0.326017	0.188611	1.57232			0
Mtr.35652.1.S1_at	0.0266737	0.0254035	0.0266737	0.0279439	0.0279439	0.0284731	0.0304843	0.0234983	0.026515	0.756391	1.57238			0
Mtr.4357.1.S1_at	0.0641297	0.118817	0.0360648	0.0216389	0.70687	0.00539879	0.0347533	0.0042622	0.00399991	0.00406548	1.57242			0
Mtr.8319.1.S1_at	0.00305275	0.00370287	0.0023461	0.00265702	0.00257223	0.0030292	0.00251569	0.44532	0.115333	0.419471	1.57271			0
Mtr.45474.1.S1_at	0.00920952	0.0088553	0.00850109	0.00920952	0.00920952	0.00944566	0.00920952	0.52937	0.383966	0.0230238	1.5728			0
Mtr.21310.1.S1_at	0.00181108	0.00193182	0.00261601	0.00205256	0.00169034	0.00195195	0.00189158	0.30388	0.168471	0.513704	1.57366			0
Mtr.26082.1.S1_at	0.0124534	0.0134631	0.0117802	0.0111071	0.0148094	0.641292	0.252433	0.0148094	0.0140521	0.0137997	1.57417			0
Mtr.10375.1.S1_at	0.00153428	0.00137556	0.00126975	0.00126975	0.00507898	0.610201	0.00280402	0.190885	0.155742	0.029839	1.57426			0
Mtr.44456.1.S1_at	0.0171479	0.0158288	0.0171479	0.0162685	0.0162685	0.0164151	0.0193463	0.732303	0.0516635	0.097611	1.57428			0
Mtr.407.1.S1_at	0.00436366	0.003445	0.00298566	0.00359811	0.630435	0.00311326	0.00398089	0.221513	0.0483257	0.0782397	1.57445			0
Mtr.10434.1.S1_at	0.00204382	0.00238445	0.00163505	0.00160099	0.00122629	0.00162938	0.00163505	0.375449	0.154785	0.457611	1.57447			0
Mtr.51997.1.S1_at	0.00518207	0.00448179	0.0047619	0.00434174	0.00420168	0.00490196	0.00490196	0.604272	0.145028	0.217927	1.57566			0
Mtr.27870.1.S1_at	0.733123	0.0198205	0.0123586	0.0191209	0.0524659	0.0142241	0.0142241	0.0132914	0.0910575	0.0303136	1.57615			0
Mtr.43203.1.S1_at	0.00577509	0.0142773	0.0492487	0.0203732	0.00786054	0.00548099	0.00545425	0.0737928	0.109967	0.70777	1.57661			0
Mtr.6142.1.S1_at	0.490367	0.00920544	0.00885139	0.0180568	0.425575	0.00926445	0.0120379	0.00920544	0.00858584	0.00885139	1.57674			0
Mtr.46810.1.S1_at	0.00120824	0.00125139	0.00120824	0.00112194	0.00103564	0.00130174	0.00125139	0.237333	0.255069	0.49922	1.57686			0
Mtr.11070.1.S1_s_at	0.0299979	0.0291408	0.0239983	0.0248554	0.0368545	0.75466	0.0239983	0.0269981	0.0254982	0.0239983	1.57792			0
Mtr.18040.1.S1_at	0.0119887	0.0160323	0.053701	0.0258219	0.0349021	0.00300309	0.00269569	0.0350794	0.0930545	0.723721	1.57795			0
Mtr.20358.1.S1_at	0.00858164	0.0088677	0.00800954	0.00858164	0.00858164	0.00896305	0.00858164	0.296067	0.0453397	0.598427	1.57837			0
Mtr.15791.1.S1_at	0.0113789	0.0107801	0.00938264	0.0101812	0.0103808	0.00968209	0.00858412	0.677047	0.0820981	0.170485	1.57879			0
Mtr.3624.1.S1_at	0.00471068	0.00410931	0.00390886	0.00451022	0.00491113	0.0539556	0.00641454	0.021599	0.359866	0.536015	1.5794			0
Mtr.25922.1.S1_at	0.00253171	0.0231669	0.037178	0.014462	0.0486921	0.0225773	0.0581253	0.0295309	0.741332	0.0224039	1.57996			0
Mtr.18952.1.S1_at	0.0237991	0.0242751	0.0214192	0.0218952	0.0199913	0.0248304	0.0204673	0.750387	0.0486692	0.0442664	1.58033			0
Mtr.13100.1.S1_at	0.00174195	0.00160796	0.00156329	0.00183128	0.00285859	0.00391567	0.00562785	0.129619	0.479752	0.371483	1.58079			0
Mtr.40553.1.S1_at	0.00638643	0.00822967	0.00181728	0.00116825	0.000804794	0.000887004	0.00109037	0.378033	0.12891	0.472674	1.58201			0
Mtr.40145.1.S1_at	0.0270639	0.0284883	0.0277761	0.0256395	0.0313372	0.0265891	0.0292005	0.0263517	0.754051	0.0235029	1.58338			0
Mtr.32638.1.S1_at	0.0262347	0.0274272	0.0274272	0.0298122	0.0250422	0.754049	0.0274272	0.026831	0.0307065	0.0250422	1.58367			0
Mtr.7596.1.S1_at	0.0303286	0.0252738	0.0303286	0.0288843	0.0274401	0.0262366	0.0274401	0.0241906	0.0259959	0.753881	1.58426			0
Mtr.24476.1.S1_s_at	0.0280932	0.00338395	0.00293701	0.00210699	0.00249008	0.00856629	0.00236238	0.552063	0.0694987	0.328499	1.58507			0
Mtr.3449.1.S1_at	0.0262172	0.0280899	0.0271536	0.0252809	0.0290262	0.0294944	0.0299625	0.0266854	0.753745	0.0243446	1.58511	NCR276	nodule	1
Mtr.3501.1.S1_s_at	0.00281378	0.00177164	0.00142426	0.00130846	0.00141268	0.000920557	0.0169985	0.465918	0.112241	0.395191	1.58546			0
Mtr.26185.1.S1_at	0.00162436	0.00167676	0.00151956	0.00146717	0.00151956	0.0015807	0.00146717	0.336269	0.179505	0.473371	1.58556			0
Mtr.41397.1.S1_at	0.00598146	0.00563966	0.00683595	0.00615236	0.00581056	0.00660809	0.00598146	0.507997	0.0600282	0.388966	1.5857			0
Mtr.45667.1.S1_x_at	0.00171153	0.00252378	0.00220468	0.00188558	0.00551171	0.00182273	0.00751333	0.382527	0.116841	0.477459	1.58645			0
Mtr.16432.1.S1_at	0.0217935	0.0157924	0.010423	0.0138973	0.65033	0.235886	0.0142131	0.018635	0.00955439	0.00947543	1.5865			0
Mtr.16117.1.S1_s_at	0.0042833	0.00573035	0.00879812	0.00451483	0.00642494	0.0147986	0.0062513	0.613466	0.0840018	0.25173	1.58772			0
Mtr.10058.1.S1_at	0.0187016	0.0447085	0.0458774	0.028929	0.0154873	0.748113	0.0257147	0.0271758	0.0160717	0.0292213	1.58785			0
Mtr.39587.1.S1_at	0.162071	0.0464994	0.0135435	0.018058	0.695233	0.0121139	0.0176066	0.0117377	0.0113991	0.0117377	1.58841			0
Mtr.41475.1.S1_at	0.00263651	0.00269783	0.00282046	0.00275914	0.00251389	0.00344382	0.00288177	0.515806	0.144564	0.319877	1.58918			0
Mtr.12277.1.S1_at	0.0019456	0.00488347	0.00215962	0.00266548	0.000914434	0.000985773	0.00103117	0.489572	0.166724	0.329118	1.58927			0
Mtr.38171.1.S1_at	0.0024081	0.0022017	0.00254571	0.0022017	0.00495382	0.00436899	0.00213289	0.503225	0.134355	0.341607	1.58984			0
Mtr.4221.1.S1_at	0.0268865	0.0258111	0.0268865	0.0258111	0.027962	0.0288582	0.0290375	0.0290375	0.752823	0.0268865	1.58995			0
Mtr.40120.1.S1_at	0.00137336	0.00178537	0.00119025	0.00155648	0.00114447	0.00131233	0.00137336	0.46644	0.191195	0.332629	1.59002			0
Mtr.32266.1.S1_s_at	0.00320051	0.00409666	0.00384061	0.00384061	0.00448072	0.00396863	0.00396863	0.284718	0.131381	0.556505	1.5902			0
Mtr.10435.1.S1_s_at	0.00298124	0.00278249	0.00258374	0.00248437	0.00258374	0.00269968	0.00288187	0.340359	0.141385	0.499259	1.59048			0
Mtr.41872.1.S1_at	0.0107056	0.00827251	0.00766423	0.00790754	0.0300487	0.0230535	0.0631387	0.0626521	0.72719	0.0593674	1.59181			0
Mtr.15066.1.S1_at	0.0219492	0.0257664	0.0233807	0.0224263	0.745318	0.0248121	0.0668019	0.0245735	0.0249314	0.0200406	1.59289			0
Mtr.31333.1.S1_at	0.00428321	0.00464774	0.00391868	0.00355415	0.00528566	0.00399462	0.00337189	0.369358	0.100724	0.500862	1.59336			0
Mtr.52165.1.S1_at	0.00962571	0.0100915	0.00993622	0.00915995	0.0163016	0.00928933	0.0189409	0.619849	0.0235597	0.273246	1.59397			0
Mtr.35282.1.S1_at	0.0272727	0.0375921	0.0265356	0.0272727	0.0235872	0.749386	0.044226	0.022113	0.0213759	0.0206388	1.59444			0
Mtr.13539.1.S1_at	0.00462874	0.0044573	0.00428587	0.00411443	0.00720026	0.00514304	0.101746	0.0763313	0.673545	0.118547	1.59487			0
Mtr.3213.1.S1_at	0.0263425	0.0253293	0.0283688	0.0273556	0.029382	0.0288754	0.0273556	0.0273556	0.0278622	0.751773	1.59499			0
Mtr.8987.1.S1_at	0.00320937	0.00450841	0.0033622	0.00267448	0.00305655	0.0031457	0.00282731	0.38203	0.120199	0.474987	1.59571			0
Mtr.11414.1.S1_at	0.00818225	0.00713324	0.00734304	0.00797245	0.00818225	0.0108397	0.00839205	0.244733	0.0724339	0.624788	1.59586			0
Mtr.10372.1.S1_at	0.00109431	0.00127669	0.00100311	0.00103351	0.000881524	0.00105884	0.00100311	0.462511	0.299786	0.230351	1.59613			0
Mtr.13634.1.S1_at	0.00469582	0.00283814	0.00479903	0.0271429	0.0736883	0.522406	0.35745	0.00252852	0.00238661	0.0020641	1.59668			0
Mtr.38353.1.S1_at	0.005448	0.0151333	0.0219938	0.0061206	0.0103579	0.00967413	0.00638963	0.0667549	0.198045	0.660083	1.59709			0
Mtr.51802.1.S1_at	0.0242652	0.0251318	0.0294649	0.0233986	0.750487	0.0296093	0.038131	0.0251318	0.0292482	0.0251318	1.59731			0
Mtr.45053.1.S1_at	0.00277619	0.00374463	0.00309901	0.00348638	0.00419657	0.00337878	0.00251794	0.513176	0.132353	0.331271	1.59875			0
Mtr.37565.1.S1_at	0.00113222	0.00140551	0.00144456	0.00136647	0.00144456	0.00135346	0.0580165	0.414548	0.0590999	0.460189	1.59893			0
Mtr.25098.1.S1_at	0.0280917	0.027123	0.0261543	0.0290604	0.027123	0.750565	0.0280917	0.0290604	0.0295447	0.0251857	1.60063			0
Mtr.9343.1.S1_at	0.00403444	0.00476797	0.00403444	0.00476797	0.00489022	0.00517549	0.00501248	0.543915	0.315817	0.107585	1.60191			0
Mtr.29567.1.S1_at	0.00597579	0.00638791	0.00576973	0.00576973	0.00618185	0.00621619	0.00618185	0.108904	0.600309	0.248304	1.6022			0
Mtr.45666.1.S1_at	0.00895458	0.00671594	0.00568272	0.01016	0.00671594	0.0208079	0.00774916	0.463486	0.445447	0.0242807	1.60224			0
Mtr.41019.1.S1_at	0.00266187	0.0142952	0.0193232	0.0236611	0.00246469	0.00271116	0.00246469	0.548542	0.0393119	0.344564	1.60243			0
Mtr.20461.1.S1_s_at	0.00156267	0.00169289	0.00156267	0.00156267	0.449398	0.187509	0.352187	0.00149756	0.00159523	0.00143245	1.60335			0
Mtr.2101.1.S1_at	0.731523	0.0923566	0.024433	0.0268762	0.024433	0.0152299	0.0175917	0.0139268	0.0164922	0.0371381	1.6037			0
Mtr.43565.1.S1_at	0.223032	0.0836486	0.0285721	0.00676708	0.0065791	0.0111375	0.62962	0.00371249	0.00326605	0.0036655	1.60433			0
Mtr.12311.1.S1_at	0.00162056	0.00432595	0.00166073	0.00144645	0.000428577	0.00392416	0.000388398	0.372507	0.171313	0.442385	1.60579			0
Mtr.49182.1.S1_at	0.028178	0.028178	0.0222009	0.0234817	0.0405593	0.0303127	0.0333013	0.0258299	0.747892	0.0200662	1.60597			0
Mtr.30415.1.S1_s_at	0.000907334	0.000932538	0.000806519	0.000856927	0.00105856	0.00180627	0.000957742	0.272301	0.263051	0.457322	1.60611			0
Mtr.37393.1.S1_at	0.00161348	0.00322696	0.0030418	0.00185153	0.000819965	0.00153413	0.000952217	0.376694	0.172748	0.437517	1.60619			0
Mtr.10235.1.S1_at	0.0228635	0.0178447	0.0223059	0.0217482	0.0206329	0.0209118	0.0206329	0.0554858	0.0570194	0.740555	1.60649			0
Mtr.42609.1.S1_at	0.66816	0.190631	0.0240194	0.0318353	0.0470857	0.00762522	0.0118191	0.00610018	0.00662441	0.00610018	1.60666			0
Mtr.33847.1.S1_at	0.00438735	0.00377799	0.00341238	0.00353425	0.56219	0.244432	0.167085	0.00365612	0.00411314	0.00341238	1.6069			0
Mtr.26397.1.S1_s_at	0.00270198	0.00224011	0.00503447	0.00531159	0.00240176	0.00996501	0.022632	0.40748	0.0588086	0.483424	1.6073			0
Mtr.43252.1.S1_at	0.0162041	0.0162041	0.019805	0.0210053	0.0204051	0.0180045	0.0174044	0.0327082	0.117479	0.72078	1.60732			0
Mtr.4832.1.S1_at	0.0113553	0.0119231	0.0102198	0.00880036	0.00936812	0.011308	0.0164652	0.0796291	0.162452	0.678479	1.60733			0
Mtr.8505.1.S1_at	0.000531963	0.0018843	0.00214708	0.000628101	0.000403779	0.00045078	0.000403779	0.343228	0.232885	0.417437	1.60791			0
Mtr.40156.1.S1_at	0.00534348	0.00469579	0.00421001	0.00437194	0.00453386	0.00518156	0.00437194	0.107193	0.324778	0.53532	1.60794			0
Mtr.43575.1.S1_at	0.00483999	0.00511656	0.00525485	0.00456342	0.020328	0.0099796	0.00553142	0.6348	0.115987	0.1936	1.60878			0
Mtr.11118.1.S1_at	0.00417787	0.00378923	0.00330343	0.00330343	0.00476083	0.00299576	0.00349775	0.215646	0.565469	0.193056	1.6088			0
Mtr.8599.1.S1_s_at	0.00151102	0.001553	0.001553	0.00146905	0.00130116	0.00158098	0.00176286	0.412048	0.186412	0.390809	1.60882			0
Mtr.15392.1.S1_at	0.00104259	0.00101363	0.00208517	0.00136115	0.00136115	0.00425723	0.00220102	0.302466	0.485368	0.198844	1.60919			0
Mtr.1981.1.S1_x_at	0.014362	0.0133362	0.014362	0.0128233	0.0128233	0.0132507	0.0117974	0.0869417	0.700791	0.119513	1.61043			0
Mtr.44194.1.S1_at	0.00651377	0.00569955	0.00651377	0.00597096	0.00597096	0.00692088	0.00624237	0.308454	0.084272	0.563441	1.61119			0
Mtr.43508.1.S1_at	0.00112013	0.00128608	0.00161797	0.00128608	0.00410715	0.0421639	0.00149351	0.0755673	0.398165	0.473193	1.61123			0
Mtr.20464.1.S1_x_at	0.00656394	0.00637639	0.00562623	0.00525115	0.00787672	0.0059388	0.00581377	0.314319	0.0839246	0.55831	1.61235			0
Mtr.45170.1.S1_at	0.0154547	0.0178324	0.0160491	0.0154547	0.0166436	0.021597	0.0166436	0.154547	0.0255597	0.700218	1.61294			0
Mtr.19453.1.S1_at	0.000843358	0.000819262	0.000795166	0.00113251	0.302404	0.262754	0.428812	0.000795166	0.000873478	0.00077107	1.61358			0
Mtr.31575.1.S1_at	0.00466545	0.0024842	0.00172682	0.00202978	0.00163594	0.00196414	0.00130269	0.391853	0.161329	0.431009	1.61449			0
Mtr.36073.1.S1_s_at	0.000617367	0.000596788	0.000596788	0.000617367	0.000473314	0.000596788	0.000596788	0.374032	0.270386	0.351487	1.61502			0
Mtr.19098.1.S1_at	0.0271186	0.0248588	0.0241055	0.06629	0.0218456	0.740866	0.0271186	0.0241055	0.0225989	0.0210923	1.6155			0
Mtr.40147.1.S1_s_at	0.00231362	0.00322092	0.00204143	0.00182973	0.00043853	0.000481374	0.000604868	0.396688	0.19397	0.398412	1.61553			0
Mtr.27041.1.S1_at	0.0160321	0.015089	0.0174467	0.015089	0.015089	0.0172109	0.0174467	0.713898	0.0562301	0.116468	1.61604			0
Mtr.19453.1.S1_x_at	0.000796183	0.0007705	0.0007705	0.00120712	0.305914	0.264641	0.423467	0.000821867	0.000841129	0.0007705	1.61608			0
Mtr.17037.1.S1_at	0.0046342	0.00496521	0.0047997	0.00438593	0.00537898	0.00519968	0.00438593	0.305898	0.114427	0.545925	1.61695			0
Mtr.6831.1.S1_at	0.683569	0.161698	0.0124617	0.0492389	0.0386008	0.00769991	0.0243155	0.00744662	0.00767458	0.00729465	1.61697			0
Mtr.39296.1.S1_at	0.0136743	0.0140078	0.0140078	0.0150083	0.0166759	0.674152	0.0133407	0.194275	0.0191773	0.0256809	1.61748			0
Mtr.52181.1.S1_at	0.0260475	0.0252582	0.0339407	0.0236795	0.744327	0.0249951	0.049727	0.0248635	0.0234822	0.0236795	1.61756			0
Mtr.49712.1.S1_at	0.0114102	0.011849	0.0136044	0.0127267	0.0245758	0.644968	0.235225	0.0129462	0.0212844	0.0114102	1.61756			0
Mtr.44935.1.S1_at	0.00231805	0.00266927	0.00224781	0.00245854	0.00231805	0.00276293	0.0023883	0.404711	0.154625	0.423501	1.61832			0
Mtr.16533.1.S1_s_at	0.0229137	0.0197891	0.0223929	0.0223929	0.0208306	0.724385	0.107798	0.0205702	0.0196589	0.0192683	1.61849			0
Mtr.35815.1.S1_at	0.0126915	0.0118162	0.0109409	0.0109409	0.0113786	0.0115974	0.0113786	0.682932	0.0980306	0.138293	1.6186			0
Mtr.48875.1.S1_at	0.0174707	0.091203	0.0145096	0.0145096	0.72074	0.0511783	0.0512276	0.0134732	0.0138433	0.0118445	1.6189			0
Mtr.26597.1.S1_at	0.620968	0.263826	0.02856	0.0254495	0.0113109	0.00853029	0.0121592	0.00862455	0.00841247	0.0121592	1.61893			0
Mtr.28546.1.S1_at	0.00582732	0.00505034	0.00582732	0.00453236	0.00505034	0.0047266	0.00919421	0.418401	0.0758522	0.465538	1.61924			0
Mtr.43470.1.S1_at	0.0145459	0.0141729	0.0175297	0.0156648	0.0160378	0.0181513	0.0138	0.0186486	0.202337	0.669112	1.61931			0
Mtr.22958.1.S1_at	0.00739323	0.00712918	0.00633705	0.00686514	0.00765727	0.00620503	0.00712918	0.583405	0.08456	0.283319	1.61938			0
Mtr.12528.1.S1_at	0.00176846	0.00150908	0.00200425	0.00127329	0.00146193	0.00171737	0.00110823	0.332329	0.208961	0.447868	1.62011			0
Mtr.16048.1.S1_at	0.00821735	0.447735	0.459283	0.0199882	0.00843944	0.0085875	0.0210986	0.0104383	0.00843944	0.00777317	1.6202			0
Mtr.18118.1.S1_at	0.00864818	0.00994541	0.0108102	0.00929679	0.00908059	0.0113507	0.011675	0.216529	0.643695	0.0689692	1.6218			0
Mtr.49044.1.S1_at	0.0201377	0.0187489	0.0229153	0.0208321	0.0215265	0.021758	0.0201377	0.0833285	0.0380186	0.732596	1.62196			0
Mtr.43047.1.S1_at	0.00597211	0.0235898	0.0235898	0.0356535	0.00889844	0.010272	0.00495685	0.621816	0.257428	0.00782346	1.62201			0
Mtr.10356.1.S1_at	0.00109387	0.00137168	0.00163212	0.00177103	0.00069452	0.000937602	0.000850787	0.356705	0.224673	0.41027	1.6223			0
Mtr.40371.1.S1_at	0.0049754	0.00418981	0.0049754	0.00536819	0.00418981	0.00501904	0.00379701	0.280259	0.131946	0.55528	1.62281			0
Mtr.8311.1.S1_at	0.0290821	0.0261739	0.0378067	0.0247198	0.0348985	0.744986	0.0254468	0.0254468	0.0267192	0.0247198	1.62308			0
Mtr.16550.1.S1_at	0.00414381	0.00549296	0.00876946	0.00366197	0.00414381	0.00555721	0.00414381	0.479189	0.0908507	0.394048	1.62321			0
Mtr.18505.1.S1_at	0.00800667	0.00822908	0.0088963	0.00800667	0.00756186	0.0113428	0.00867389	0.543564	0.0445371	0.351182	1.62327			0
Mtr.40319.1.S1_at	0.00105184	0.00118819	0.000857057	0.00114923	0.000798621	0.000837578	0.000779142	0.392912	0.24432	0.356107	1.62347			0
Mtr.37403.1.S1_at	0.000554265	0.000659126	0.000569245	0.000584225	0.000554265	0.000626669	0.000494344	0.343809	0.298992	0.353157	1.62414			0
Mtr.14608.1.S1_at	0.676274	0.171384	0.0293361	0.0443901	0.0370561	0.00768785	0.016019	0.00656202	0.00550051	0.00579002	1.62419			0
Mtr.7546.1.S1_at	0.00330068	0.00436854	0.00427146	0.00465978	0.00407731	0.0042391	0.0045627	0.278519	0.547645	0.144356	1.62487			0
Mtr.36972.1.S1_at	0.00667514	0.00731087	0.00699301	0.00635728	0.00572155	0.00699301	0.00667514	0.355213	0.0707247	0.527336	1.62505			0
Mtr.8304.1.S1_at	0.0263603	0.0273741	0.0304157	0.0314295	0.0294018	0.0287259	0.0294018	0.0263603	0.0253464	0.745184	1.6257			0
Mtr.4832.1.S1_x_at	0.0114978	0.010756	0.00964332	0.0100142	0.0103851	0.0102615	0.0133523	0.0812264	0.179329	0.663535	1.62632			0
Mtr.37396.1.S1_at	0.00163454	0.00138688	0.00133735	0.00148595	0.00133735	0.0014942	0.00143641	0.425302	0.215536	0.349049	1.62719			0
Mtr.25412.1.S1_at	0.0297483	0.02746	0.0297483	0.02746	0.02746	0.02746	0.0308924	0.0286041	0.744851	0.0263158	1.62769			0
Mtr.2623.1.S1_at	0.0292848	0.0270321	0.0281584	0.0292848	0.0270321	0.744885	0.0304111	0.0281584	0.0287216	0.0270321	1.62769			0
Mtr.10391.1.S1_at	0.00110872	0.00139617	0.00143723	0.00106766	0.000903401	0.000951309	0.000985528	0.428459	0.305072	0.258619	1.62778			0
Mtr.35122.1.S1_at	0.00617242	0.00340113	0.0081879	0.0054796	0.00277129	0.00465031	0.00484976	0.279207	0.126298	0.558982	1.62795			0
Mtr.6086.1.S1_s_at	0.742423	0.0434752	0.0242458	0.026754	0.0292622	0.0232704	0.040131	0.0242458	0.0227827	0.0234097	1.62827			0
Mtr.40719.1.S1_s_at	0.645154	0.196059	0.0425326	0.0707361	0.00648224	0.00517442	0.0243368	0.00346857	0.00309897	0.00295681	1.62874			0
Mtr.38695.1.S1_at	0.00348601	0.00397527	0.00354717	0.00464801	0.00373064	0.00396508	0.00415875	0.349702	0.127469	0.495319	1.6306			0
Mtr.17244.1.S1_at	0.00270095	0.00198599	0.00225079	0.00148287	0.00169471	0.00106361	0.017159	0.466006	0.131986	0.373671	1.63096			0
Mtr.20927.1.S1_at	0.015086	0.0154368	0.0189452	0.0140334	0.0164893	0.01608	0.0178926	0.0777102	0.0943749	0.713952	1.63114			0
Mtr.44384.1.S1_at	0.00164907	0.00190002	0.00182832	0.00233021	0.010002	0.00892649	0.00168492	0.34125	0.134704	0.495725	1.63293			0
Mtr.14459.1.S1_at	0.0159501	0.0143001	0.0236502	0.0159501	0.0159501	0.0190668	0.0159501	0.0368503	0.138876	0.703456	1.63323			0
Mtr.28196.1.S1_at	0.013575	0.0122822	0.013575	0.013575	0.0158375	0.0131441	0.013575	0.183263	0.0475934	0.67358	1.63334			0
Mtr.7226.1.S1_at	0.00233638	0.00204945	0.00213143	0.00237737	0.0033611	0.00510314	0.00426286	0.149713	0.46333	0.365336	1.63355			0
Mtr.12518.1.S1_at	0.00491901	0.00463793	0.00491901	0.0052001	0.0052001	0.00527037	0.00491901	0.344823	0.105724	0.514388	1.63362			0
Mtr.50038.1.S1_at	0.0406858	0.0114206	0.00678097	0.00713786	0.715393	0.052493	0.0510357	0.0119559	0.0843606	0.0187369	1.6341			0
Mtr.18369.1.S1_at	0.00356232	0.00462417	0.0038021	0.00325405	0.00411037	0.00135871	0.00147288	0.522394	0.189925	0.265496	1.63416			0
Mtr.8599.1.S1_at	0.0019868	0.00223515	0.00202819	0.00211097	0.0019868	0.00171775	0.0019454	0.424678	0.188332	0.37298	1.63458			0
Mtr.44403.1.S1_at	0.029386	0.0283365	0.0288613	0.0283365	0.0309603	0.743135	0.029386	0.031485	0.0259752	0.0241385	1.63514			0
Mtr.24341.1.S1_at	0.00877381	0.0133057	0.00369805	0.00308171	0.00493074	0.00254996	0.00558333	0.306123	0.103011	0.548943	1.63557			0
Mtr.35740.1.S1_at	0.00537547	0.00610849	0.00610849	0.00586415	0.0134387	0.00627138	0.00708584	0.576275	0.0875957	0.285877	1.63631			0
Mtr.26443.1.S1_at	0.0317025	0.0292638	0.0292638	0.0280445	0.0274348	0.742875	0.0304832	0.0277397	0.0294162	0.0237769	1.6364			0
Mtr.27145.1.S1_at	0.0293055	0.0281332	0.0281332	0.0316499	0.026961	0.0302823	0.0281332	0.0287194	0.742893	0.0257888	1.63676			0
Mtr.8460.1.S1_s_at	0.00278608	0.00127012	0.00103795	0.00127012	0.0015023	0.00351219	0.00136573	0.376974	0.200386	0.409895	1.6368			0
Mtr.14261.1.S1_at	0.00131302	0.00138152	0.00158704	0.00107325	0.00126735	0.0014976	0.00368786	0.335093	0.217932	0.435167	1.63704			0
Mtr.37395.1.S1_at	0.00426127	0.0041281	0.00466076	0.00466076	0.0189094	0.0146481	0.0422132	0.255809	0.614089	0.0366203	1.63857			0
Mtr.16278.1.S1_at	0.00132755	0.00136778	0.00148847	0.00132755	0.00140801	0.00235339	0.00144824	0.443946	0.246995	0.298338	1.63891			0
Mtr.37043.1.S1_at	0.00248317	0.0029798	0.00331089	0.00380753	0.00281426	0.00296601	0.00273149	0.404591	0.149528	0.424788	1.63919			0
Mtr.29529.1.S1_at	0.0315645	0.0459833	0.0357786	0.0170217	0.0447439	0.0245065	0.0415213	0.0202236	0.73312	0.00553618	1.63952			0
Mtr.43830.1.S1_at	0.00673131	0.0064909	0.0064909	0.00721212	0.00673131	0.0126613	0.00769292	0.395585	0.494871	0.0555333	1.63973			0
Mtr.10987.1.S1_at	0.00299933	0.00293684	0.00243695	0.0026869	0.00262441	0.00526965	0.0026869	0.173586	0.500216	0.304557	1.64008			0
Mtr.410.1.S1_s_at	0.00441683	0.00488796	0.00155472	0.00114249	0.0010836	0.00706693	0.00154295	0.339201	0.164748	0.474356	1.64141			0
Mtr.25319.1.S1_at	0.0318278	0.025275	0.0234028	0.0439972	0.739527	0.0393166	0.0243389	0.0238708	0.025041	0.0234028	1.64204			0
Mtr.19880.1.S1_at	0.0556116	0.143758	0.0298865	0.0162673	0.690794	0.00977301	0.0253468	0.00945776	0.00964691	0.00945776	1.64219			0
Mtr.31553.1.S1_at	0.00660208	0.00775027	0.00660208	0.00660208	0.00717618	0.00688913	0.00746322	0.575099	0.0922139	0.283602	1.64283			0
Mtr.10387.1.S1_at	0.027063	0.027063	0.027063	0.0282932	0.0319836	0.0297283	0.0282932	0.0307535	0.741466	0.0282932	1.64345	NCR059	nodule	1
Mtr.29602.1.S1_at	0.00439975	0.00477687	0.00421119	0.00427404	0.00421119	0.0044626	0.00333124	0.372093	0.121684	0.476556	1.64368			0
Mtr.18705.1.S1_at	0.0118292	0.00809736	0.0102801	0.10604	0.0564703	0.692793	0.0804807	0.0065483	0.0231655	0.00429512	1.64382			0
Mtr.38241.1.S1_at	0.00327779	0.00655559	0.00764818	0.00499473	0.00306968	0.00348591	0.00374605	0.223774	0.179251	0.564197	1.64457			0
Mtr.23329.1.S1_at	0.0193648	0.0305964	0.0646785	0.0259489	0.0131681	0.730635	0.0151046	0.0431836	0.0182029	0.039117	1.64466			0
Mtr.52208.1.S1_at	0.00489467	0.00522099	0.00598238	0.00543853	0.00532976	0.0456474	0.00707008	0.519162	0.0346978	0.366557	1.64626			0
Mtr.43048.1.S1_at	0.0186712	0.0423886	0.0236165	0.0222035	0.0210934	0.0139613	0.00928511	0.709201	0.0196804	0.119899	1.64627			0
Mtr.1854.1.S1_at	0.00639773	0.00564505	0.00602139	0.00614683	0.00551961	0.00518508	0.00501782	0.342843	0.0983807	0.518843	1.64721			0
Mtr.12300.1.S1_at	0.672011	0.17543	0.0343079	0.050224	0.0137939	0.0105518	0.0141476	0.0100802	0.00990332	0.00954963	1.64785			0
Mtr.43195.1.S1_at	0.0166267	0.0161774	0.0152786	0.0152786	0.0179748	0.0203715	0.0143799	0.044263	0.697199	0.142451	1.64788			0
Mtr.4481.1.S1_at	0.0287243	0.0292875	0.0298507	0.0275979	0.0264714	0.0278795	0.0275979	0.740073	0.0377358	0.0247818	1.64807			0
Mtr.7348.1.S1_at	0.000813602	0.00119498	0.00129668	0.00104243	0.000750039	0.000735208	0.0675544	0.424172	0.0744477	0.427993	1.64862			0
Mtr.15161.1.S1_at	0.0311065	0.029329	0.0302177	0.0275515	0.0275515	0.0294771	0.0284402	0.029329	0.740335	0.0266627	1.64896			0
Mtr.18064.1.S1_at	0.0280497	0.0306793	0.0289262	0.0289262	0.0289262	0.0318481	0.0289262	0.0280497	0.740248	0.02542	1.64913			0
Mtr.49333.1.S1_s_at	0.0337284	0.0297934	0.0297934	0.0286691	0.0286691	0.73987	0.0303556	0.0261395	0.0293718	0.0236099	1.64994			0
Mtr.43009.1.S1_at	0.00312638	0.00305368	0.0021812	0.00261744	0.00283556	0.00222967	0.00850667	0.353245	0.15252	0.469684	1.65156			0
Mtr.4415.1.S1_s_at	0.00146362	0.00135103	0.00135103	0.00146362	0.00140733	0.00151522	0.00129474	0.371703	0.245536	0.372914	1.65212			0
Mtr.31383.1.S1_at	0.0062113	0.0066714	0.0057512	0.0066714	0.00644135	0.00636466	0.00690144	0.354389	0.51571	0.0848878	1.65276			0
Mtr.35704.1.S1_at	0.00767006	0.00728656	0.00862882	0.0111216	0.00498554	0.00581646	0.00536904	0.204599	0.135137	0.609386	1.6528			0
Mtr.16885.1.S1_at	0.00847358	0.00932094	0.00734377	0.00932094	0.00932094	0.00979169	0.0101683	0.334848	0.0509121	0.5505	1.65299			0
Mtr.14291.1.S1_at	0.151274	0.0593091	0.0254525	0.0990485	0.649278	0.00336165	0.00384188	0.00282138	0.00297146	0.00264129	1.65357			0
Mtr.36989.1.S1_at	0.0115818	0.0115818	0.0111682	0.0111682	0.0111682	0.446038	0.0165454	0.0117886	0.0123057	0.456654	1.65368			0
Mtr.7298.1.S1_at	0.00186524	0.00163209	0.00129901	0.00139893	0.00176532	0.00163764	0.00163209	0.425991	0.253115	0.309663	1.65401			0
Mtr.39943.1.S1_at	0.723559	0.0218509	0.0137413	0.0306364	0.077492	0.034954	0.048883	0.0136287	0.0170077	0.0182467	1.65509			0
Mtr.39140.1.S1_at	0.00801027	0.00759949	0.00677792	0.00739409	0.0071887	0.01181	0.00616175	0.253659	0.09638	0.595019	1.65548			0
Mtr.34753.1.S1_at	0.289354	0.00843742	0.00843742	0.0764331	0.00769294	0.576888	0.00744478	0.0101745	0.00719663	0.0079411	1.65594			0
Mtr.40066.1.S1_at	0.000823009	0.00746731	0.00443622	0.000963523	0.00272998	0.0010572	0.00264969	0.322479	0.189563	0.467831	1.65595			0
Mtr.30415.1.S1_at	0.00100219	0.00136298	0.0012828	0.00116254	0.00108236	0.00185071	0.00116254	0.290093	0.309265	0.391735	1.6566			0
Mtr.8338.1.S1_at	0.0151269	0.0156148	0.0161028	0.0161028	0.0141509	0.617437	0.263988	0.0143949	0.0148829	0.0121991	1.65665			0
Mtr.14291.1.S1_x_at	0.177118	0.0590724	0.0243007	0.0864354	0.63814	0.00283179	0.0047416	0.00242019	0.00246958	0.00246958	1.65697			0
Mtr.18416.1.S1_at	0.00718593	0.00785439	0.0895734	0.00818862	0.562174	0.00721378	0.297798	0.00701881	0.00664281	0.00635036	1.65813			0
Mtr.12285.1.S1_at	0.00466606	0.00405745	0.00418424	0.0132121	0.00753164	0.0110608	0.00306844	0.557189	0.101525	0.293506	1.65876			0
Mtr.15548.1.S1_at	0.0122891	0.0126305	0.0122891	0.0109237	0.0105823	0.0131994	0.0116064	0.0491565	0.630074	0.237249	1.65926			0
Mtr.2376.1.S1_at	0.0102082	0.00868176	0.00868176	0.00696449	0.00906337	0.00810933	0.00763231	0.535836	0.058411	0.346412	1.65933			0
Mtr.45985.1.S1_at	0.118679	0.0524618	0.017274	0.0233519	0.703756	0.0193	0.0300696	0.0121558	0.0123957	0.0105563	1.65954			0
Mtr.42494.1.S1_at	0.0294454	0.0294454	0.0284639	0.0274824	0.0294454	0.0297726	0.0284639	0.0289547	0.030427	0.738099	1.65966			0
Mtr.30729.1.S1_at	0.0085112	0.00904315	0.00904315	0.00797925	0.00797925	0.0159585	0.00984108	0.603232	0.0669592	0.261454	1.66049			0
Mtr.35456.1.S1_at	0.00468308	0.00436011	0.00468308	0.00436011	0.00484457	0.0134841	0.0045216	0.24352	0.569721	0.145822	1.66084			0
Mtr.31955.1.S1_at	0.0117695	0.0136679	0.0132882	0.0113899	0.0110102	0.0114532	0.0113899	0.0199323	0.535799	0.3603	1.66101			0
Mtr.38035.1.S1_at	0.00800396	0.00937607	0.00800396	0.00937607	0.00823265	0.00899493	0.00846133	0.462515	0.0475664	0.42947	1.66142			0
Mtr.38430.1.S1_at	0.00593083	0.0126631	0.0115411	0.00641171	0.00689259	0.00758719	0.00689259	0.0529768	0.442208	0.446896	1.66151			0
Mtr.11212.1.S1_s_at	0.00265302	0.00235824	0.00265302	0.00272672	0.00250563	0.00299694	0.00280042	0.327243	0.194205	0.459858	1.66166			0
Mtr.8894.1.S1_at	0.00330385	0.00430502	0.00370432	0.00390456	0.00280327	0.00378775	0.00390456	0.452378	0.146271	0.375638	1.66167			0
Mtr.30153.1.S1_at	0.0321347	0.027544	0.0298393	0.0286917	0.027544	0.0290742	0.0332823	0.0292655	0.737376	0.0252487	1.66202			0
Mtr.1913.1.S1_at	0.612826	0.0482257	0.254211	0.0336041	0.00872168	0.00790936	0.00872168	0.00949124	0.00808038	0.00820864	1.66204			0
Mtr.13120.1.S1_at	0.00771506	0.00872395	0.0192283	0.00640943	0.00451034	0.00707214	0.00391688	0.513111	0.0626107	0.366703	1.66209			0
Mtr.35416.1.S1_at	0.0316031	0.0316031	0.0295642	0.0275253	0.0265058	0.0297341	0.0285447	0.0300739	0.737321	0.0275253	1.66279	NCR258	nodule	1
Mtr.51818.1.S1_at	0.0077075	0.0289395	0.00959802	0.00858005	0.403989	0.485161	0.0408643	0.00487172	0.00534435	0.00494444	1.66389			0
Mtr.40106.1.S1_s_at	0.000771287	0.00328978	0.00788602	0.0945063	0.273807	0.0369929	0.569163	0.00491105	0.0012435	0.00742954	1.66449			0
Mtr.11278.1.S1_at	0.00764103	0.00650902	0.00566002	0.00537702	0.00433935	0.00864725	0.00584869	0.587369	0.157018	0.21159	1.6649			0
Mtr.10302.1.S1_x_at	0.00798832	0.046701	0.0774253	0.0110608	0.0135187	0.00937092	0.709732	0.0723558	0.0241954	0.0276519	1.66509			0
Mtr.8601.1.S1_at	0.00317804	0.00249958	0.00135692	0.00153546	0.00103554	0.000952222	0.00101769	0.400201	0.255404	0.33282	1.66512			0
Mtr.28714.1.S1_at	0.00985626	0.0123203	0.0073922	0.00903491	0.0577687	0.716496	0.0451745	0.0466804	0.0410678	0.0542094	1.66512			0
Mtr.156.1.S1_at	0.0136582	0.0419365	0.0134659	0.0069253	0.0136582	0.205418	0.00673293	0.0357807	0.0122155	0.650208	1.66541			0
Mtr.36963.1.S1_at	0.0293233	0.0315789	0.0315789	0.0293233	0.0281955	0.0295113	0.0270677	0.0287594	0.736466	0.0281955	1.66697	NCR291	nodule	1
Mtr.48401.1.S1_at	0.0344645	0.0253949	0.0281158	0.0317436	0.735545	0.0220694	0.0263019	0.0344645	0.0265286	0.0353715	1.6672			0
Mtr.13982.1.S1_at	0.618897	0.206361	0.05952	0.0697332	0.032645	0.000848523	0.00950346	0.000956517	0.000825382	0.000709674	1.66758			0
Mtr.47803.1.S1_at	0.0133611	0.0137127	0.0193384	0.0130095	0.0189868	0.602244	0.280231	0.0144159	0.0127458	0.0119546	1.66784			0
Mtr.12605.1.S1_at	0.0015094	0.00128299	0.00139619	0.00147166	0.0016226	0.00202511	0.00139619	0.359236	0.26471	0.365349	1.66886			0
Mtr.36174.1.S1_at	0.0097932	0.0091681	0.0110434	0.00958483	0.0110434	0.0106267	0.0102099	0.629473	0.0833984	0.215659	1.66899			0
Mtr.48820.1.S1_at	0.0235125	0.0211613	0.0211613	0.0211613	0.0274313	0.0216838	0.0195938	0.726145	0.0507478	0.0674025	1.66942			0
Mtr.39846.1.S1_at	0.0147926	0.013993	0.0131934	0.0127936	0.0135932	0.0155922	0.0135932	0.12094	0.684758	0.0967516	1.66982			0
Mtr.44090.1.S1_at	0.0867119	0.0216074	0.0292335	0.032058	0.0186417	0.00913253	0.0206188	0.0196302	0.718163	0.0442033	1.67118			0
Mtr.12015.1.S1_s_at	0.027136	0.027136	0.0259561	0.0306754	0.735031	0.0298889	0.0389342	0.0294956	0.0286108	0.027136	1.67131			0
Mtr.38791.1.S1_at	0.0286963	0.0316649	0.0306754	0.0277068	0.0257277	0.033479	0.0277068	0.0291911	0.0299332	0.735219	1.67215			0
Mtr.1886.1.S1_at	0.00357974	0.00429569	0.00302289	0.00318199	0.00342064	0.00536961	0.00342064	0.345206	0.157727	0.470775	1.67275			0
Mtr.10547.1.S1_s_at	0.00630643	0.0082334	0.00867134	0.0073575	0.0368751	0.00864215	0.0177806	0.151967	0.663423	0.0907425	1.67279			0
Mtr.3523.1.S1_at	0.00959141	0.00767312	0.00805678	0.0105505	0.00786495	0.00853635	0.00824861	0.287454	0.0763476	0.575676	1.67325			0
Mtr.30446.1.S1_at	0.0211577	0.0355289	0.0199601	0.0203593	0.0578842	0.725749	0.0570858	0.0219561	0.0195609	0.0207585	1.67326			0
Mtr.10993.1.S1_at	0.00388159	0.00595177	0.0146853	0.0104803	0.0100274	0.0114723	0.00653401	0.215687	0.615183	0.106097	1.67327			0
Mtr.10930.1.S1_at	0.00595926	0.00755301	0.00526632	0.0054742	0.0816972	0.00560124	0.00630572	0.654132	0.129337	0.0986742	1.67337			0
Mtr.29867.1.S1_at	0.00772679	0.00861834	0.0074296	0.00653805	0.00832116	0.00896506	0.00861834	0.450234	0.0593625	0.434186	1.67367			0
Mtr.26201.1.S1_at	0.0222745	0.021532	0.021532	0.021532	0.0452914	0.728623	0.0586561	0.0326692	0.0256156	0.0222745	1.67388			0
Mtr.24207.1.S1_at	0.0030735	0.00276094	0.00239629	0.00250048	0.00218792	0.00366389	0.00182326	0.200715	0.436229	0.344649	1.67393			0
Mtr.44243.1.S1_at	0.00335119	0.00418899	0.00601691	0.00655005	0.00388433	0.014141	0.0198786	0.463416	0.0627967	0.415776	1.67429			0
Mtr.40059.1.S1_at	0.00342634	0.00390222	0.00485398	0.00352152	0.00342634	0.00393395	0.00333117	0.516378	0.208721	0.248505	1.67551			0
Mtr.31840.1.S1_at	0.00224678	0.00262125	0.00337018	0.00217189	0.0327282	0.0133808	0.00239657	0.36132	0.07948	0.500284	1.67563			0
Mtr.16958.1.S1_s_at	0.0017007	0.00196644	0.00201958	0.00212588	0.00201958	0.00956645	0.00196644	0.312956	0.202982	0.462697	1.67614			0
Mtr.35987.1.S1_s_at	0.0284984	0.0274023	0.0263062	0.0295944	0.0284984	0.032152	0.0317866	0.0306905	0.0306905	0.734381	1.67632			0
Mtr.36559.1.S1_s_at	0.0294366	0.0285167	0.0312764	0.0294366	0.0303565	0.0288233	0.0331161	0.0298965	0.734304	0.0248371	1.67645			0
Mtr.22643.1.S1_s_at	0.00284011	0.00242321	0.00396052	0.00216265	0.00127675	0.00137663	0.00161547	0.440516	0.251011	0.292818	1.6766			0
Mtr.45103.1.S1_at	0.00799566	0.00681111	0.00740339	0.00710725	0.00651498	0.0075021	0.00740339	0.41459	0.0727012	0.461971	1.67678			0
Mtr.40742.1.S1_s_at	0.59273	0.249258	0.0562411	0.0622658	0.0191487	0.00150888	0.0159247	0.00100954	0.00103396	0.000879276	1.67751			0
Mtr.24198.1.S1_s_at	0.00119087	0.00122221	0.00112819	0.00344725	0.00109685	0.00247575	0.00119087	0.324966	0.279541	0.383742	1.6777			0
Mtr.43252.1.S1_s_at	0.0188409	0.0199492	0.0216116	0.0210575	0.0365735	0.0223505	0.0182868	0.0376818	0.0832602	0.720388	1.67784			0
Mtr.15460.1.S1_at	0.0337274	0.0230203	0.0256971	0.0267678	0.731296	0.0263217	0.0412224	0.0455052	0.0250279	0.0214142	1.67842			0
Mtr.40399.1.S1_at	0.00292193	0.0052873	0.00338573	0.00166967	0.00166967	0.00177789	0.00153054	0.382935	0.201254	0.397568	1.67857			0
Mtr.49019.1.S1_at	0.000982737	0.00064538	0.000762721	0.000689383	0.00225883	0.00936045	0.00484035	0.310692	0.224178	0.445591	1.67919			0
Mtr.20055.1.S1_at	0.00328969	0.00338938	0.00448594	0.0247225	0.1915	0.567505	0.195986	0.00309032	0.00304047	0.00299063	1.67944			0
Mtr.19727.1.S1_at	0.0233658	0.0159481	0.0311544	0.0396847	0.0270746	0.0402411	0.0203987	0.0443208	0.729624	0.0281873	1.68075			0
Mtr.36347.1.S1_at	0.0158182	0.0158182	0.0204707	0.017214	0.0311712	0.706316	0.0176792	0.0448959	0.0194239	0.111193	1.68199			0
Mtr.12925.1.S1_at	0.00478302	0.00497824	0.00439257	0.0046854	0.00419734	0.0043763	0.00419734	0.188246	0.247863	0.532281	1.68276			0
Mtr.43906.1.S1_at	0.00322759	0.00363103	0.00346965	0.00274345	0.00363103	0.00574241	0.00355034	0.386665	0.157668	0.429672	1.68279			0
Mtr.4479.1.S1_at	0.028905	0.0275286	0.0247758	0.028905	0.0286298	0.0292721	0.0327591	0.731986	0.0427382	0.0245005	1.68283			0
Mtr.22123.1.S1_at	0.00499541	0.00546667	0.00527816	0.00424138	0.00527816	0.00556092	0.00603219	0.464243	0.115766	0.383138	1.68304			0
Mtr.43680.1.S1_at	0.00304332	0.0077351	0.00304332	0.00355054	0.0024727	0.0108418	0.0025361	0.204727	0.225539	0.536512	1.68309			0
Mtr.32681.1.S1_at	0.649938	0.19214	0.0422342	0.0503161	0.0245063	0.00951574	0.0106889	0.00782116	0.0063221	0.00651763	1.68436			0
Mtr.45759.1.S1_at	0.026263	0.027722	0.0306402	0.0284516	0.0357469	0.0291811	0.0320992	0.0273573	0.030093	0.732446	1.68449			0
Mtr.16297.1.S1_at	0.0139682	0.0172246	0.0179959	0.0276794	0.0140539	0.0316499	0.029479	0.0263511	0.117016	0.704582	1.68492			0
Mtr.8460.1.S1_at	0.00421813	0.0023434	0.00164906	0.00180529	0.00326341	0.00396643	0.00248227	0.393501	0.195475	0.391296	1.68503			0
Mtr.4828.1.S1_at	0.0336834	0.0336834	0.0293372	0.0293372	0.0271641	0.0291561	0.0271641	0.0298805	0.0282506	0.732343	1.68541			0
Mtr.10572.1.S1_at	0.0021892	0.00172947	0.00536354	0.00197028	0.00146677	0.00111649	0.000963249	0.409917	0.260258	0.315026	1.68557			0
Mtr.51205.1.S1_at	0.678661	0.142251	0.0356131	0.0535202	0.0321926	0.00861823	0.030583	0.00684093	0.00648882	0.0052313	1.68572			0
Mtr.15379.1.S1_at	0.00219873	0.00194005	0.00215561	0.00336276	0.00232806	0.00219873	0.00275919	0.44328	0.269678	0.270098	1.68707			0
Mtr.35436.1.S1_at	0.00806304	0.00806304	0.00757437	0.00830737	0.00757437	0.00818521	0.00733003	0.235538	0.11783	0.591534	1.68794			0
Mtr.22967.1.S1_at	0.0103353	0.0116272	0.00904339	0.0103353	0.00933048	0.0114358	0.0109095	0.39712	0.0369272	0.492936	1.68816			0
Mtr.18178.1.S1_at	0.006279	0.0050232	0.00470925	0.00366275	0.00429065	0.00446506	0.0037674	0.286741	0.166184	0.514878	1.68941			0
Mtr.51082.1.S1_at	0.000981296	0.0280598	0.0238694	0.00416388	0.00389866	0.00168412	0.0150907	0.518283	0.0495621	0.354407	1.69068			0
Mtr.9824.1.S1_at	0.00614885	0.00170552	0.00161576	0.00184017	0.437376	0.25876	0.286348	0.00249096	0.00205336	0.00166064	1.69086			0
Mtr.27962.1.S1_at	0.00399416	0.00322932	0.00985794	0.161976	0.353101	0.00277609	0.456694	0.0028469	0.00297438	0.00254947	1.69089			0
Mtr.35515.1.S1_at	0.00461133	0.00461133	0.00487484	0.00487484	0.00408432	0.00447958	0.00421607	0.42892	0.136298	0.40303	1.69116			0
Mtr.40890.1.S1_at	0.00481289	0.0131674	0.0508532	0.0239737	0.0319649	0.00398048	0.00345075	0.0325551	0.180052	0.655189	1.69152			0
Mtr.18636.1.S1_at	0.0131773	0.0131773	0.0123537	0.0135891	0.0140009	0.0134518	0.0148245	0.251192	0.0365464	0.617686	1.69156			0
Mtr.16009.1.S1_s_at	0.00915364	0.00665719	0.00644915	0.00748934	0.00686523	0.00714261	0.00832149	0.588329	0.134704	0.224888	1.69164			0
Mtr.40769.1.S1_at	0.00662294	0.00230891	0.0017013	0.00252158	0.00145826	0.00164561	0.00446592	0.320301	0.214357	0.444618	1.69169			0
Mtr.3146.1.S1_at	0.0219702	0.0248051	0.0262225	0.0240964	0.0382707	0.727498	0.0538625	0.0272856	0.0248051	0.0311836	1.69173			0
Mtr.23272.1.S1_at	0.00879121	0.010989	0.0130298	0.00989011	0.00800628	0.0088697	0.010675	0.60675	0.241209	0.0817896	1.69281			0
Mtr.31255.1.S1_at	0.0300327	0.0300327	0.0277225	0.0308028	0.0323429	0.0295193	0.0323429	0.0277225	0.0286851	0.730796	1.6931			0
Mtr.36094.1.S1_at	0.0334655	0.0290035	0.0297471	0.0260288	0.0304908	0.0373079	0.0297471	0.0293753	0.730293	0.0245414	1.69332	leghemoglobin		0
Mtr.37265.1.S1_at	0.00157985	0.00153597	0.0020187	0.00184316	0.00166762	0.00176271	0.00175539	0.322992	0.316925	0.347919	1.69341			0
Mtr.30690.1.S1_at	0.0274245	0.0206363	0.0187356	0.0252523	0.0241662	0.724125	0.0187356	0.0392361	0.056071	0.0456171	1.69343			0
Mtr.5649.1.S1_at	0.684382	0.0358785	0.0165938	0.024218	0.147102	0.0374481	0.0197332	0.0107635	0.0131181	0.0107635	1.69353			0
Mtr.31347.1.S1_at	0.00913654	0.00857716	0.00895008	0.00820424	0.00764486	0.00863931	0.00988237	0.473515	0.0580356	0.407415	1.69414			0
Mtr.36290.1.S1_at	0.0323151	0.0333249	0.0292855	0.0282757	0.026256	0.03282	0.0282757	0.0297905	0.730371	0.0292855	1.69454			0
Mtr.12246.1.S1_at	0.00099316	0.00207008	0.00147179	0.00138803	0.000610255	0.00146182	0.00753844	0.338805	0.383013	0.262649	1.69475			0
Mtr.40379.1.S1_at	0.00189755	0.00231922	0.00345775	0.00244573	0.152858	0.534785	0.264434	0.00193971	0.0331649	0.00269873	1.69498			0
Mtr.33495.1.S1_at	0.0615152	0.0257674	0.0301225	0.0266747	0.0127023	0.0467866	0.0263118	0.0183275	0.722214	0.0295781	1.69501			0
Mtr.27413.1.S1_at	0.0156381	0.0173136	0.0407707	0.653449	0.199386	0.0150796	0.0145211	0.0139626	0.0136833	0.0161966	1.69532			0
Mtr.49791.1.S1_at	0.0187591	0.254865	0.0245809	0.0148779	0.616463	0.0146623	0.014231	0.0135842	0.0143928	0.0135842	1.69541			0
Mtr.5350.1.S1_at	0.326187	0.0157687	0.0198235	0.559114	0.0153182	0.0141168	0.0135161	0.0121644	0.0127276	0.0112634	1.69616			0
Mtr.50968.1.S1_at	0.0291971	0.0291971	0.0291971	0.0280741	0.729927	0.0320045	0.0348119	0.03032	0.0291971	0.0280741	1.69681			0
Mtr.43258.1.S1_s_at	0.0185484	0.0124111	0.00729662	0.00675107	0.632487	0.22782	0.0262542	0.0144909	0.0269361	0.0270043	1.6975			0
Mtr.23679.1.S1_s_at	0.00336984	0.00291446	0.0039163	0.00300553	0.00300553	0.00341538	0.00364307	0.345773	0.440607	0.19035	1.69771			0
Mtr.46850.1.S1_at	0.00725775	0.00666928	0.00666928	0.0074539	0.546881	0.286877	0.119262	0.00666928	0.00617889	0.00608082	1.69784			0
Mtr.3852.1.S1_at	0.0282567	0.0252292	0.0262383	0.0262383	0.0262383	0.728786	0.0343117	0.0368346	0.0305273	0.0373392	1.69853			0
Mtr.44023.1.S1_at	0.00301867	0.00372302	0.00321991	0.00321991	0.00442738	0.00429321	0.00281742	0.357158	0.180516	0.437606	1.69898			0
Mtr.671.1.S1_s_at	0.00927639	0.00861379	0.00861379	0.00861379	0.597996	0.226167	0.116286	0.00795119	0.00819966	0.00828249	1.69904			0
Mtr.33212.1.S1_s_at	0.0043987	0.0043987	0.00380428	0.00368539	0.00356651	0.00378446	0.00309098	0.271946	0.20772	0.493605	1.69908			0
Mtr.8436.1.S1_at	0.00144118	0.00109331	0.00116785	0.00469625	0.00104361	0.00395495	0.00109331	0.338552	0.281992	0.364965	1.69944			0
Mtr.32025.1.S1_at	0.0347795	0.0293452	0.0293452	0.0282583	0.0315189	0.029164	0.0293452	0.030432	0.02853	0.729282	1.69989			0
Mtr.9232.1.S1_at	0.00278331	0.00997918	0.00386948	0.002376	0.00176503	0.00401656	0.00224022	0.29554	0.479408	0.198022	1.70037			0
Mtr.3205.1.S1_at	0.00306734	0.00297148	0.00306734	0.00297148	0.00239636	0.00275581	0.00225258	0.444956	0.289504	0.246058	1.70053			0
Mtr.43392.1.S1_at	0.00404915	0.00369187	0.00333459	0.0032155	0.00416824	0.0032552	0.00333459	0.482503	0.216748	0.275699	1.70128			0
Mtr.10175.1.S1_at	0.00322011	0.00336323	0.00322011	0.00279076	0.00264765	0.00305314	0.00286232	0.459224	0.275534	0.244085	1.70158			0
Mtr.41238.1.S1_at	0.00539582	0.00498076	0.00404687	0.00383934	0.00415063	0.0048597	0.00373557	0.288469	0.178918	0.501604	1.70289			0
Mtr.16696.1.S1_at	0.026926	0.0314136	0.0278235	0.0323111	0.0323111	0.728497	0.0341062	0.0309648	0.028721	0.026926	1.70293			0
Mtr.18113.1.S1_at	0.00973661	0.0114842	0.0352016	0.0162277	0.00948696	0.0101111	0.00798902	0.0847585	0.153414	0.66159	1.70293			0
Mtr.38836.1.S1_at	0.00521089	0.00493664	0.00507376	0.00521089	0.00589654	0.00564513	0.00507376	0.413923	0.12297	0.426059	1.70304			0
Mtr.8677.1.S1_at	0.00120976	0.000940927	0.000890521	0.00320923	0.0889512	0.575982	0.258184	0.0271189	0.0325586	0.0109551	1.70345			0
Mtr.22821.1.S1_at	0.0229555	0.0229555	0.0245952	0.0221357	0.0368928	0.713261	0.0918221	0.0213158	0.0227506	0.0213158	1.70368			0
Mtr.5344.1.S1_at	0.703358	0.0815363	0.0231735	0.0746701	0.0128742	0.0411973	0.0145907	0.0152344	0.0209205	0.012445	1.70414			0
Mtr.29648.1.S1_at	0.0313134	0.0289939	0.0301537	0.0289939	0.0313134	0.0301537	0.0313134	0.0307335	0.028704	0.728327	1.70482			0
Mtr.36124.1.S1_x_at	0.0328168	0.0273473	0.030629	0.0328168	0.0295351	0.0291705	0.0350046	0.0284412	0.727985	0.0262534	1.70506			0
Mtr.37279.1.S1_at	0.0513654	0.00661003	0.00725267	0.263208	0.554416	0.00192027	0.111269	0.00133119	0.00143447	0.00119348	1.70573			0
Mtr.4272.1.S1_s_at	0.00634877	0.00621075	0.00538265	0.00607273	0.0102132	0.0312608	0.0287075	0.314747	0.033193	0.557864	1.70577			0
Mtr.40280.1.S1_at	0.00898023	0.00811674	0.00725326	0.00777135	0.00552629	0.00811674	0.00656247	0.589673	0.172697	0.185304	1.7064			0
Mtr.28119.1.S1_at	0.0314378	0.0286639	0.0305132	0.0286639	0.0305132	0.0346741	0.0323625	0.0305132	0.727693	0.0249653	1.70653			0
Mtr.44641.1.S1_at	0.0266215	0.0243611	0.015571	0.0198405	0.0087901	0.0116783	0.027626	0.0842594	0.080555	0.700697	1.70659			0
Mtr.37042.1.S1_at	0.660698	0.187506	0.0233377	0.0313852	0.0201187	0.0154914	0.0168997	0.0171009	0.0153908	0.0120712	1.70711			0
Mtr.35910.1.S1_at	0.025509	0.0313956	0.0264901	0.025509	0.0284523	0.0583763	0.0264901	0.0274712	0.0262448	0.724062	1.70727			0
Mtr.1550.1.S1_at	0.00451137	0.0058733	0.00519234	0.00519234	0.00476673	0.00479511	0.00553282	0.23689	0.193798	0.533449	1.70728			0
Mtr.44087.1.S1_at	0.00492998	0.00449498	0.00478498	0.00492998	0.00637997	0.00570331	0.00652497	0.396428	0.124301	0.441523	1.70774			0
Mtr.41367.1.S1_at	0.00689185	0.0066334	0.0278258	0.00870096	0.0136975	0.00772461	0.00551348	0.103679	0.197085	0.622248	1.70788			0
Mtr.43895.1.S1_at	0.00345016	0.0024644	0.00253481	0.00295728	0.00352057	0.00380221	0.00267563	0.448485	0.235227	0.294883	1.70788			0
Mtr.21522.1.S1_at	0.0123831	0.0105009	0.0173363	0.0240727	0.149092	0.0565824	0.0403193	0.00921301	0.672971	0.00752891	1.70884			0
Mtr.49557.1.S1_at	0.00447481	0.00411682	0.00420632	0.00340085	0.00331136	0.00337102	0.00331136	0.304779	0.199174	0.469855	1.70898			0
Mtr.26866.1.S1_at	0.0336017	0.0308015	0.0280014	0.0308015	0.0308015	0.727336	0.0308015	0.0294015	0.0304515	0.0280014	1.70903			0
Mtr.14428.1.S1_at	0.0153355	0.0166886	0.0144334	0.0139823	0.0577335	0.715054	0.0356324	0.0421725	0.034392	0.0545762	1.70913			0
Mtr.42945.1.S1_x_at	0.0128003	0.0122883	0.0128003	0.0122883	0.0112642	0.0116909	0.0117763	0.305159	0.0395528	0.57038	1.70922			0
Mtr.11488.1.S1_at	0.00835414	0.00950643	0.00748992	0.00950643	0.00893029	0.0103226	0.00950643	0.580325	0.0916075	0.264452	1.70997			0
Mtr.10693.1.S1_at	0.013859	0.014244	0.0123191	0.0123191	0.0188637	0.537743	0.348016	0.0148215	0.0135703	0.014244	1.71009			0
Mtr.1205.1.S1_at	0.0205119	0.0232108	0.0248302	0.0248302	0.713598	0.0239305	0.0421034	0.0850164	0.0198372	0.0221313	1.71067			0
Mtr.8935.1.S1_at	0.00411878	0.00411878	0.00494253	0.00317734	0.00329502	0.00472679	0.00388342	0.352626	0.172165	0.446946	1.71081			0
Mtr.20215.1.S1_s_at	0.00496001	0.00439753	0.00393733	0.00352825	0.00301691	0.00269306	0.00306805	0.324753	0.195677	0.453969	1.71114			0
Mtr.23418.1.S1_s_at	0.00849575	0.005997	0.0144928	0.00849575	0.0292354	0.0108696	0.0307346	0.230885	0.0366067	0.624188	1.71135			0
Mtr.37081.1.S1_at	0.0281313	0.0308104	0.0294709	0.0308104	0.0281313	0.0314802	0.03215	0.0314802	0.726725	0.0308104	1.71198	NCR204	nodule	1
Mtr.51590.1.S1_at	0.010582	0.00933707	0.010582	0.00933707	0.00840336	0.0110489	0.00902583	0.578276	0.0779645	0.275444	1.71216			0
Mtr.35688.1.S1_at	0.00262569	0.00262569	0.00282262	0.00236312	0.00282262	0.00235218	0.00256005	0.371962	0.241678	0.368188	1.71263			0
Mtr.35837.1.S1_at	0.028501	0.0257605	0.03453	0.0339819	0.0328857	0.0290491	0.0323376	0.0298712	0.0268567	0.726226	1.71277			0
Mtr.27878.1.S1_at	0.666869	0.0873786	0.014462	0.119235	0.0509709	0.00849515	0.0400485	0.00409587	0.0045004	0.00394417	1.71359			0
Mtr.40209.1.S1_at	0.00377932	0.00661381	0.00933714	0.00333469	0.00333469	0.00320501	0.00344585	0.474749	0.161399	0.330801	1.71376			0
Mtr.27892.1.S1_at	0.665979	0.174362	0.0252773	0.0402373	0.0190869	0.0162497	0.0165076	0.0141862	0.0147021	0.0134124	1.71392			0
Mtr.17422.1.S1_at	0.00613092	0.00791087	0.0077131	0.00751533	0.00988859	0.00797679	0.00791087	0.353814	0.0852396	0.5059	1.71463			0
Mtr.8828.1.S1_at	0.0161123	0.0151916	0.0151916	0.0147313	0.0147313	0.0168029	0.0165727	0.650478	0.0422373	0.197951	1.71483			0
Mtr.4067.1.S1_at	0.00637552	0.00595048	0.00637552	0.006163	0.006163	0.00680055	0.00595048	0.510148	0.123473	0.322601	1.71495			0
Mtr.46517.1.S1_at	0.0190855	0.015507	0.0166998	0.0250497	0.0763419	0.695825	0.100199	0.016998	0.0181909	0.0161034	1.71501			0
Mtr.12532.1.S1_at	0.51052	0.00448825	0.0121824	0.295156	0.0151745	0.153147	0.0027072	0.00224412	0.00231536	0.00206602	1.71506			0
Mtr.33655.1.S1_at	0.0225583	0.689883	0.132351	0.0161334	0.020845	0.0106842	0.0281265	0.0251996	0.0380849	0.0161334	1.71579			0
Mtr.35654.1.S1_at	0.0047645	0.00512184	0.00595563	0.00452628	0.00559829	0.00490347	0.00619386	0.413202	0.130577	0.419157	1.7161			0
Mtr.35802.1.S1_at	0.00383663	0.015525	0.058174	0.0204323	0.0102608	0.00361357	0.0025875	0.0970311	0.135777	0.652763	1.7162			0
Mtr.17621.1.S1_x_at	0.00322167	0.00480267	0.00411658	0.0022671	0.00474301	0.00343048	0.0157206	0.369851	0.137741	0.454106	1.71693			0
Mtr.31171.1.S1_s_at	0.0319265	0.0290241	0.0319265	0.0261217	0.724876	0.0320474	0.0406337	0.0290241	0.0297497	0.0246705	1.71704			0
Mtr.42011.1.S1_at	0.0110845	0.00782439	0.00635731	0.0102695	0.00586829	0.0121713	0.00766138	0.473946	0.0672408	0.397577	1.7172			0
Mtr.39593.1.S1_at	0.00618163	0.00473281	0.00386352	0.00449134	0.00367035	0.00396011	0.00449134	0.344505	0.1642	0.459904	1.71722			0
Mtr.13772.1.S1_at	0.00689346	0.00689346	0.635921	0.15381	0.130545	0.0133202	0.02305	0.0116327	0.00651647	0.0114173	1.71727			0
Mtr.8439.1.S1_s_at	0.00393607	0.0032661	0.00393607	0.00360109	0.00376858	0.00367088	0.0032661	0.256054	0.245586	0.472915	1.71777			0
Mtr.25211.1.S1_s_at	0.00116047	0.00149204	0.00124336	0.00153348	0.0013677	0.566263	0.00368865	0.143464	0.198804	0.0809845	1.71795			0
Mtr.10846.1.S1_at	0.0279122	0.0286666	0.0264035	0.0301754	0.029421	0.0398567	0.0339473	0.0324385	0.724775	0.0264035	1.71795			0
Mtr.43009.1.S1_s_at	0.00250271	0.00338043	0.00173173	0.00384302	0.00482749	0.000901449	0.0239477	0.361149	0.14175	0.455967	1.71809			0
Mtr.43916.1.S1_at	0.00286484	0.00364425	0.00315975	0.00315975	0.00273845	0.0216408	0.00318082	0.395201	0.135021	0.429389	1.71864			0
Mtr.44970.1.S1_at	0.00365767	0.0107946	0.0115083	0.00936719	0.00633401	0.00417807	0.00347924	0.262415	0.55088	0.137386	1.71884			0
Mtr.33298.1.S1_s_at	0.0149509	0.0101749	0.0103826	0.00934434	0.00809843	0.00872138	0.0114209	0.596273	0.248611	0.0820225	1.71898			0
Mtr.8519.1.S1_at	0.00194333	0.00222095	0.00235976	0.00231349	0.0018508	0.0139195	0.00189706	0.343114	0.203634	0.426747	1.71904			0
Mtr.38116.1.S1_s_at	0.00111564	0.00114945	0.00192702	0.00111564	0.0104126	0.643646	0.100103	0.0742746	0.0533733	0.112883	1.72009			0
Mtr.40021.1.S1_at	0.00105402	0.0252636	0.00303032	0.00620886	0.000691703	0.00115558	0.000675234	0.495737	0.216264	0.249919	1.72059			0
Mtr.49791.1.S1_x_at	0.0197851	0.244442	0.0274439	0.0153175	0.619083	0.0145729	0.0159557	0.0134028	0.0146793	0.0153175	1.72105			0
Mtr.31867.1.S1_at	0.0285692	0.0304738	0.0314261	0.0304738	0.0314261	0.0326958	0.0323784	0.0295215	0.0283311	0.724704	1.72117			0
Mtr.44326.1.S1_at	0.00863998	0.0101828	0.00694284	0.00786855	0.0094114	0.00748284	0.0063257	0.492556	0.0809226	0.369668	1.72127			0
Mtr.32129.1.S1_at	0.0366972	0.0347658	0.0289715	0.0270401	0.0289715	0.0318687	0.0299372	0.0270401	0.0304201	0.724288	1.72152			0
Mtr.33572.1.S1_at	0.129909	0.0393691	0.0290644	0.0144441	0.629465	0.0032881	0.146996	0.00251011	0.00240002	0.00255415	1.72156			0
Mtr.36985.1.S1_s_at	0.0132522	0.0129124	0.0125726	0.0149512	0.0173297	0.312672	0.0214073	0.0142716	0.015206	0.565425	1.72271			0
Mtr.40277.1.S1_x_at	0.0141088	0.0106902	0.00944207	0.0180159	0.001845	0.00247809	0.0112328	0.291537	0.083622	0.557028	1.72361			0
Mtr.27728.1.S1_s_at	0.00832301	0.00772851	0.00772851	0.00743126	0.00862026	0.00762943	0.00832301	0.178648	0.589002	0.176567	1.7242			0
Mtr.28310.1.S1_at	0.0193424	0.0172323	0.0182873	0.017584	0.0182873	0.0198699	0.0242659	0.660805	0.0203974	0.183928	1.72603			0
Mtr.44300.1.S1_at	0.0201952	0.0183593	0.0176249	0.0161562	0.0422264	0.0729476	0.0246015	0.0190937	0.707842	0.0609528	1.72615			0
Mtr.3149.1.S1_at	0.00846374	0.00925722	0.0103152	0.00740577	0.00767027	0.0101389	0.00819925	0.271898	0.0998457	0.566806	1.72618			0
Mtr.4817.1.S1_at	0.0305697	0.0268643	0.0296434	0.0296434	0.0333488	0.0310329	0.0296434	0.0333488	0.0324224	0.723483	1.72637			0
Mtr.10760.1.S1_at	0.00407873	0.00446111	0.00433365	0.00395127	0.00471603	0.0238776	0.00369635	0.528514	0.140174	0.282197	1.7264			0
Mtr.7629.1.S1_at	0.00419616	0.00405146	0.00361738	0.00491963	0.00376207	0.00482317	0.00361738	0.465412	0.310552	0.195049	1.72657			0
Mtr.15522.1.S1_at	0.00783801	0.00721097	0.00815153	0.00752449	0.00783801	0.00825604	0.00783801	0.482195	0.0872371	0.375911	1.72758			0
Mtr.31597.1.S1_at	0.0215341	0.0192433	0.023825	0.0219923	0.0233668	0.0212287	0.0229086	0.709251	0.0633424	0.0733076	1.72793			0
Mtr.1103.1.S1_at	0.0317692	0.0295782	0.0306737	0.0306737	0.0284827	0.0343254	0.0295782	0.0295782	0.032317	0.723024	1.7287			0
Mtr.27223.1.S1_at	0.0209462	0.00338433	0.00265258	0.00256111	0.00237818	0.00269831	0.00265258	0.288125	0.488921	0.185681	1.72882			0
Mtr.7268.1.S1_at	0.00968073	0.00909402	0.0123209	0.00968073	0.0079206	0.223341	0.00938738	0.604606	0.0995942	0.0143744	1.72919			0
Mtr.2079.1.S1_at	0.00865114	0.0136255	0.00670464	0.00670464	0.0294139	0.00533487	0.00670464	0.177132	0.127604	0.618124	1.72922			0
Mtr.24683.1.S1_s_at	0.203011	0.0115927	0.0193212	0.0376764	0.630976	0.00926959	0.00966061	0.00669343	0.0650366	0.00676243	1.72973			0
[truncated: 7,000 more rows]
